# Supplementary material for: Brazilian private health system: history, scenarios, and trends
Source: BMC Health Serv Res. 2022 Jan 10;22:49. doi: 10.1186/s12913-021-07376-2 (PMC8751295; doi:10.1186/s12913-021-07376-2)
Supplement: Supplementary file 1 — Additional file 1. [file 12913_2021_7376_MOESM1_ESM.zip]

Archive with 2 entries (2 files):
- BD M&A.xlsx
- BD.xlsx
