# Supplementary material for: Brazilian private health system: history, scenarios, and trends
Source: BMC Health Serv Res. 2022 Jan 10;22:49. doi: 10.1186/s12913-021-07376-2 (PMC8751295; doi:10.1186/s12913-021-07376-2)
Supplement: Supplementary file 1 — Additional file 1. [file 12913_2021_7376_MOESM1_ESM.zip › BD.xlsx]

## Sheet: Gráficos
PERFIL	(Tudo)
ANO	Contagem de PERFIL
2018	20
2019	91
2020	85
Rótulos de Linha	Contagem de PERFIL
2018	20
2019	91
2020	85
Total Geral	196
Contagem de PERFIL	Rótulos de Coluna
Rótulos de Linha	2018	2019	2020	Total Geral
JANEIRO	1	4		5
FEVEREIRO	7	10	3	20
MARÇO	2	4	3	9
ABRIL		3	1	4
MAIO		6	7	13
JUNHO	1	4	6	11
JULHO	1	8	6	15
AGOSTO		7	8	15
SETEMBRO		8	9	17
OUTUBRO	7	7	11	25
NOVEMBRO		6	8	14
DEZEMBRO	1	15	21	37
NÃO DEFINIDO		9	2	11
Total Geral	20	91	85	196
Rótulos de Linha	Contagem de PERFIL
DIAGNÓSTICOS	24
EDUCAÇÃO MÉDICA	15
HOSPITAL	42
LABORATÓRIO CLÍNICO	16
OPERADORA DE PLANOS DE SAÚDE	53
Total Geral	150
Contagem de PERFIL	Rótulos de Coluna
Rótulos de Linha	2018	2019	2020	Total Geral
AFYA EDUCACIONAL		1	8	9
DIAGNOSTICOS DA AMERICA-DASA	3	9	12	24
HAPVIDA	2	9	8	19
NOTREDAME INTERMÉDICA	3	9	10	22
REDE D´OR	9	13	10	32
Total Geral	17	41	48	106
Rótulos de Linha	Soma de VALOR AQUISIÇÃO EM MM
2018	53.6
2019	20067.3
2020	17654.9
Total Geral	37775.8
Rótulos de Linha	Soma de VALOR AQUISIÇÃO EM MM
2018	53.6
2019	20067.3
2020	17654.9
Total Geral	37775.8
Rótulos de Linha	Soma de VALOR AQUISIÇÃO EM MM
2018	53.6
2019	20067.3
2020	17654.9
Total Geral	37775.8
Rótulos de Linha	Contagem de PERFIL
NÃO ESPECIFICADO	25
EDUCAÇÃO MÉDICA	11
HOSPITAL	42
LABORATÓRIO CLÍNICO	19
OPERADORA DE PLANOS DE SAÚDE	38
Total Geral	135
Contagem de PERFIL	Rótulos de Coluna
Rótulos de Linha	NÃO ESPECIFICADO	AQUISIÇÃO	FUSÃO	INCORPORAÇÃO	PARCERIA	AQUISIÇÃO PARCIAL	Total Geral
2018		14		3		3	20
2019	2	82	2			5	91
2020		78		4	3		85
Total Geral	2	174	2	7	3	8	196
Contagem de Coluna1	Rótulos de Coluna
Rótulos de Linha	12%	33%	51%	95%	100%	Não Houve aquisição	Total Geral
2018	1	1	1		14	3	20
2019			4	1	80	6	91
2020					78	7	85
Total Geral	1	1	5	1	172	16	196

## Sheet: Guidelines
Série histórica por ano / quantidade de operações
Série histórica por empresa compradora				top 5
Série histórica por ano / valor
Centralidade Geográfica por valor
Centralidade Geográfica por operações
Descrição do Share em vidas e faturamento dos anos de 2018 a 2020 dos 5 principais compradores
Quantidade de operações vendidas por tipo (hospital, diagnóstico, etc)
Quantidade de operações vendidas por tipo de operação do comprador (hospital, diagnóstico, etc)
Série histórica de operaçôes por meses dentro dos 3 anos
Quantidade por tipo de operação (Aquisição integral, parcial, incorporação, etc)
Relação entre TIPOS COMPRADORES x TIPOS DE COMPRADOS

## Sheet: Dados Gerais
Fonte	Descrição	2000	2010	2020
3, 18	PIB (US$ - Milhões)	655421	2208872	1839760
18	PIB per Capita (US$)	8803.15	11286.2	11121.7
3	População (Pessoas)	169590693	190755799	211755692
3	Densidade Demográfica (Habitantes/Km2)	19.92	22.43	22.43
3, 14	Desocupação (%)	13.9	8.5	13.9
14, 16	Gastos com Saúde (% do PIB)	7	8.3	9
14, 17	Proporção gastos Saúde Privada (%)	59.7	54.2	56.07
14, 17	Proporção gastos Saúde Pública (%)	40.3	45.8	43.93
2	Taxa Cobertura Planos Privados de Saúe (%)	-	22.3	24.5
16	Quantidade de empregos diretos na saúde (Pessoas)	-	-	4418871
16	Quantidade de empregos diretos no setor privado de saúde (Pessoas)	-	-	3429759
16	Quantidade de empregos diretos no setor publico de saúde (Pessoas)	-	-	989112
17	Quantidade de empregos diretos atividade hospitalar (Pessoas)	-	899458	1322491
2	Quantidade de operadoras médico hospitalares (Unidade)	-	1045	711
2	Quantidade de operadoras odontológicas (Unidade)	-	374	256
21	Valor Ativos de entidades de Saúde Suplementar (US$ - Milhões)	-	11764.7	21323.5
2	Receita de contraprestações das Operadoras Privadas (US$)	-	1.55922e+10	3.04981e+10
2	Despesas assistenciais de Operadoras (US$)	-	1.2659e+10	2.20909e+10
2	Despesas administrativas de Operadoras (US$)	-	2.4273e+09	2.88699e+09
2	Despesas comerciais de Operadoras (US$)	-	5.04766e+08	9.61253e+08
2	Quantidade de usuários de Saúde Suplementar (Usuários)	-	*44.937.350	47615162
2	Quantidade de usuários de planos individuais ou familiar (Usuários)	-	*9.560.381	9043414
2	Quantidade de usuários de planos empresariais (Usuários)	-	*28.877.931	32192328
2	Quantidade de usuários de planos coletivos (Usuários)	-	*6.643.512	6308420
2	Quantidade de usuários de planos não identificados (Usuários)	-	*943.990	71000
15	Quantidade Estruturas Hospitalares (Unidades)	-	6907	6642
15	Quantidade Estruturas Hospitalares Públicas (Unidades)	-	2080	2444
15	Quantidade Estruturas Hospitalares Privadas (Unidades)	-	4827	4198
15	% Hospitais Privados com Fins Lucrativos (%)	-	59.7	56.6
15	% Hospitais Privados sem Fins Lucrativos (%)	-	40.3	43.4
15	% Hospitais Privados com atendimento SUS (%)	-	-	56.5
15	% Hospitais Privados com atendimento Não SUS (%)	-	-	43.5
15	Quantidade Leitos Hospitalares o Brasil (Unidade)	-	435793	404770
15	Quantidade Leitos Hospitalares Publicos (Unidade)	-	140330	149788
15	Quantidade Leitos Hospitalares Privados (Unidade)	-	295463	254982
15	% Leitos de Hospitais Privados com atendimento SUS (%)	-	-	73.2
15	% Leitos de Hospitais Privados com atendimento Não SUS (%)	-	-	26.8
15, 18	Leitos por mil habitantes (Mil Habitantes)	2.89	2.23	1.91
3, 14	Índice gini	58.4	52.9	50.9
11, 14	Expectativa de Vida (Anos)	70.4	73.77	76.7
*2011

## Sheet: Dashboard M&A
										196
												Operações Compradas por Operadoradoras de Planos de Saúde	Quantidade de Operações
												Operadoras de Planos de Saúde	27
												Hospitais	18						91
												Administradora de Benefícios	3
												Diversos (Clínicas, Corretoras, Laboratórios e Empresas de Tecnologia)	4
												Operações de Venda de Operadoradoras de Planos de Saúde	Quantidade de Operações
												Operadoras de Planos de Saúde	27
												Hospitais	6
												Diagnóstico	2
												Diversos (Clínicas, Corretoras, Laboratórios e Empresas de Tecnologia)	3

## Sheet: Bd M&A
ANO	MÊS	NOME COMPRADOR	ANO FUNDAÇÃO COMPRADOR	ATIVIDADE COMPRADOR	Coluna1	NOME VENDEDOR	ANO FUNDAÇÃO VENDEDOR	ATIVIDADE VENDEDOR	ESTADO DA OPERAÇÃO	CIDADE DA OPERAÇÃO	VALOR AQUISIÇÃO EM MM	SERVIÇOS DO VENDEDOR	QUANTIDADE DE LEITOS	OBS	FONTE
2019	SETEMBRO	ACHÉ	1966	LABORATÓRIO CLÍNICO	1	MELCON		INDUSTRIA FARMACEUTICA	-	-					https://valor.globo.com/empresas/noticia/2019/09/25/ache-conclui-compra-da-totalidade-do-melcon-de-anticoncepcionais.ghtml
2020	NOVEMBRO	AFYA EDUCACIONAL	1999	EDUCAÇÃO MÉDICA	1	MEDPHONE		TECNOLOGIA	-	-	6.4	App de suporte ao profissional de saúde no atendimento ao paciente		HEALTH TECH	https://medicinasa.com.br/afya-medphone/
2019	JANEIRO	AFYA EDUCACIONAL	1999	EDUCAÇÃO MÉDICA	1	UNIREDENTOR	2002	EDUCAÇÃO MÉDICA	RIO DE JANEIRO	ITAPERUNA	225	GRADUAÇÃO E PÓS GRADUAÇÃO SAÚDE
2020	AGOSTO	AFYA EDUCACIONAL	1999	EDUCAÇÃO MÉDICA	1	FESAR	2004	EDUCAÇÃO MÉDICA	PA	-	260	disponibiliza o curso de Medicina (227 vagas), com 94% da receita		100% do capital social	https://www.istoedinheiro.com.br/afya-fecha-aquisicao-da-fesar-por-r-2608-milhoes/
2020	FEVEREIRO	AFYA EDUCACIONAL	1999	EDUCAÇÃO MÉDICA	1	UNISL - UNIVERSIDADE SÃO LUCAS	1999	EDUCAÇÃO MÉDICA	RO	PORTO VELHO	342	instituições de ensino superior com autorização governamental para oferecer cursos presenciais de graduação em medicina		100% do capital social	https://blogdopainel.com/grupo-afya-comunica-investidores-sobre-compra-de-100-da-sao-lucas-em-rondonia/
2020	DEZEMBRO	AFYA EDUCACIONAL	1999	EDUCAÇÃO MÉDICA	1	UNIFIPMoc + FIP Guanambi	2001	EDUCAÇÃO MÉDICA	MG e BA	-	360	instituições de ensino superior com autorização governamental para oferecer cursos presenciais de graduação em medicina		100% do capital social	https://webterra.com.br/2020/10/22/unifipmoc-e-vendida-para-o-maior-grupo-de-faculdades-de-medicina-do-brasil/
2020	AGOSTO	AFYA EDUCACIONAL	1999	EDUCAÇÃO MÉDICA	1	FACIMPA / FCMPB - FACULDADE DE CIÊNCIAS MÉDICAS DA PARAÍBA	2002	EDUCAÇÃO MÉDICA	PB	JOÃO PESSOA	380	disponibiliza o curso de Medicina (157 vagas novas)		COMPRADOR É MAIOR GRUPO DE FACULDADES DE MEDICINA DO BRASIL	https://wscom.com.br/grupp-afya-amplia-estrutura-de-medicina-no-nordeste-com-aquisicao-da-faculdade-de-ciencias-medicas-da-paraiba/
2020	OUTUBRO	AFYA EDUCACIONAL	1999	EDUCAÇÃO MÉDICA	1	iClinic	2012	TECNOLOGIA	-	-		App de suporte ao profissional de saúde no atendimento ao paciente		HEALTH TECH	https://medicinasa.com.br/afya-medphone/
2020	JULHO	AFYA EDUCACIONAL	1999	EDUCAÇÃO MÉDICA	1	PEBMED	2012	TECNOLOGIA	-	-		App de suporte ao profissional de saúde no atendimento ao paciente		HEALTH TECH	https://medicinasa.com.br/afya-medphone/
2020	DEZEMBRO	AFYA EDUCACIONAL	1999	EDUCAÇÃO MÉDICA	-	ALLIAR	2011	DIAGNÓSTICOS	-	-				HEALTH TECH	https://medicinasa.com.br/afya-medphone/
2019	OUTUBRO	AMAZON	-	MARKT PLACE	1	HEALT NAVIGATOR		INDUSTRIA SERVIÇOS SAÚDE	-	-					https://fusoesaquisicoes.blogspot.com/2019/10/amazon-compra-startup-de-assistencia.html
2020	JULHO	ÂNIMA	2003	EDUCAÇÃO MÉDICA	1	UNIFG	1998	EDUCAÇÃO MÉDICA	BA	GUANAMBI	57.5	disponibiliza o curso de Medicina (50 vagas novas)		50,01% do capital social	https://valorinveste.globo.com/mercados/renda-variavel/empresas/noticia/2020/07/01/anima-adquire-controle-de-sociedade-dona-do-centro-universitrio-fg-por-r-575-milhes.ghtml
2020	MAIO	ÂNIMA	2003	EDUCAÇÃO MÉDICA	1	FASEH	2001	EDUCAÇÃO MÉDICA	MG	VESPASIANO - RM BH	708.9	disponibiliza os cursos de Medicina, Enfermagem, Fisioterapia, Direito e Engenharia.			https://diariodocomercio.com.br/negocios/anima-educacao-adquire-a-faseh-em-negocio-de-r-1089-milhoes/
2019	SETEMBRO	ASPEN	1850	INDUSTRIA FARMACEUTICA	1	LINHA DA PFIZER		INDUSTRIA FARMACEUTICA	-	-	90			COMPRA DA LINHA DE MAGNÉSIA BISURADA	https://fusoesaquisicoes.blogspot.com/2019/09/aspen-adquire-linha-de-magnesia.html
2019	MARÇO	ATHENA/PÁTRIA	2016	HOSPITAL	1	HOSPITAL FUNDAÇÃO DO CÂNCER		HOSPITAL	RIO DE JANEIRO	-				AQUISIÇÃO DE 49,99%	https://valor.globo.com/empresas/noticia/2019/12/20/setor-de-saude-bate-recorde-em-fusoes-e-aquisicoes-neste-ano.ghtml
2019	MAIO	ATHENA/PÁTRIA	2016	HOSPITAL	1	SÃO BERNARDO SAÚDE		OPERADORA DE PLANOS DE SAÚDE	ABC PAULISTA	-					https://valor.globo.com/empresas/noticia/2019/12/20/setor-de-saude-bate-recorde-em-fusoes-e-aquisicoes-neste-ano.ghtml
2019	FEVEREIRO	ATHENA/PÁTRIA	2016	HOSPITAL	1	MULTIVIDA		OPERADORA DE PLANOS DE SAÚDE	PARANÁ	-					https://valor.globo.com/empresas/noticia/2019/12/20/setor-de-saude-bate-recorde-em-fusoes-e-aquisicoes-neste-ano.ghtml
2019	MARÇO	ATHENA/PÁTRIA	2016	SOLUÇÕES EM SAÚDE	1	SAMP		OPERADORA DE PLANOS DE SAÚDE	-	-					https://fusoesaquisicoes.blogspot.com/2019/03/athena-saude-holding-compra-operadora.html
2020	DEZEMBRO	ATHENA/PÁTRIA	2016	HOSPITAL	1	UNIHOSP	1996	OPERADORA DE PLANOS DE SAÚDE	MA	-				o Grupo Unihosp é composto por três empresas: a Unihosp (a operadora de saúde), a Unihosp Clínicas (clínicas de pediatria, ginecologia, clínica médica e ortopedia) e a Onco Life (um braço de tratamento oncológico que fornece serviços de quimioterapia).	https://braziljournal.com/exclusivo-athena-saude-compra-unihosp-e-cresce-no-nordeste-antes-de-ipo
2020	AGOSTO	ATRYS HEALTH	2007	TELEMEDICINA	1	AXISMED	2001	Soluções para Gestão de Saúde Populacional	-	-		provedora chave de serviços de saúde online de alto valor agregado		HEALTH TECH	https://medicinasa.com.br/atrys-axismed/
2020	JULHO	ATRYS HEALTH	2007	TELEMEDICINA	1	ITMS	2001	TELEMEDICINA	CHILE, COLÔMBIA BRASIL E PERU	-		Soluções para TELEMEDICINA E TELERADIOLOGIA		HEALTH TECH	http://investor.atryshealth.com/atrys-health-adquiere-una-compania-en-latinoamerica-y-dobla-su-tamano/
2019	AGOSTO	BIONEXO	2000	TECNOLOGIA	1	GTT HEALTHCARE		-	-	-					https://fusoesaquisicoes.blogspot.com/2019/08/bionexo-compra-gtt-healthcare.html
2020	OUTUBRO	BRADSEG / BRADESCO	1946	SEGUROS	1	ORIZON	2007	SAÚDE, SEGUROS E BENEFÍCIO DE MEDICINA	-	-	129			O NEGÓCIO REPRESENTA AMPLIAÇÃO DA PARTICIPAÇÃO DA BRADESEG NO CAPITAL SOCIAL DA ORIZON (FATIA ADICIONAL DE 40,95%)	https://www.cqcs.com.br/noticia/compra-de-empresa-de-saude-por-r128992-milhoes-pela-bradseg-e-aprovada/
2019	FEVEREIRO	CIMED	1977	INDUSTRIA FARMACEUTICA	1	NÃO INFORMA		FABRICA DE LONAS LOCOMOTIVAS	MINAS GERAIS	POUSO ALEGRE	20	FABRICAÇÃO DE LONAS AUTOMOTIVAS	N/A	A Cimed, brasileira da indústria farmacêutica, realizou a aquisição de uma fábrica em Pouso Alegre (MG), que pertencia à Locomotiva, fabricante de lonas, pelo valor de R$ 20 milhões;	https://fusoesaquisicoes.blogspot.com/2019/02/cimed-compra-fabrica-em-mg-e-eleva.html
2019	FEVEREIRO	CNU- CENTRAL NACIONAL UNIMED	1967	OPERADORA DE PLANOS DE SAÚDE	1	UNIMED FEIRA DE SANTANA		OPERADORA DE PLANOS DE SAÚDE	BAHIA	FEIRA DE SANTANA		PLANO DE SAÚDE COM FOCO EM GRUPOS EMPRESARIAIS		A operadora brasileira de plano de saúde empresarial Central Nacional Unimed, realizou a aquisição da carteira de beneficiários de planos para pessoas físicas e pessoas jurídicas pertencentes à Unimed Feira de Santana, na Bahia, sem valores anunciados;	https://fusoesaquisicoes.blogspot.com/2019/02/central-nacional-unimed-adquire.html
2020	OUTUBRO	CONEXA SAÚDE	2016	TELEMEDICINA	1	iMEDICINA	2016	TECNOLOGIA	-	-		POSSUI MAIS DE 30 MIL MÉDICOS CADASTRADOS.			https://www.targetadvisor.com.br/noticias/conexa-saude-anuncia-aquisicao-de-empresa-especializada-em-software-para-medicos/
2020	MARÇO	CRUZEIRO DO SUL	1965	EDUCAÇÃO MÉDICA	1	UNIVERSIDADE POSITIVO	1988	EDUCAÇÃO MÉDICA	PR	CURITIBA					https://g1.globo.com/pr/parana/noticia/2019/12/05/universidade-positivo-e-vendida-para-cruzeiro-do-sul-educacional.ghtml
2019	FEVEREIRO	DAVITA BRASIL	1990	VARIEDADE DE SERVIÇOES EM SAÚDE	1	CENTRO INTEGRADO DE NEFROLOGIA- CINE		-	-	-					https://fusoesaquisicoes.blogspot.com/2019/02/davita-adquire-centro-integrado-em.html /http://www.globallegalchronicle.com/davitas-acquisition-of-centro-integrado-em-nefrologia-ltda/
2019	ABRIL	DIAGNOSTICA CURA	-	-	1	MÉRYA		-	-	-					https://valor.globo.com/empresas/noticia/2018/09/03/vinci-partners-compra-70-do-laboratorio-cura.ghtml / https://fusoesaquisicoes.blogspot.com/2019/04/laboratorio-comprado-pela-vinci.html https://fusoesaquisicoes.blogspot.com/2019/04/laboratorio-comprado-pela-vinci.html
2020	JUNHO	DIAGNOSTICOS DA AMERICA-DASA	2003	DIAGNÓSTICOS	-	GENIA - GENÉTICA MOLECULAR	1993	LABORATÓRIO CLÍNICO	RS	PORTO ALEGRE	0.25			100% das ações. A DASA incorporará a totalidade do patrimônio líquido das Incorporadas, a valor contábil	https://bkt-sa-east-1-cms-drupal.s3-sa-east-1.amazonaws.com/dasa.com.br/assets/ri-pdfs/04+I+20200615+-+DASA+l+Protocolo+Incorpora%C3%A7%C3%A3o_Cromo+V+e+Genia+Final.pdf
2020	MAIO	DIAGNOSTICOS DA AMERICA-DASA	2003	DIAGNÓSTICOS	-	CROMOSSOMO PARTICIPAÇÕES V		TECNOLOGIA	SP	SÃO PAULO	25			100% das ações	https://bkt-sa-east-1-cms-drupal.s3-sa-east-1.amazonaws.com/dasa.com.br/assets/ri-pdfs/04+I+20200615+-+DASA+l+Protocolo+Incorpora%C3%A7%C3%A3o_Cromo+V+e+Genia+Final.pdf
2020	JUNHO	DIAGNOSTICOS DA AMERICA-DASA	2003	DIAGNÓSTICOS	-	SANTA CELINA PARTICIPAÇÕES	1998	OPERADORA DE PLANOS DE SAÚDE	SP	SÃO PAULO	70.5			60% das ações. A DASA incorporará a totalidade do patrimônio líquido das Incorporadas, a valor contábil	https://bkt-sa-east-1-cms-drupal.s3-sa-east-1.amazonaws.com/dasa.com.br/assets/ri-pdfs/04+I+20200615+-+DASA+l+Protocolo+Incorpora%C3%A7%C3%A3o_Cromo+V+e+Genia+Final.pdf
2020	DEZEMBRO	DIAGNOSTICOS DA AMERICA-DASA	2003	DIAGNÓSTICOS	1	HOSPITAL LEFORTE	2009	REDE DE HOSPITAIS E CLÍNICAS	SP	SÃO PAULO	1770	3 hospitais e 5 clínicas		100% das ações	https://valor.globo.com/empresas/noticia/2020/12/03/grupo-dasa-compra-hospital-leforte-por-r-17-bilho.ghtml
2019	DEZEMBRO	DIAGNOSTICOS DA AMERICA-DASA	2003	DIAGNÓSTICOS	1	OPTIREN		-	URUGUAI	MONTEVIDEU					https://fusoesaquisicoes.blogspot.com/2019/12/dasa-anuncia-aquisicao-de-quatro.html
2019	DEZEMBRO	DIAGNOSTICOS DA AMERICA-DASA	2003	DIAGNÓSTICOS	1	GENIA S.A	NÃO ENCONTRADO	LABORATÓRIO CLÍNICO	ARGENTINA	BUENOS AIRES					https://fusoesaquisicoes.blogspot.com/2019/12/dasa-anuncia-aquisicao-de-quatro.html
2019	JULHO	DIAGNOSTICOS DA AMERICA-DASA	2003	DIAGNÓSTICOS	1	LABORATÓRIO MAIPÚ	1987	LABORATÓRIO CLÍNICO	ARGENTINA	BUENOS AIRES		SERVIÇOS DE IMAGEM/ LABORATORIAL/MEDICINA NUCLEAR/GENETICA MOLECULAR...		https://fusoesaquisicoes.blogspot.com/2019/07/brasileira-dasa-compra-maior.html	https://valor.globo.com/empresas/noticia/2019/12/20/setor-de-saude-bate-recorde-em-fusoes-e-aquisicoes-neste-ano.ghtml / https://medicinasa.com.br/dasa-maipu/
2019	DEZEMBRO	DIAGNOSTICOS DA AMERICA-DASA	2003	DIAGNÓSTICOS	1	BIOCLINICO MS		LABORATÓRIO CLÍNICO	MATO GROSSO DO SUL	CAMPO GRANDE				AQUISIÇÃO DE 80%	https://valor.globo.com/empresas/noticia/2019/12/26/dasa-adquire-rede-de-laboratorios-de-campo-grande.ghtml /https://fusoesaquisicoes.blogspot.com/2019/12/dasa-adquire-80-de-rede-de-laboratorios.html
2019	DEZEMBRO	DIAGNOSTICOS DA AMERICA-DASA	2003	DIAGNÓSTICOS	1	GENIA - GENÉTICA MOLECULAR	2010	LABORATÓRIO CLÍNICO	RIO GRANDE DO SUL	PORTO ALEGRE				https://bkt-sa-east-1-cms-drupal.s3-sa-east-1.amazonaws.com/dasa.com.br/assets/ri-pdfs/18-12-2019-1816.pdf	https://valor.globo.com/empresas/noticia/2019/12/20/setor-de-saude-bate-recorde-em-fusoes-e-aquisicoes-neste-ano.ghtml
2019	MAIO	DIAGNOSTICOS DA AMERICA-DASA	2003	DIAGNÓSTICOS	1	laboratórios Itulab, Unibio e CMD		LABORATÓRIO CLÍNICO	SÃO PAULO	ITU/CAPIVARI				A DASA, companhia brasileira de medicina diagnóstica, anunciou a aquisição de 100% dos laboratórios do mesmo segmento Itulab e CMD, de Itu, e Unibio, em Capivari, sem valores anunciados;	https://www.moneytimes.com.br/dasa-compra-laboratorios-itulab-unibio-e-cmd/ https://fusoesaquisicoes.blogspot.com/2019/05/dasa-compra-laboratorios-itulab-unibio.html
2019	AGOSTO	DIAGNOSTICOS DA AMERICA-DASA	2003	DIAGNÓSTICOS	1	CPCCLIN- CENTRO DE PESQUISAS CLINICAS LTDA	1992	LABORATÓRIO CLÍNICO	SÃO PAULO	-					https://fusoesaquisicoes.blogspot.com/2019/08/diagnosticos-da-america-compra-80-do.html
2019	DEZEMBRO	DIAGNOSTICOS DA AMERICA-DASA	2003	DIAGNÓSTICOS	1	NOBELOY	NÃO ENCONTRADO	LABORATÓRIO CLÍNICO	URUGUAI	MONTEVIDEU					https://fusoesaquisicoes.blogspot.com/2019/12/dasa-anuncia-aquisicao-de-quatro.html
2020	OUTUBRO	DIAGNOSTICOS DA AMERICA-DASA	2003	DIAGNÓSTICOS	1	DIAGNÓSTICOS SÃO MARCOS	1981	DIAGNÓSTICOS	MG	BH				DASA ENTRANDO NO MERCADO DE MG	https://valor.globo.com/empresas/noticia/2020/06/08/sulamerica-e-dasa-compram-ativos-a-distancia.ghtml
2020	DEZEMBRO	DIAGNOSTICOS DA AMERICA-DASA	2003	DIAGNÓSTICOS	1	GRUPO EXAME	1975	DIAGNÓSTICOS	RS	Porto Alegre, Canoas, Novo Hamburgo, Campo Bom, Rio Grande e Pelotas				90% das ações	https://valor.globo.com/empresas/noticia/2020/12/21/em-15-dias-grupo-dasa-anuncia-3-aquisicoes.ghtml
2020	OUTUBRO	DIAGNOSTICOS DA AMERICA-DASA	2003	DIAGNÓSTICOS	1	LABORATÓRIO SANTA LUIZA	1919	DIAGNÓSTICOS	SC	FLORIANÓPOLIS				49,94% DA PARTICIPAÇÃO, passando a ter 100% das ações	https://valor.globo.com/empresas/noticia/2020/10/15/dasa-compra-4994-pontos-percentuais-de-participao-do-laboratrio-santa-luzia-e-integraliza-empresa-de-sc.ghtml
2020	DEZEMBRO	DIAGNOSTICOS DA AMERICA-DASA	2003	DIAGNÓSTICOS	1	HEMAT - INSTITUTO DE HEMATOLOGIA	1989	DIAGNÓSTICOS	SP	SÃO JOSÉ DO RIO PRETO					https://valor.globo.com/empresas/noticia/2020/12/21/em-15-dias-grupo-dasa-anuncia-3-aquisicoes.ghtml
2020	NOVEMBRO	DIAGNOSTICOS DA AMERICA-DASA	2003	DIAGNÓSTICOS	1	GESTO SAÚDE	2002	OPERADORA DE PLANOS DE SAÚDE	-	-				100% das ações	https://www-sunoresearch-com-br.cdn.ampproject.org/c/s/www.sunoresearch.com.br/noticias/dasa-compra-gesto-saude-aquisicao/amp/
2020	SETEMBRO	DIAGNOSTICOS DA AMERICA-DASA	2003	DIAGNÓSTICOS	1	GRUPO NOSSA SENHORA DO CARMO		Serviços médicos, ambulatoriais, hospitalares, clínicos e cirúrgicos	RJ	RIO DE JANEIRO				70% das ações	https://extra.globo.com/economia/dasa-anuncia-aquisicao-do-controle-da-nossa-senhora-do-carmo-24642391.html
2020	SETEMBRO	DIAGNOSTICOS DA AMERICA-DASA	2003	DIAGNÓSTICOS	1	HOSPITAL VITAL	1945	Serviços médicos, ambulatoriais, hospitalares, clínicos e cirúrgicos	RJ	RIO DE JANEIRO				70% das ações	https://br.financas.yahoo.com/noticias/dasa-compra-grupo-leforte-hospitais-231540790.html
2019	NOVEMBRO	DIAGNOSTICOS DA AMERICA-DASA	2003	DIAGNÓSTICOS	-	REDE IMPAR		HOSPITAL	SÃO PAULO/RIO DE JANEIRO E BRASILIA	-			1300		https://valor.globo.com/empresas/noticia/2019/12/20/setor-de-saude-bate-recorde-em-fusoes-e-aquisicoes-neste-ano.ghtml
2018	FEVEREIRO	DIAGNOSTICOS DA AMERICA-DASA	2003	DIAGNÓSTICOS	-	BIOMED	1989	DIAGNÓSTICOS	MINAS GERAIS	GUAXUPÉ – MG					https://fusoesaquisicoes.blogspot.com/2018/02/dasa-conclui-incorporacao-de-biomed.html
2018	FEVEREIRO	DIAGNOSTICOS DA AMERICA-DASA	2003	DIAGNÓSTICOS	-	OSWALDO CRUZ	1938	DIAGNÓSTICOS	MINAS GERAIS	BELO HORIZONTE					https://fusoesaquisicoes.blogspot.com/2018/02/dasa-conclui-incorporacao-de-biomed.html
2018	FEVEREIRO	DIAGNOSTICOS DA AMERICA-DASA	2003	DIAGNÓSTICOS	-	LABORATÓRIO MÉDICO VITAL BRASIL	1959	DIAGNÓSTICOS	SÃO PAULO	GUARATINGUETÁ					https://fusoesaquisicoes.blogspot.com/2018/02/dasa-conclui-incorporacao-de-biomed.html
2020	ABRIL	DIAGNOSTICOS DA AMERICA-DASA	2003	DIAGNÓSTICOS	-	ALL BROKERS	2105	CORRETORA DE SEGUROS	SP	SÃO PAULO				100% das ações. A DASA incorporará a totalidade do patrimônio líquido das Incorporadas, a valor contábil	https://bkt-sa-east-1-cms-drupal.s3-sa-east-1.amazonaws.com/dasa.com.br/assets/ri-pdfs/04+I+20200615+-+DASA+l+Protocolo+Incorpora%C3%A7%C3%A3o_Cromo+V+e+Genia+Final.pdf
2019	JUNHO	EUROFARMA	1972	INDUSTRIA FARMACEUTICA	1	MEDIPHARM		-	-	-				A companhia farmacêutica brasileira Eurofarma, realizou a aquisição da chilena Medipharm, do mesmo segmento, sem valores anunciados;	https://fusoesaquisicoes.blogspot.com/2019/06/eurofarma-faz-aquisicao-de-farmaceutica.html
2020	DEZEMBRO	GRUPO A / ARTMED	1973	EDUCAÇÃO MÉDICA	1	JALEKO (STARTUP)	2011	EDUCAÇÃO MÉDICA	RJ	RIO DE JANEIRO	40	Leia mais: Ânima Educação adquire a Faseh em negócio de R$ 108,9 milhões - Diário do Comércio Em: https://diariodocomercio.com.br/negocios/anima-educacao-adquire-a-faseh-em-negocio-de-r-1089-milhoes		HEALTH TECH	https://exame.com/pme/grupo-a-adquire-startup-jaleko-netflix-da-educacao-para-medicos/?amp
2020	DEZEMBRO	GRUPO DE HOSPITAIS	-	HOSPITAL	1	SANTA CASA DE COLOMBO	1972	HOSPITAL	PR	COLOMBO	9.14	Hospital geral	50	A Santa Casa estava fechada desde 2017. Foi arrematada em LEILÃO por um grupo de hospitais. Fará atendimento SUS.	https://cbncuritiba-com.cdn.ampproject.org/c/s/cbncuritiba.com/santa-casa-de-colombo-e-vendida-por-r-9-milhoes/amp/
2020	DEZEMBRO	GRUPO ELFA	1989	DISTRIBUIDORA DE MEDICAMENTOS	1	BIOHOSP		DISTRIBUIDORA DE MEDICAMENTOS	RJ, MG	-	242.76	atua na distribuição de medicamentos especiais, materiais médico-hospitalares e produtos de nutrição, atendendo hospitais e clínicas, entes públicos e privados		100% das ações	https://api.mziq.com/mzfilemanager/v2/d/2a6de64d-ff56-4761-b88e-336373c7b48a/d45d3f30-cbbd-426b-ce6c-93f987e21704?origin=1
2020	JUNHO	GRUPO ELFA	1989	DISTRIBUIDORA DE MEDICAMENTOS	1	MEDCOM e MEDCOM DELIVERY	2011	DISTRIBUIDORA DE MEDICAMENTOS	GO, MT, DF, MS	GOIÂNIA, CAMPO GRANDE, CUIABÁ, BRASÍLIA					https://medicinasa.com.br/grupo-elfa-expansao/
2019	OUTUBRO	GRUPO FLEURY	1926	LABORATÓRIO CLÍNICO	1	LABORATÓRIO CPC		LABORATÓRIO CLÍNICO	RIO GRANDE DO NORTE	-	12				https://valor.globo.com/empresas/noticia/2019/12/20/setor-de-saude-bate-recorde-em-fusoes-e-aquisicoes-neste-ano.ghtml
2020	DEZEMBRO	GRUPO FLEURY	1926	LABORATÓRIO CLÍNICO	1	CLÍNICA DE OLHOS DR MOACIR CUNHA	1986	CLINICA	SÃO PAULO	SÃO PAULO	29.5				https://valor.globo.com/empresas/noticia/2020/12/10/fleury-compra-centro-de-infuses-pacaembu-e-clnica-de-olhos-moacir-cunha-por-r-150-milhes.ghtml?GLBID=1f3b431152e5b37e991f3d04013e306a46d385f4265756f6e754174337862566855453547366450494d38464f306a415631794a34647043413946456361543649344a51525a5475734849794e3161546356735f7a6a5f58674762574e42353135384b415636513d3d3a303a7568647276716a6a686f6f776b62646…
2019	NOVEMBRO	GRUPO FLEURY	1926	LABORATÓRIO CLÍNICO	1	LABORATÓRIO INLAB		LABORATÓRIO CLÍNICO	MARANHÃO	-	90				https://valor.globo.com/empresas/noticia/2019/12/20/setor-de-saude-bate-recorde-em-fusoes-e-aquisicoes-neste-ano.ghtml
2019	OUTUBRO	GRUPO FLEURY	1926	LABORATÓRIO CLÍNICO	1	LABORATÓRIO DIAGMAX		LABORATÓRIO CLÍNICO	RECIFE	-	112			O grupo brasileiro Fleury, de medicina diagnóstica e análises clínicas, anunciou a aquisição do Diagmax, grupo de Pernambuco que atua com serviços de diagnósticos por imagem, pelo valor de R$ 80,4 milhões;	https://valor.globo.com/empresas/noticia/2019/12/20/setor-de-saude-bate-recorde-em-fusoes-e-aquisicoes-neste-ano.ghtml
2020	DEZEMBRO	GRUPO FLEURY	1926	LABORATÓRIO CLÍNICO	1	CIP - CENTRO DE INFUSÕES PACAEMBU	1940	CENTRO DE INFUSÕES	SÃO PAULO	SÃO PAULO	120				https://valor.globo.com/empresas/noticia/2020/12/10/fleury-compra-centro-de-infuses-pacaembu-e-clnica-de-olhos-moacir-cunha-por-r-150-milhes.ghtml?GLBID=1f3b431152e5b37e991f3d04013e306a46d385f4265756f6e754174337862566855453547366450494d38464f306a415631794a34647043413946456361543649344a51525a5475734849794e3161546356735f7a6a5f58674762574e42353135384b415636513d3d3a303a7568647276716a6a686f6f776b62646…
2019	MAIO	GRUPO FLEURY	1926	LABORATÓRIO CLÍNICO	1	LAFE SERVIÇOS MÉDICOS		-	RIO DE JANEIRO	-	170				https://fusoesaquisicoes.blogspot.com/2019/05/fleury-conclui-aquisicao-da-dona-da.html
2018	MARÇO	GRUPO FLEURY	1926	LABORATÓRIO CLÍNICO	1	INSTITUTO DE RADIOLOGIA DE NATAL	1967	RADIOLOGIA	RIO GRANDE DO NORTE	NATAL					https://fusoesaquisicoes.blogspot.com/2018/03/fleury-compra-instituto-de-radiologia.html
2018	MARÇO	GRUPO SÃO MARCOS	1941	LABORATÓRIO CLÍNICO	1	LABORFASE PADRÃO	1986	LABORATÓRIO CLÍNICO	SÃO PAULO	ABCD PAULISTA					https://fusoesaquisicoes.blogspot.com/2018/03/grupo-sao-marcos-adquire-nova-empresa.html
2020	SETEMBRO	HAPVIDA	1979	OPERADORA DE PLANOS DE SAÚDE	1	NSA - HOSPITAL NOSSA SENHORA APARECIDA		HOSPITAL	GO	ANÁPOLIS	6		53		https://s3.amazonaws.com/mz-filemanager/6bbd1770-f9f4-44e8-a1b1-d26b7585eec1/f6f82da3-7e97-48a5-b21e-05dd35f59ed6_hapvida_cm_anapolis_port_final.pdf
2020	SETEMBRO	HAPVIDA	1979	OPERADORA DE PLANOS DE SAÚDE	1	HOSPITAL SINHÁ JUNQUEIRA	1955	HOSPITAL	SP	RIBEIRÃO PRETO	11	Área construída de 7.400 m2 (mais de 100 leitos e 42 apartamentos)	100	ENTERPRISE VALUE, aquisição de participação acionária de múltiplas unidades, 11% Market share da região (2º maior player)	https://valor.globo.com/empresas/noticia/2020/09/08/hapvida-compra-grupo-de-sade-promed-avaliado-em-r-15-bilho.ghtml
2019	ABRIL	HAPVIDA	1979	OPERADORA DE PLANOS DE SAÚDE	1	INFOWAY		TECNOLOGIA	PIAUI	-	12.5			O grupo brasileiro Hapvida, que atua com operação de planos de saúde e hospitais, realizou a aquisição da Infoway, desenvolvedora de sistema de gestão de saúde do Piauí, pelo valor de R$ 20 milhões;	https://valor.globo.com/empresas/noticia/2019/12/20/setor-de-saude-bate-recorde-em-fusoes-e-aquisicoes-neste-ano.ghtml /https://fusoesaquisicoes.blogspot.com/2019/04/hapvida-compra-infoway-empresa-de.html
2019	NOVEMBRO	HAPVIDA	1979	OPERADORA DE PLANOS DE SAÚDE	1	HOSPITAL DAS CLINICAS		HOSPITAL	PARÁ	PARAUAPEBAS	16		30		https://www.moneytimes.com.br/hapvida-compra-hospital-no-para-por-r-16-milhoes/
2019	NOVEMBRO	HAPVIDA	1979	OPERADORA DE PLANOS DE SAÚDE	1	HOSPITAL PARAUAPEBAS		HOSPITAL	PARÁ	CANAÃ DOS CARAJÁS	16				https://valor.globo.com/empresas/noticia/2019/12/20/setor-de-saude-bate-recorde-em-fusoes-e-aquisicoes-neste-ano.ghtml
2019	JUNHO	HAPVIDA	1979	OPERADORA DE PLANOS DE SAÚDE	1	HOSPITAL CARIRI		HOSPITAL	CEARÁ	JUAZEIRO DO NORTE	16.5			https://fusoesaquisicoes.blogspot.com/2019/06/hapvida-compra-hospital-em-juazeiro.html	https://valor.globo.com/empresas/noticia/2019/12/20/setor-de-saude-bate-recorde-em-fusoes-e-aquisicoes-neste-ano.ghtml /
2020	SETEMBRO	HAPVIDA	1979	OPERADORA DE PLANOS DE SAÚDE	1	SAMEDH	1973	OPERADORA DE PLANOS DE SAÚDE	GO	GOIÂNIA	20	Plano de saúde com 18 mil beneficiários		ENTERPRISE VALUE, aquisição de participação acionária de múltiplas unidades, 11% Market share da região (2º maior player)	https://valor.globo.com/empresas/noticia/2020/09/08/hapvida-compra-grupo-de-sade-promed-avaliado-em-r-15-bilho.ghtml
2020	SETEMBRO	HAPVIDA	1979	OPERADORA DE PLANOS DE SAÚDE	1	PLAMHEG	1993	OPERADORA DE PLANOS DE SAÚDE	GO	ANÁPOLIS E GOIANÉSIA	23			transferência voluntária da integralidade da carteira de beneficiários	https://s3.amazonaws.com/mz-filemanager/6bbd1770-f9f4-44e8-a1b1-d26b7585eec1/f6f82da3-7e97-48a5-b21e-05dd35f59ed6_hapvida_cm_anapolis_port_final.pdf
2018	OUTUBRO	HAPVIDA	1979	OPERADORA DE PLANOS DE SAÚDE	1	FREE LIFE		OPERADORA DE PLANOS DE SAÚDE	CEARÁ	FORTALEZA	23.6			Possui cerca de 25 mil beneficiários no estado do Ceará – principalmente em Fortaleza e no Cariri (região que compreende os municípios de Juazeiro do Norte, Barbalha e Crato), segundo maior mercado consumidor do estado.	https://www.infomoney.com.br/negocios/hapvida-adquire-carteira-da-operadora-free-life-por-r-23-milhoes/
2018	OUTUBRO	HAPVIDA	1979	OPERADORA DE PLANOS DE SAÚDE	1	UNIPLAM		OPERADORA DE PLANOS DE SAÚDE	PIAUÍ	-	30			Possui cerca de 25 mil beneficiários, O Uniplan apresentou receita líquida de R$ 30,2 milhões, segundo demonstrações contábeis de 31 de dezembro de 2017. O índice de sinistros registrado foi 60,3%.
2020	SETEMBRO	HAPVIDA	1979	OPERADORA DE PLANOS DE SAÚDE	1	GRUPO SANTA FILOMENA	1978	OPERADORA DE PLANOS DE SAÚDE	SP	RIBEIRÃO CLARO	40		73	ENTERPRISE VALUE, aquisição de participação acionária de múltiplas unidades, 11% Market share da região (2º maior player)	https://valor.globo.com/empresas/noticia/2020/09/08/hapvida-compra-grupo-de-sade-promed-avaliado-em-r-15-bilho.ghtml
2019	JULHO	HAPVIDA	1979	OPERADORA DE PLANOS DE SAÚDE	1	RN SAÚDE		OPERADORA DE PLANOS DE SAÚDE	MINAS GERAIS	UBERABA	53			https://fusoesaquisicoes.blogspot.com/2019/07/hapvida-compra-75-da-rn-saude-por-r-53.html	https://valor.globo.com/empresas/noticia/2019/12/20/setor-de-saude-bate-recorde-em-fusoes-e-aquisicoes-neste-ano.ghtml
2019	DEZEMBRO	HAPVIDA	1979	OPERADORA DE PLANOS DE SAÚDE	1	PLAMED		OPERADORA DE PLANOS DE SAÚDE	SERGIPE	ARACAJÚ	57.5			https://ri.hapvida.com.br/a-companhia/historico/	https://valor.globo.com/empresas/noticia/2019/12/20/setor-de-saude-bate-recorde-em-fusoes-e-aquisicoes-neste-ano.ghtml
2020	NOVEMBRO	HAPVIDA	1979	OPERADORA DE PLANOS DE SAÚDE	1	PREMIUM SAÚDE	2011	OPERADORA DE PLANOS DE SAÚDE	MG, DF	RM BH, BRASÍLIA, MONTES CLAROS	150				https://valor.globo.com/empresas/noticia/2020/11/09/hapvida-anuncia-compra-da-operadora-premium-sade-por-r-150-milhes.ghtml
2019	DEZEMBRO	HAPVIDA	1979	OPERADORA DE PLANOS DE SAÚDE	1	MEDICAL		OPERADORA DE PLANOS DE SAÚDE	SÃO PAULO	LIMEIRA	294			https://ri.hapvida.com.br/a-companhia/historico/	https://valor.globo.com/empresas/noticia/2019/12/20/setor-de-saude-bate-recorde-em-fusoes-e-aquisicoes-neste-ano.ghtml
2020	JULHO	HAPVIDA	1979	OPERADORA DE PLANOS DE SAÚDE	1	GRUPO SÃO JOSÉ	1965	OPERADORA DE PLANOS DE SAÚDE	SP	SÃO JOSÉ DOS CAMPOS	320		104		https://s3.amazonaws.com/mz-filemanager/6bbd1770-f9f4-44e8-a1b1-d26b7585eec1/ca82a7eb-dbc6-4064-8ed9-95b6b33dcf33_hapvida_sjcs_port_final.pdf
2019	JUNHO	HAPVIDA	1979	OPERADORA DE PLANOS DE SAÚDE	1	GRUPO AMÉRICA		OPERADORA DE PLANOS DE SAÚDE	GOIÁS	-	426			O Grupo América, que contempla os planos América, Ame e Promed	https://valor.globo.com/empresas/noticia/2019/12/20/setor-de-saude-bate-recorde-em-fusoes-e-aquisicoes-neste-ano.ghtml
2020	SETEMBRO	HAPVIDA	1979	OPERADORA DE PLANOS DE SAÚDE	1	PROMED	1995	OPERADORA DE PLANOS DE SAÚDE	MG	RM BH	1500	3 op. saúde, 3 hospitais (255 leitos), 1 hospital dia (18 leitos), 7 clínicas de atendimento primário	273	ENTERPRISE VALUE, aquisição de participação acionária de múltiplas unidades, 11% Market share da região (2º maior player)	https://valor.globo.com/empresas/noticia/2020/09/08/hapvida-compra-grupo-de-sade-promed-avaliado-em-r-15-bilho.ghtml
2019	MAIO	HAPVIDA	1979	OPERADORA DE PLANOS DE SAÚDE	1	SÃO FRANCISCO		OPERADORA DE PLANOS DE SAÚDE	SÃO PAULO	RIBEIRÃO PRETO	5000		N/A	O grupo Hapvida, que atua com operação de planos de saúde, anunciou a aquisição do Grupo São Francisco, do ramo hospitalar de Ribeirão Preto, pelo valor de R$ 5 bilhões;	https://valor.globo.com/empresas/noticia/2019/12/20/setor-de-saude-bate-recorde-em-fusoes-e-aquisicoes-neste-ano.ghtml
2019	OUTUBRO	HERMES PARDINI	1959	LABORATÓRIO CLÍNICO	1	LABORATÓRIO LABFAR		LABORATÓRIO CLÍNICO	MINAS GERAIS	-					https://valor.globo.com/empresas/noticia/2019/12/20/setor-de-saude-bate-recorde-em-fusoes-e-aquisicoes-neste-ano.ghtml
2019	AGOSTO	HERMES PARDINI	1959	LABORATÓRIO CLÍNICO	1	LABORATÓRIO SOLUÇÃO		LABORATÓRIO CLÍNICO	SANTA CATARINA	-					https://valor.globo.com/empresas/noticia/2019/12/20/setor-de-saude-bate-recorde-em-fusoes-e-aquisicoes-neste-ano.ghtml
2020	MARÇO	HOSPITAL CARE	2017	HOSPITAL	1	GRUPO AUSTA	1980	HOSPITAL	SP	SÃO JOSÉ DO RIO PRETO	140		140	AQUISIÇÃO DE 60% da EMPRESA	https://medicinasa.com.br/hospital-care/
2019	DEZEMBRO	HOSPITAL CARE	2017	HOSPITAL	1	HOSPITAL PILAR		HOSPITAL	CURITIBA	-					https://valor.globo.com/empresas/noticia/2019/12/20/setor-de-saude-bate-recorde-em-fusoes-e-aquisicoes-neste-ano.ghtml
2020	DEZEMBRO	HYPERA FARMA	2001	INDÚSTRIA FARMACÊUTICA	1	MARCAS E REGISTROS BUSCOPAN E BUSCOFEM		MEDICAMENTOS	-	-	1300	Buscopan é atualmente a marca líder no segmento de antiespasmódico no Brasil.		Aquisição de MARCAS E REGISTROS de medicamentos. Os ativos da aquisição incluem a família de marcas e registros BUSCOPAN e BUSCOFEM.	https://g1.globo.com/economia/noticia/2019/12/18/hypera-compra-marcas-e-registros-dos-remedios-buscopan-e-buscofem-por-r-13-bilhao.ghtml
2019	DEZEMBRO	HYPERA FARMA	2001	INDUSTRIA FARMACEUTICA	-	BOEHRINGER	1956	INDUSTRIA FARMACEUTICA	SÃO PAULO	SÃO PAULO	1300			AQUISIÇÃO DE MARCAS E REGISTROS COMO BUSCOPAN E BUSCOFEM	https://www.infomoney.com.br/mercados/hypera-compra-ativos-da-boehringer-por-r-13-bilhao-renova-protocola-plano-de-recuperacao-e-mais-destaques/
2020	MARÇO	HYPERA FARMA	2001	INDÚSTRIA FARMACÊUTICA	1	PORTIFÓLIO TAKEDA	1781	MEDICAMENTOS	-	-	4000			Aquisição de portifólio de 18 medicamentos isentos de prescrição (OTC). Portfólio inclui Neosaldina e Dramin.	https://g1.globo.com/economia/noticia/2020/03/02/hypera-compra-portfolio-de-medicamentos-da-takeda-por-us-825-milhoes.ghtml
2020	DEZEMBRO	HYPERA FARMA	2001	INDÚSTRIA FARMACÊUTICA	1	SIMPLE ORGANIC	2016	COSMÉTICOS NATURAIS	SC	FLORIANÓPOLIS		FABRICANTE DE COSMÉTICOS NATURAIS VEGANOS			https://economia.estadao.com.br/noticias/geral,hypera-pharma-anuncia-aquisicao-de-simple-organic-e-entra-no-mercado-de-cosmeticos-naturais,70003539328?utm_source=linkedin:newsfeed&utm_medium=social-organic&utm_campaign=redes-sociais:112020:e&utm_content=:::&utm_term=
2019	MARÇO	ICLINIC	2011	STARTUP	1	PRACTO		-	-	-					https://fusoesaquisicoes.blogspot.com/2019/03/iclinic-adquire-base-da-indiana-practo.html
2020	MAIO	IG4 / OPY HEALTH	2016	FUNDO DE INVESTIMENTO	1	HOSPITAL DELPHINA RINALDI e HOSPITAL METROPOLITANO BH		HOSPITAL	AM, MG	MANAUS e BH	200		820		https://economia.uol.com.br/noticias/reuters/2020/05/30/fundo-de-private-equity-ig4-compra-dois-hospitais-em-meio-a-pandemia.htm
2019	FEVEREIRO	JOHNSON & JOHNSON	1886	INDUSTRIA FARMACEUTICA	1	AURIS HEALT		FABRICAÇÃO DE ROBOS CIRURGICOS	-	-	3400				https://fusoesaquisicoes.blogspot.com/2019/02/j-comprara-empresa-de-cirurgia-robotica.html / https://economia.uol.com.br/noticias/bloomberg/2019/02/14/jj-comprara-empresa-de-cirurgia-robotica-auris-por-us-34-bi.htm
2020	DEZEMBRO	JOSÉ SARIPIERI FILHO	1968	OPERADORA DE PLANOS DE SAÚDE	1	QSAÚDE (VIA QUALICORP)	1994	OPERADORA DE PLANOS DE SAÚDE	SP	-	51	PLANO DE SAÚDE, QUE PERTENCIA À QUALICORP, VENDIDO AO FUNDADOR DA QUALICORP			https://valor.globo.com/empresas/noticia/2020/01/14/qualicorp-fecha-venda-de-plano-qsaude-para-fundador-da-empresa.ghtml
2019	MAIO	KINEA	-	FUNDO DE INVESTIMENTO	1	CENTRO CLÍNICO GAÚCHO		OPERADORA DE PLANOS DE SAÚDE	RIO GRANDE DO SUL	-	150				https://valor.globo.com/empresas/noticia/2019/12/20/setor-de-saude-bate-recorde-em-fusoes-e-aquisicoes-neste-ano.ghtml / https://fusoesaquisicoes.blogspot.com/2019/05/kinea-entra-no-setor-de-planos-de-saude.html
2019	SETEMBRO	KINEA	-	FUNDO DE INVESTIMENTO	1	IP CAPITAL PARTNERS/ PANVEL		FARMÁCIAS	RIO GRANDE DO SUL	-				A transação — conduzida de forma privada — deixa a Kinea com 8,13% das ONs e 32,58% das PNs da Dimed, o que equivale a 10,56% do capital total. (Antes da venda, a IP detinha 11,9% do capital).	https://fusoesaquisicoes.blogspot.com/2019/09/drogarias-kinea-compra-10-da-panvel.html
2019	OUTUBRO	KNIGHT THERAPEUTICS	-	INDUSTRIA FARMACEUTICA	1	BIOTOSCANA		-	-	-	595				https://fusoesaquisicoes.blogspot.com/2019/10/canadense-knight-therapeutics-compra.html
2019	-	L CATTERTON	1989	FUNDO DE INVESTIMENTO	1	ODONTO COMPANY		CLINICA	SÃO PAULO	SÃO JOSÉ DO RIO PRETO		REDE DE CLINICAS ODONTOLOGICAS		O L Catterton, fundo norte-americano, realizou uma compra minoritária da OdontoCompany, rede de clínicas odontológicas de São José do Rio Preto (SP), sem valores anunciados.	https://www.istoedinheiro.com.br/fundo-catterton-compra-parte-da-odonto-company/
2019	AGOSTO	MATERIALISE	-	-	1	ENGIMPLAN		-	-	-					https://fusoesaquisicoes.blogspot.com/2019/08/a-belga-materialise-adquire-75-da.html
2019	JULHO	MV	1993	TECNOLOGIA	1	INDYXA		TECNOLOGIA	SANTA CATARINA	-		TECNOLOGIA DE ARMAZENAMNTO DE DADOS ARÉA SAUDE		A MV, empresa brasileira desenvolvedora de softwares para gestão hospitalar, realizou uma compra minoritária na catarinense Indyxa, especializada em infraestrutura de TI, sem valores anunciados;	https://tiinside.com.br/19/07/2019/mv-adquire-controle-acionario-da-intersolution-e-da-blue-solutions/
2019	JULHO	MV	1993	TECNOLOGIA	1	BLUE SOLUTION		TECNOLOGIA	-	-		TECNOLOGIA DE ARMAZENAMNTO DE DADOS ARÉA SAUDE		A MV, empresa brasileira que desenvolve plataformas de gestão hospitalar, realizou a aquisição das brasileiras InterSolution e Blue Solutions, de infraestrutura de TI, sem valores anunciados;	https://tiinside.com.br/19/07/2019/mv-adquire-controle-acionario-da-intersolution-e-da-blue-solutions/
2019	JULHO	MV	1993	TECNOLOGIA	1	INTERSOLUTION		TECNOLOGIA	-	-		TECNOLOGIA DE ARMAZENAMNTO DE DADOS ARÉA SAUDE		A MV, empresa brasileira que desenvolve plataformas de gestão hospitalar, realizou a aquisição das brasileiras InterSolution e Blue Solutions, de infraestrutura de TI, sem valores anunciados;	https://tiinside.com.br/19/07/2019/mv-adquire-controle-acionario-da-intersolution-e-da-blue-solutions/
2019	JANEIRO	NACIONAL COMERCIAL HOSPITALAR S.A. ("NCH")	-	ATACADISTA DE PRODUTOS MÉDICOS E HOSPITALARES	-	-		-	-	-					https://fusoesaquisicoes.blogspot.com/2019/01/nacional-comercial-hospitalar-nch.html
2019	AGOSTO	NEODENTE	1993	FABRICANTE PRODUTOS ODONTOLOGICOS	1	YLLER BIOMATERIAIS AS		-	-	-					https://fusoesaquisicoes.blogspot.com/2019/08/neodent-adquire-yller-biomateriais.html
2019	OUTUBRO	NETPACS	-	TECNOLOGIA	-	ANIMATI		TECNOLOGIA	RIO GRANDE DO SUL E SANTA CATARINA	-					https://fusoesaquisicoes.blogspot.com/2019/10/netpacs-e-animati-anunciam-fusao.html
2019	ABRIL	NOTREDAME INTERMÉDICA	1968	OPERADORA DE PLANOS DE SAÚDE	1	HOSPITAL AIMU		HOSPITAL	RIO DE JANEIRO	-	40			O grupo brasileiro Notre Dame Intermédica, operador de planos de saúde, realizou por meio de sua subsidiária integral BCBF Participações, a aquisição do Hospital AIMU, sediado no Rio de Janeiro, pelo valor de R$ 40 milhões.	https://valor.globo.com/empresas/noticia/2019/12/20/setor-de-saude-bate-recorde-em-fusoes-e-aquisicoes-neste-ano.ghtml / https://fusoesaquisicoes.blogspot.com/2019/04/notre-dame-compra-hospital-amiu-por-r.html
2020	OUTUBRO	NOTREDAME INTERMÉDICA	1968	OPERADORA DE PLANOS DE SAÚDE	1	HOSPITAL SANTA BRÍGIDA	1973	HOSPITAL	PR	CURITIBA	48.5	Hospital e maternidade	72	ENTERPRISE VALUE	https://exame.com/negocios/notredame-intermedica-compra-hospital-em-curitiba-por-r-485-milhoes/
2019	DEZEMBRO	NOTREDAME INTERMÉDICA	1968	OPERADORA DE PLANOS DE SAÚDE	1	ECOLE SERVIÇOS MÉDICOS LTDA	1994	OPERADORA DE PLANOS DE SAÚDE	SÃO PAULO	LAPA	49			carteira de 45 mil beneficiários/O preço de aquisição (enterprise value) é de R$ 49 milhões/ preço-base do acordo foi calculado, considerando-se um múltiplo de 4,1 vezes o ebitda da Ecole projetado para 2020, após as sinergias geradas pelo negócio.	https://valor.globo.com/empresas/noticia/2019/12/20/setor-de-saude-bate-recorde-em-fusoes-e-aquisicoes-neste-ano.ghtml
2020	MAIO	NOTREDAME INTERMÉDICA	1968	OPERADORA DE PLANOS DE SAÚDE	1	HOSPITAL DO CORAÇÃO CAMBORIÚ	2003	HOSPITAL	SC	BALNEÁRIO CAMBORIÚ	65.7	Hospital de alta complexidade com 3,6 mil m2 de área construída	58		https://valor.globo.com/empresas/noticia/2020/05/20/notre-dame-intermedica-compra-hospital-do-coracao-de-balneario-camboriu.ghtml
2020	OUTUBRO	NOTREDAME INTERMÉDICA	1968	OPERADORA DE PLANOS DE SAÚDE	1	LIFEDAY	1985	OPERADORA DE PLANOS DE SAÚDE	SC, RS	-	70				https://www.sunoresearch.com.br/noticias/notredame-intermedica-gndi3-compra-lifeday-por-r-170-milhoes/
2020	AGOSTO	NOTREDAME INTERMÉDICA	1968	OPERADORA DE PLANOS DE SAÚDE	1	BIO SAÚDE	1999	OPERADORA DE PLANOS DE SAÚDE	SP	Capital (principal) e interior	79	Plano de saúde com 100 mil beneficiários
2019	MAIO	NOTREDAME INTERMÉDICA	1968	OPERADORA DE PLANOS DE SAÚDE	1	BELO DENTE		OPERADORA DE PLANOS DE SAÚDE	MINAS GERAIS	-	80			A NotreDame Intermédica, operadora brasileira de saúde, realizou a aquisição da mineira Belo Dente, operadora de planos odontológicos, pelo valor de R$ 80 milhões;	https://valor.globo.com/empresas/noticia/2019/12/20/setor-de-saude-bate-recorde-em-fusoes-e-aquisicoes-neste-ano.ghtml
2019	SETEMBRO	NOTREDAME INTERMÉDICA	1968	OPERADORA DE PLANOS DE SAÚDE	1	GRUPO SMEDSJ		HOSPITAL	RIO DE JANEIRO	-	105				https://valor.globo.com/empresas/noticia/2019/12/20/setor-de-saude-bate-recorde-em-fusoes-e-aquisicoes-neste-ano.ghtml
2020	AGOSTO	NOTREDAME INTERMÉDICA	1968	OPERADORA DE PLANOS DE SAÚDE	1	CLIMEPE	1992	OPERADORA DE PLANOS DE SAÚDE	MG	BH	168	Plano de saúde com 33 mil beneficiários E ODONTOLÓGICO COM 6 MIL	119	100% das ações	https://www.sunoresearch.com.br/noticias/notredame-compra-operadora-saude-climepe/
2020	OUTUBRO	NOTREDAME INTERMÉDICA	1968	OPERADORA DE PLANOS DE SAÚDE	1	GRUPO SERPRAM	1991	HOSPITAL	MG	VARGINHA, ALFENAS, EXTREMA e POUSO ALEGRE	170	1 seguradora e 2 hospitais de referência	74		https://valor.globo.com/empresas/noticia/2020/10/26/notredame-intermedica-compra-grupo-serpram-por-r-170-milhoes.ghtml
2020	NOVEMBRO	NOTREDAME INTERMÉDICA	1968	OPERADORA DE PLANOS DE SAÚDE	1	HOSPITAL DO CORAÇÃO LONDRINA	2003	HOSPITAL	PR	LONDRINA	170	dois hospitais gerais de alta complexidade	248		https://g1.globo.com/economia/noticia/2020/11/24/intermedica-compra-grupo-hospital-do-coracao-de-londrina-por-r-170-milhoes.ghtml
2020	JUNHO	NOTREDAME INTERMÉDICA	1968	OPERADORA DE PLANOS DE SAÚDE	1	GRUPO SANTA MÔNICA	1993	OPERADORA DE PLANOS DE SAÚDE	MG	Divinópolis, Nova Serrana	233	89,9% das quotas da SMV Serviços Médicos, 92% do Hospital e Maternidade Santa Mônica 75,2% do Instituto de Neurologia e do Coração de Divinópolis 86,1% do Bioimagem Santa Mônica	265		https://www.sunoresearch.com.br/noticias/notredame-gnid3-compra-grupo-santa-monica-por-r-233-milhoes/
2020	DEZEMBRO	NOTREDAME INTERMÉDICA	1968	OPERADORA DE PLANOS DE SAÚDE	1	LIFECENTER SISTEMAS DE SAÚDE	2002	HOSPITAL	MG	BH	240	estrutura de alta complexidade com 205 leitos, sendo 40 de UTI, 13 salas cirúrgicas e 12 consultórios de pronto socorro, além de ressonância magnética, tomografia, ultrassonografia, endoscopia, radiografia e laboratório de análises clínicas.	205	100% das ações	https://exame.com/negocios/notre-dame-intermedica-compra-hospital-em-bh-por-r-240-milhoes/
2019	OUTUBRO	NOTREDAME INTERMÉDICA	1968	OPERADORA DE PLANOS DE SAÚDE	1	GRUPO SÃO LUCAS		HOSPITAL	SÃO PAULO	AMERICANA	312				https://valor.globo.com/empresas/noticia/2019/12/20/setor-de-saude-bate-recorde-em-fusoes-e-aquisicoes-neste-ano.ghtml
2019	JULHO	NOTREDAME INTERMÉDICA	1968	OPERADORA DE PLANOS DE SAÚDE	1	LABORATÓRIO GHELFOND	1988	LABORATÓRIO CLÍNICO	SÃO PAULO	-	420			https://fusoesaquisicoes.blogspot.com/2019/07/notre-dame-fecha-aquisicao-de-100-do.html	https://valor.globo.com/empresas/noticia/2019/12/20/setor-de-saude-bate-recorde-em-fusoes-e-aquisicoes-neste-ano.ghtml
2020	AGOSTO	NOTREDAME INTERMÉDICA	1968	OPERADORA DE PLANOS DE SAÚDE	1	MEDISANITAS BRASIL	2011	OPERADORA DE PLANOS DE SAÚDE	MG	-	1000	Estrutura verticalizada (Estrutura verticalizada (1 hospital, 1 PS, 5 centros clínicos med e 3 odonto , 5 labs , 1 centro oftalmo , 1 clínica onco)	58	GNDI e HAPVIDA BRIGANDO PELO MERCADO DE MG	https://valor.globo.com/empresas/noticia/2020/08/26/notre-dame-intermedica-compra-controladora-da-medisanitas-brasil-por-r-1-bilhao.ghtml
2019	NOVEMBRO	NOTREDAME INTERMÉDICA	1968	OPERADORA DE PLANOS DE SAÚDE	1	GRUPO CLINIPAM		HOSPITAL	PARANÁ E SANTA CATARINA	-	2600				https://valor.globo.com/empresas/noticia/2019/12/20/setor-de-saude-bate-recorde-em-fusoes-e-aquisicoes-neste-ano.ghtml
2018	FEVEREIRO	NOTREDAME INTERMÉDICA	1968	OPERADORA DE PLANOS DE SAÚDE	1	GRUPO CRUZEIRO DO SUL		HOSPITAL	SÃO PAULO	OSASCO					https://mz-filemanager.s3.amazonaws.com/0c822d83-2c10-4c55-be63-e1a7bb804bee/central-de-downloads/3b6431dae2121abb9afaf8c31d89b5b0b1266f46e29e5279ce4b18c9f26aff5b/release_de_resultados_4t18.pdf
2018	JULHO	NOTREDAME INTERMÉDICA	1968	OPERADORA DE PLANOS DE SAÚDE	1	MEDIPLAN SOROCABA		HOSPITAL	SÃO PAULO	SOROCABA, VOTORANTIM E BOITUVA				https://www.corporeadministradora.com.br/mercado/notre-dame-intermedica-compra-da-mediplan-sorocaba-incluindo-o-samaritano/	https://mz-filemanager.s3.amazonaws.com/0c822d83-2c10-4c55-be63-e1a7bb804bee/central-de-downloads/3b6431dae2121abb9afaf8c31d89b5b0b1266f46e29e5279ce4b18c9f26aff5b/release_de_resultados_4t18.pdf
2018	OUTUBRO	NOTREDAME INTERMÉDICA	1968	OPERADORA DE PLANOS DE SAÚDE	1	GRUPO SAMED		HOSPITAL	-	-					https://mz-filemanager.s3.amazonaws.com/0c822d83-2c10-4c55-be63-e1a7bb804bee/central-de-downloads/3b6431dae2121abb9afaf8c31d89b5b0b1266f46e29e5279ce4b18c9f26aff5b/release_de_resultados_4t18.pdf
2019	JANEIRO	NOTREDAME INTERMÉDICA	1968	OPERADORA DE PLANOS DE SAÚDE	1	GREEN LINE		-	-	-					https://www.istoedinheiro.com.br/notre-dame-cade-e-ans-aprovam-aquisicao-da-green-line-sem-restricoes/
2019	SETEMBRO	NOTREDAME INTERMÉDICA	1968	OPERADORA DE PLANOS DE SAÚDE	1	NANCI		OPERADORA DE PLANOS DE SAÚDE	-	-					https://fusoesaquisicoes.blogspot.com/2019/10/cade-aprova-compra-da-nanci-pela.html
2019	NOVEMBRO	NOVARTIS	1996	INDUSTRIA FARMACEUTICA	-	-		-	-	-
2020	DEZEMBRO	ODONTOPREV	1987	OPERADORA DE PLANOS DE SAÚDE	1	BOUTIQUE DENTAL e MOGIDONTO	2011	CLÍNICAS ODONTOLÓGICAS	SP	-	18.5			100% das empresas	https://guiadoinvestidor.com.br/odontoprev-boutique-dental-mogidonto/
2020	SETEMBRO	PIXEON	2003	TECNOLOGIA	1	BOACONSULTA	2012	TELEMEDICINA	SP	SÃO PAULO		Plataforma de agendamento de consultas, sistema de gestão clínica e telemedicina. Com a aquisição, a empresa passa a atuar em um novo e ampliado mercado no conceito de B2B2C e chega a quase seis mil clientes de diversos portes. Companhia gerencia mais de 42 milhões de pacientes e mais de 150 milhões de exames e consultas ao ano.		HEALTH TECH	https://medicinasa.com.br/pixeon-boaconsulta/
2020	JUNHO	QUALICORP	1997	OPERADORA DE PLANOS DE SAÚDE	1	CLUBE CARE	2007	ADMINISTRADORA DE BENEFÍCIOS	RJ	ESTADO DO RIO DE JANEIRO	20	PLANO DE SAÚDE			https://medicinasa.com.br/qualicorp-clube-care/
2020	DEZEMBRO	QUALICORP	1997	OPERADORA DE PLANOS DE SAÚDE	1	MMS e SOMA SEGUROS	2006	OPERADORA DE PLANOS DE SAÚDE	SP e RJ	SÃO PAULO e RIO DE JANEIRO	176	PLANO DE SAÚDE		ESTADOS DE SÃO PAULO E RIO DE JANEIRO. Linha estratégica de fortalecimento da presença em diversas regiões do país.	https://medicinasa.com.br/qualicorp-aquisicoes/
2020	DEZEMBRO	QUALICORP	1997	OPERADORA DE PLANOS DE SAÚDE	1	PLURAL SAÚDE	2012	ADMINISTRADORA DE BENEFÍCIOS	-	-	202.5	ADMINISTRADORA DE BENEFÍCIOS - OPERADORAS DE SAÚDE		AQUISIÇÃO DE 75% DAS EMPRESAS PLURAL e OXCORP (corretora de seguros, adquirida na mesma transação)	https://medicinasa.com.br/qualicorp-compra-plural-saude/
2020	DEZEMBRO	QUALICORP	1997	OPERADORA DE PLANOS DE SAÚDE	1	OXCORP		CORRETORA DE SEGUROS	-	-	202.5	CORRETORA DE SEGUROS DO MESMO GRUPO DA PLURAL SAÚDE		AQUISIÇÃO DE 75% DAS EMPRESAS PLURAL e OXCORP (corretora de seguros, adquirida na mesma transação)	https://medicinasa.com.br/qualicorp-compra-plural-saude/
2020	OUTUBRO	QUALICORP	1997	OPERADORA DE PLANOS DE SAÚDE	1	HEALTH ADM		ADMINISTRADORA DE BENEFÍCIOS	SP	ESTADO DE SÃO PAULO		PLANO DE SAÚDE		A transação, que envolve somente os direitos e obrigações sobre a carteira. O portfólio adquirido é comercializado em parceria com o GNDI.	https://medicinasa.com.br/qualicorp-health/
2020	JULHO	QUALICORP	1997	OPERADORA DE PLANOS DE SAÚDE	-	PARANÁ CLÍNICAS	1970	OPERADORA DE PLANOS DE SAÚDE	PR	CURITIBA		ADMINISTRADORA DE BENEFÍCIOS - OPERADORAS DE SAÚDE		PARCEIRA PARA COMERCIALIZAÇÃO MÚTUA DE PRODUTOS	https://medicinasa.com.br/qualicorp-parana-clinicas/
2020	DEZEMBRO	QUALICORP	1997	OPERADORA DE PLANOS DE SAÚDE	-	GNDI	1968	OPERADORA DE PLANOS DE SAÚDE	-	-		PLANO DE SAÚDE		PARCEIRA PARA COMERCIALIZAÇÃO MÚTUA DE PRODUTOS	https://www.moneytimes.com.br/qualicorp-e-intermedica-notre-dame-ampliam-parceria-comercial/
2019	FEVEREIRO	RAIA DROGABRASIL	1905	VENDAS DE MEDICAMENTOS E PRODUTOS	-	DROGARIA ONOFRE	1934	MEDICAMENTOS	SÃO PAULO	-				A compra da Onofre reforça a atuação da Raia Drogasil em São Paulo, que é o mercado onde a empresa tem maior concentração de mercado. Segundo os dados do último balanço, referente ao terceiro trimestre de 2018, a Raia Drogasil tem um total de 1,768 mil lojas, sendo 939 em São Paulo.	https://fusoesaquisicoes.blogspot.com/2019/02/raia-drogasil-anuncia-compra-da.html / https://fusoesaquisicoes.blogspot.com/2019/02/raia-drogasil-diz-que-nao-fara.html /https://fusoesaquisicoes.blogspot.com/2019/05/cade-aprova-compra-da-rede-onofre-por.html
2019	JULHO	RCS MED	2013	HOLDING	1	HILOTHERM (SUBSIDIARIA BRASILEIRA)		-	MINAS GERAIS	-					https://fusoesaquisicoes.blogspot.com/2019/07/rcs-med-adquire-participacao-em-empresa.html
2020	OUTUBRO	REDE D´OR	1977	HOSPITAL	1	CLÍNICA SÃO LUCAS	1970	HOSPITAL	RJ	MACAÉ	67.2		55	100% DAS AÇÕES: 75% no ato e 25% após autorização judicial	https://www.sunoresearch.com.br/noticias/rede-d-or-sao-luiz-adquire-100-clinica-sao-lucas/
2020	AGOSTO	REDE D´OR	1977	HOSPITAL	1	HOSPITAL SÃO CARLOS	1988	HOSPITAL	CE	FORTALEZA	157		130	75% do HOSPITAL	https://valor.globo.com/empresas/noticia/2020/08/07/rede-dor-compra-hospital-sao-carlos.ghtml
2020	MAIO	REDE D´OR	1977	HOSPITAL	1	HOSPITAL SANTA CRUZ	1966	HOSPITAL	PR	CURITIBA	740		200		https://www.bemparana.com.br/noticia/rede-dor-sao-luiz-conclui-compra-do-hospital-santa-cruz#.X_Thb9hKjIU
2020	FEVEREIRO	REDE D´OR	1977	HOSPITAL	1	HOSPITAL ALIANÇA	1990	HOSPITAL	BA	SALVADOR	800	HOSPITAL GERAL E PEDIÁTRICO	208	80% do capital social	https://braziljournal.com/o-hospital-de-r-1-bi-que-a-rede-dor-comprou-em-salvador
2018	OUTUBRO	REDE D´OR	1977	HOSPITAL	1	CENTRO DE ONCOLOGIA MÉDICA		-	MARANHÃO	SÃO LUIZ					https://wp.rededorsaoluiz.com.br/wp-content/uploads/2019/12/DF-Rede-D%E2%80%99Or-%E2%80%93-31.12.2018.pdf
2018	OUTUBRO	REDE D´OR	1977	HOSPITAL	1	NEW TRIX		CORRETORA DE SEGUROS	RIO DE JANEIRO	-					https://wp.rededorsaoluiz.com.br/wp-content/uploads/2019/12/DF-Rede-D%E2%80%99Or-%E2%80%93-31.12.2018.pdf
2018	FEVEREIRO	REDE D´OR	1977	HOSPITAL	1	HOSPITAL SÃO RAFAEL		HOSPITAL	BAHIA	-				ADIQUIRIU 75% DO HOSPITAL	https://wp.rededorsaoluiz.com.br/wp-content/uploads/2019/12/DF-Rede-D%E2%80%99Or-%E2%80%93-31.12.2018.pdf
2018	FEVEREIRO	REDE D´OR	1977	HOSPITAL	1	HOSPITAL UDI		HOSPITAL	MARANHÃO	-					https://wp.rededorsaoluiz.com.br/wp-content/uploads/2019/12/DF-Rede-D%E2%80%99Or-%E2%80%93-31.12.2018.pdf
2018	DEZEMBRO	REDE D´OR	1977	HOSPITAL	1	HOSPITAL SAMER		HOSPITAL	RIO DE JANEIRO	-					https://wp.rededorsaoluiz.com.br/wp-content/uploads/2019/12/DF-Rede-D%E2%80%99Or-%E2%80%93-31.12.2018.pdf
2018	JUNHO	REDE D´OR	1977	HOSPITAL	1	LABORATÓRIO RICHET		LABORATÓRIO CLÍNICO	RIO DE JANEIRO	-				HOLDING DE LABORATÓRIOS	https://wp.rededorsaoluiz.com.br/wp-content/uploads/2019/12/DF-Rede-D%E2%80%99Or-%E2%80%93-31.12.2018.pdf
2019	-	REDE D´OR	1977	HOSPITAL	1	CLINICA MÉDICA SÃO REMO LTDA		-	-	-					https://wp.rededorsaoluiz.com.br/wp-content/uploads/2020/11/DF-Rede-DOr-31-12-2019.pdf
2019	FEVEREIRO	REDE D´OR	1977	HOSPITAL	1	HOSPITAL CARDIO PULMONAR	1977	HOSPITAL	BAHIA	SALVADOR BAHIA		SERVIÇOS DIAGNÓSTICOS, AMBULATÓRIO DE URGÊNCIAS ORTOPÉDICAS, CENTRO DE CARDIOLOGIA DO EXERCÍCIO, SERVIÇO DE CHECK-UP, SERVIÇO DE PUNÇÃO E CITOLOGIA ASPIRATIVA, UNIDUNIDADE DE ENDOSCOPIA DIGESTIVA, ADE STROKE, BIOIMAGEM, AMBULATÓRIO DE CUIDADOS PALIATIVOS, AMBULATÓRIO DE CUIDADOS PALIATIVOS, CENTRO CIRÚRGICO, MEDICINA NUCLEAR, UNIDADES DE INTERNAÇÃO, AMBULATÓRIO DE TRATAMENTO DA CHIKUNGUNYA, CIM –…	153	JÁ TINHA 48% E AGORA ADQUIRIU SUA TOTALIZANDE, FECHANDO EM 249 LEITOS /	https://valor.globo.com/empresas/noticia/2019/12/20/setor-de-saude-bate-recorde-em-fusoes-e-aquisicoes-neste-ano.ghtml / https://fusoesaquisicoes.blogspot.com/2019/01/hospital-esperanca-do-grupo-rede-dor.html https://douradosagora.com.br/noticias/dourados/laboratorio-jp-mansor-e-adquirido-pelo-grupo-sabin
2019	DEZEMBRO	REDE D´OR	1977	HOSPITAL	1	HOSPITAL SÃO LUIZ	1988	HOSPITAL	CEARÁ	FORTELEZA		ATEDIMENTO CIRURGICO, HEMODINAMICA, ONCOLOGICO E DE EXAMES	28 UTI/ 6 HEMODINAMICA	O Hospital conta com leitos para internamentos cirúrgicos e clínicos, um amplo bloco cirúrgico com 8 salas cirúrgicas, Central de Material e Esterilização com certificação de esterilização padrão ouro e Sala de Recuperação Pós-Anestésica, Centro de Hemodinâmica com 6 leitos; 28 leitos de UTI, Centro de Imagem Diagnóstica, Centro de imunização, Centro Especializado em Oncologia (Oncocentro), Medic…	https://diariodonordeste.verdesmares.com.br/negocios/grupo-d-or-compra-hospital-sao-carlos-em-fortaleza-1.2190608 / https://fusoesaquisicoes.blogspot.com/2019/12/grupo-dor-compra-hospital-sao-carlos-em.html
2019	DEZEMBRO	REDE D´OR	1977	HOSPITAL	1	HOSPITAL SANTA CRUZ		HOSPITAL	PARANÁ	CURITIBA					https://valor.globo.com/empresas/noticia/2019/12/20/setor-de-saude-bate-recorde-em-fusoes-e-aquisicoes-neste-ano.ghtml
2019	-	REDE D´OR	1977	HOSPITAL	1	HOSPITAL DE CLÍNICAS RIO MAR		HOSPITAL	RIO DE JANEIRO	RIO DE JANEIRO					https://wp.rededorsaoluiz.com.br/wp-content/uploads/2020/11/DF-Rede-DOr-31-12-2019.pdf
2019	JULHO	REDE D´OR	1977	HOSPITAL	1	MATERNIDADE PERINATAL		MATERNIDADE	RIO DE JANEIRO	-				https://fusoesaquisicoes.blogspot.com/2019/06/rede-dor-compra-maternidade-perinatal.html	https://valor.globo.com/empresas/noticia/2019/12/20/setor-de-saude-bate-recorde-em-fusoes-e-aquisicoes-neste-ano.ghtml
2019	DEZEMBRO	REDE D´OR	1977	HOSPITAL	1	PARANÁ CLÍNICAS		OPERADORA DE PLANOS DE SAÚDE	PARANÁ	CURITIBA					https://valor.globo.com/empresas/noticia/2019/12/20/setor-de-saude-bate-recorde-em-fusoes-e-aquisicoes-neste-ano.ghtml
2019	AGOSTO	REDE D´OR	1977	HOSPITAL	1	QUALICORP		OPERADORA DE PLANOS DE SAÚDE	-	-				O grupo hospitalar brasileiro Rede D'Or São Luiz, anunciou a compra minoritária de 10% da Qualicorp, administradora e comercializadora de planos de saúde por adesão, sem valores anunciados.	https://valor.globo.com/empresas/noticia/2019/12/20/setor-de-saude-bate-recorde-em-fusoes-e-aquisicoes-neste-ano.ghtml
2020	NOVEMBRO	REDE D´OR	1977	HOSPITAL	1	HOSPITAL CARDIO PULMONAR	1977	HOSPITAL	BA	SALVADOR		SERVIÇOS DIAGNÓSTICOS, AMBULATÓRIO DE URGÊNCIAS ORTOPÉDICAS, CENTRO DE CARDIOLOGIA DO EXERCÍCIO, SERVIÇO DE CHECK-UP, SERVIÇO DE PUNÇÃO E CITOLOGIA ASPIRATIVA, UNIDUNIDADE DE ENDOSCOPIA DIGESTIVA, ADE STROKE, BIOIMAGEM, AMBULATÓRIO DE CUIDADOS PALIATIVOS, AMBULATÓRIO DE CUIDADOS PALIATIVOS, CENTRO CIRÚRGICO, MEDICINA NUCLEAR, UNIDADES DE INTERNAÇÃO, AMBULATÓRIO DE TRATAMENTO DA CHIKUNGUNYA, CIM –…	180	JÁ TINHA 48% E AGORA ADQUIRIU SUA TOTALIZANDE, FECHANDO EM 249 LEITOS	https://valor.globo.com/empresas/noticia/2020/11/09/rede-dor-firma-acordo-para-compra-de-hospitais-em-so-paulo-e-salvador.ghtml
2020	-	REDE D´OR	1977	HOSPITAL	1	HOSPITAL BALBINO	1975	HOSPITAL	RJ	OLARIA					NÃO ENCONTRADO
2020	NOVEMBRO	REDE D´OR	1977	HOSPITAL	1	HOSPITAL AMÉRICA	1976	HOSPITAL	SP	MAUÁ - ABC PAULISTA					https://www.euqueroinvestir.com/rede-dor-aquisicao-hospital-america/
2020	NOVEMBRO	REDE D´OR	1977	HOSPITAL	1	HOSPITAL CENTRAL DE GUAIANASES	1974	HOSPITAL	SP	SÃO PAULO			153		https://valor.globo.com/empresas/noticia/2020/11/09/rede-dor-firma-acordo-para-compra-de-hospitais-em-so-paulo-e-salvador.ghtml
2020	DEZEMBRO	REDE D´OR	1977	HOSPITAL	1	HOSPITAL DE CLÍNICAS ANTÔNIO AFONSO	1991	HOSPITAL	SP	JACAREÍ			60	100% do HOSPITAL	https://www.moneytimes.com.br/rede-dor-assina-compra-do-hospital-de-clinicas-antonio-afonso/
2020	-	REDE D´OR	1977	HOSPITAL	1	CLÍNICAS CLIVALE MAIS	1941	REDE DE HOSPITAIS E CLÍNICAS	BA	SALVADOR					https://anotabahia.com/clivalemais-agora-pertence-a-rede-dor/#:~:text=A%20ClivaleMais%2C%20considerada%20o%20maior,hospitais%20Alian%C3%A7a%20e%20S%C3%A3o%20Rafael.
2018	OUTUBRO	REDE D´OR	1977	HOSPITAL	0.12	GGHS PARTICIPAÇÕES S.A		-	-	-					https://wp.rededorsaoluiz.com.br/wp-content/uploads/2019/12/DF-Rede-D%E2%80%99Or-%E2%80%93-31.12.2018.pdf
2018	JANEIRO	REDE D´OR	1977	HOSPITAL	0.33	CARDIAL SERVIÇOS MÉDICOS		-	-	-					https://wp.rededorsaoluiz.com.br/wp-content/uploads/2019/12/DF-Rede-D%E2%80%99Or-%E2%80%93-31.12.2018.pdf
2018	OUTUBRO	REDE D´OR	1977	HOSPITAL	0.51	KAPPIUS		CONSULTORIA EMPRESARIAL E CORRETORA DE SEGUROS	RIO DE JANEIRO	-					https://wp.rededorsaoluiz.com.br/wp-content/uploads/2019/12/DF-Rede-D%E2%80%99Or-%E2%80%93-31.12.2018.pdf
2019	-	REDE D´OR	1977	HOSPITAL	0.51	APR CONSULTORIA EM BENEFICIOS E CORRETORA DE SEGUROS		-	-	-					https://wp.rededorsaoluiz.com.br/wp-content/uploads/2020/11/DF-Rede-DOr-31-12-2019.pdf
2019	-	REDE D´OR	1977	HOSPITAL	0.51	CORIBEN CONSULTORIA DE RISCO, BENEFICIÁRIOS E CORRETORA DE SEGUROS		-	-	-					https://wp.rededorsaoluiz.com.br/wp-content/uploads/2020/11/DF-Rede-DOr-31-12-2019.pdf
2019	-	REDE D´OR	1977	HOSPITAL	0.51	SAÚDECORP DE SEGUROS E CONSULTORIA EM GESTÃO EMPRESARIAL LTDA		-	-	-
2019	-	REDE D´OR	1977	HOSPITAL	0.51	MEMORIAL IMAGEM E DIAGNÓSTICO LTDA (MEDIAX)		-	-	-					https://wp.rededorsaoluiz.com.br/wp-content/uploads/2020/11/DF-Rede-DOr-31-12-2019.pdf
2019	-	REDE D´OR	1977	HOSPITAL	0.95	POLICLINICA TABOÃO S.A		-	-	-					https://wp.rededorsaoluiz.com.br/wp-content/uploads/2020/11/DF-Rede-DOr-31-12-2019.pdf
2019	FEVEREIRO	ROCHE	-	INDUSTRIA FARMACEUTICA	1	SPARK THERAPEUTICS		INDUSTRIA FARMACEUTICA	ESTADOS UNIDOS	BRASIL	4300	INDUSTRIA COM CARTEIRA DE TRATAMETO DE CEGUEIRA/PROJETOS DE HEMOFILIA E DISTRURBIOS NEURODEGENERATIVOS DE HUNTINGTON			https://fusoesaquisicoes.blogspot.com/2019/02/farmaceutica-roche-anuncia-aquisicao-da.html
2019	DEZEMBRO	SABIN	1984	LABORATÓRIO CLÍNICO	1	LABORATÓRIO CARLOS CHAGA		LABORATÓRIO CLÍNICO	MATO GROSSO	-	49.5				https://valor.globo.com/empresas/noticia/2019/12/20/setor-de-saude-bate-recorde-em-fusoes-e-aquisicoes-neste-ano.ghtml
2018	FEVEREIRO	SABIN	1984	LABORATÓRIO CLÍNICO	1	LABORATÓRIO TRINDADE		LABORATÓRIO CLÍNICO	SANTA CATARINA	FLORIANÓPOLIS		LABORATÓRIO DE ANÁLISES CLÍNICAS		DEMAIS LOCALIDADES DE ATUAÇÃO: São José, Imbituba e Garopaba, Com mais de 30 anos de atuação no mercado catarinense, o Laboratório Trindade conta com 8 unidades de atendimento, que atendem mais de 60 mil clientes por ano.	https://www.labnetwork.com.br/noticias/sabin-segue-em-ritmo-de-expansao-e-chega-a-mais-um-estado-brasileiro/
2019	FEVEREIRO	SABIN	1984	LABORATÓRIO CLÍNICO	1	LABORATÓRIO JP MANSOR	1978	LABORATÓRIO CLÍNICO	MATO GROSSO DO SUL	DOURADOS		ANÁLISES CLINICAS	N/A	N/A	https://valor.globo.com/empresas/noticia/2019/12/20/setor-de-saude-bate-recorde-em-fusoes-e-aquisicoes-neste-ano.ghtml
2019	AGOSTO	SABIN	1984	LABORATÓRIO CLÍNICO	1	AMPARO	2017	REDE DE CLINICA ATENÇÃO PRIMÁRIA	SÃO PAULO	SÃO PAULO CAPITAL		HEALTHTECH EM APS REMOTA E PRESENCIAL NO BRASIL. CONSULTA MÉDICA, CONSULTA DE ENFERMAGEM, PLANEJAMENTO FAMILIAR, EXAMES LABORATORIAIS, VACINAS, ELETROCARDIOGRAMA, TESTE ERGOMÉTRICO, HOLTER, MAPA ULTRASSONOGRAFIA, DERMATOLOGIA, OFTALMOLOGIA, PEQUENAS, CIRURGIAS (RETIRADA DE PINTAS, VERRUGAS, UNHA ENCRAVADA, INSERÇÃO DE DIU: HORMONAL E COBRE), TRATAMENTOS DE FERIDAS, NUTRIÇÃO E PSICOLOGIA (SOMENTE …	N/A	AQUISIÇÃO DE 20%	https://valor.globo.com/empresas/noticia/2019/12/20/setor-de-saude-bate-recorde-em-fusoes-e-aquisicoes-neste-ano.ghtml
2019	FEVEREIRO	SABIN	1984	LABORATÓRIO CLÍNICO	1	AMPARO	2017	REDE DE CLINICA ATENÇÃO PRIMÁRIA	SÃO PAULO	SÃO PAULO CAPITAL		HEALTHTECH EM APS REMOTA E PRESENCIAL NO BRASIL. CONSULTA MÉDICA, CONSULTA DE ENFERMAGEM, PLANEJAMENTO FAMILIAR, EXAMES LABORATORIAIS, VACINAS, ELETROCARDIOGRAMA, TESTE ERGOMÉTRICO, HOLTER, MAPA ULTRASSONOGRAFIA, DERMATOLOGIA, OFTALMOLOGIA, PEQUENAS, CIRURGIAS (RETIRADA DE PINTAS, VERRUGAS, UNHA ENCRAVADA, INSERÇÃO DE DIU: HORMONAL E COBRE), TRATAMENTOS DE FERIDAS, NUTRIÇÃO E PSICOLOGIA (SOMENTE …	N/A	AQUISIÇÃO DE 17%	https://valor.globo.com/empresas/noticia/2019/12/20/setor-de-saude-bate-recorde-em-fusoes-e-aquisicoes-neste-ano.ghtml / https://fusoesaquisicoes.blogspot.com/2019/02/sabin-compra-17-da-rede-amparo.html
2019	-	SÃO FRANCISCO SAUDE	-	OPERADORA DE PLANOS DE SAÚDE	1	HOSPITAL REGIONAL DE FRANCA		HOSPITAL	SÃO PAULO	RIBEIRÃO PRETO				A São Francisco Saúde, operadora de planos de saúde do Grupo São Francisco, realizou a aquisição do Hospital Regional de Franca, interior de São Paulo, que oferece serviços hospitalares, medicina diagnóstica e opera planos de saúde, sem valores anunciados;	https://gcn.net.br/noticias/394342/franca/2019/02/sem-restricoes-cade-aprova-venda-do-regional / https://fusoesaquisicoes.blogspot.com/2019/02/sem-restricoes-cade-aprova-venda-do.html
2020	AGOSTO	SER EDUCACIONAL	1994	EDUCAÇÃO MÉDICA	1	FACIMED	2002	EDUCAÇÃO MÉDICA	RO	CACOAL	10	disponibiliza o curso de Medicina (445 vagas)		100% do capital social	https://www.moneytimes.com.br/ser-acerta-compra-da-facimed-de-rondonia-por-r100-milhoes/
2019	SETEMBRO	SM EMPREENDIMENTOS FARMACEUTICOS LTDA	2013	INDUSTRIA FARMACEUTICA	1	APECE EMBALAGENS		LOGISTICA DE EMBALAGENS	-	-	5.34				https://fusoesaquisicoes.blogspot.com/2019/09/a-sm-empreendimentos-farmaceuticos.html
2020	MAIO	STONE	2012	MEIOS DE PAGAMENTO	1	VITTA	2014	OPERADORA DE PLANOS DE SAÚDE	SP	SÃO PAULO				AQUISIÇÃO DE 100% da EMPRESA	https://valor.globo.com/financas/noticia/2020/05/26/stone-compra-vitta-e-entra-no-mercado-de-sade.ghtml
2019	JANEIRO	STRATUS SCP BRASIL	1999	FUNDO DE INVESTIMENTO	1	INVESTFARMA S.A		HOLDING	SÃO PAULO	DIVERSAS		VENDA DE PRODUTOS E MEDICAMENTOS	N/A		https://br.lexlatin.com/noticias/fondo-stratus-compra-grupo-propietario-de-cadena-farmaceutica-poupafarma
2020	MAIO	SULAMÉRICA	1895	OPERADORA DE PLANOS DE SAÚDE	1	PARANÁ CLÍNICAS	1970	OPERADORA DE PLANOS DE SAÚDE	PR	CURITIBA	385	VENDIDO PELA REDE D'OR		ATIVO VENDIDO PELA REDE D'OR	https://valor.globo.com/empresas/noticia/2020/06/08/sulamerica-e-dasa-compram-ativos-a-distancia.ghtml
2019	MARÇO	UNIMED RIO	1967	FUNDO DE INVESTIMENTO	1	Oncoclínicas do Brasil Serviços Médicos S.A		-	-	-					https://fusoesaquisicoes.blogspot.com/2019/03/unimed-rio-adquire-participacao-no.html
2019	SETEMBRO	UNITEDHEALTH	1977	HOSPITAL	1	RADIUM		CLINICA	SÃO PAULO	CAMPINAS	50				https://valor.globo.com/empresas/noticia/2019/12/20/setor-de-saude-bate-recorde-em-fusoes-e-aquisicoes-neste-ano.ghtml
2019	SETEMBRO	UNITEDHEALTH	1977	HOSPITAL	1	EYE CLINIC		CLINICA	SÃO PAULO	SÃO PAULO				O UnitedHealth Group Brasil, grupo de saúde subsidiário do norte-americano UnitedHealth Group, anunciou a aquisição da Eye Clinic, rede de clínicas oftamológicas em São Paulo, sem valores anunciados;	https://valor.globo.com/empresas/noticia/2019/12/20/setor-de-saude-bate-recorde-em-fusoes-e-aquisicoes-neste-ano.ghtml
2019	DEZEMBRO	UNITEDHEALTH	1977	HOSPITAL	1	AMIL	1978	OPERADORA DE PLANOS DE SAÚDE	SÃO PAULO	-					https://valor.globo.com/empresas/noticia/2019/12/20/setor-de-saude-bate-recorde-em-fusoes-e-aquisicoes-neste-ano.ghtml
2019	JUNHO	VERMED	1909	INDUSTRIA FARMACEUTICA	1	MYDSTEIN		-	-	-	1			A Verdemed, companhia farmacêutica canadense que desenvolve remédios à base de canabinoides, realizou a aquisição do laboratório Mydstein, no Brasil, pelo valor de USD 1 milhão;	https://fusoesaquisicoes.blogspot.com/2019/06/verdemed-compra-laboratorio-e-preve-us.html
2020	FEVEREIRO	VIDA CLASS	2015	TELEMEDICINA	1	MED LIFE	2006	PLATAFORMA DE TELEMEDICINA	TODO O PAÍS	-				HEALTH TECH - AQUISIÇÃO DE 10% da EMPRESA	https://medicinasa.com.br/vida-class-medlive/
2020	NOVEMBRO	VITAL AIR - AIR LIQUIDE HEALTH CARE	1902	SOLUÇÕES DOENÇAS CRÔNICAS	1	RESPIRARE		EQUIPAMENTOS RESPIRATÓRIOS	MS	CAMPO GRANDE		Especializada na oferta de aparelhos e suporte profissional para o tratamento de distúrbios do sono e oxigenoterapia			https://medicinasa.com.br/vitalaire-respirare/
2020	JUNHO	XP INVESTIMENTOS	2001	FUNDO DE INVESTIMENTO	1	CBV HOSPITAL DE OLHOS	2004	HOSPITAL	DF	BRASÍLIA	200			AQUISIÇÃO DO CONTROLE DO HOSPITAL	https://forbes.com.br/negocios/2020/06/xp-compra-controle-de-hospital-de-olhos-cbv-via-fundo-de-private-equity/
2020	OUTUBRO	XP INVESTIMENTOS	2005	FUNDO DE INVESTIMENTO	1	HOSPITAL HOPE	1953	HOSPITAL	PE	RECIFE					https://medicinasa.com.br/xp-aquisicao-hope/
2020	JULHO	YDUCS	1970	EDUCAÇÃO MÉDICA	1	ATHENAS		EDUCAÇÃO MÉDICA	AC, RO, MT	RIO BRANCO-AC, JÍ-PARANÁ-RO, ROLIM DE MOURA-RO, CÁCERES-MT	120	Potencial de disponibilização de 300 vagas anuais no curso de Medicina			https://forbes.com.br/negocios/2020/06/yduqs-acerta-compra-do-grupo-athenas-por-r-120-milhoes/

## Sheet: M&A Matrix
	MATERIALISE	ENGIMPLAN	DIAGNOSTICA CURA	MÉRYA	NACIONAL COMERCIAL HOSPITALAR S.A. (	-	DASA	OPTIREN	ALL BROKERS	DIAGNÓSTICOS SÃO MARCOS	BIOMED	OSWALDO CRUZ	GRUPO EXAME	LABORATÓRIO MÉDICO VITAL BRASIL	LABORATÓRIO SANTA LUIZA	HEMAT - INSTITUTO DE HEMATOLOGIA	REDE IMPAR	GENIA S.A	LABORATÓRIO MAIPÚ	BIOCLINICO MS	GENIA - GENÉTICA MOLECULAR	laboratórios Itulab, Unibio e CMD	CPCCLIN- CENTRO DE PESQUISAS CLINICAS LTDA	NOBELOY	GESTO SAÚDE	SANTA CELINA PARTICIPAÇÕES	HOSPITAL LEFORTE	GRUPO NOSSA SENHORA DO CARMO	HOSPITAL VITAL	CROMOSSOMO PARTICIPAÇÕES V	GRUPO ELFA	MEDCOM e MEDCOM DELIVERY	BIOHOSP	AFYA EDUCACIONAL	ALLIAR	YDUCS	ATHENAS	ÂNIMA	UNIFG	FASEH	UNIFIPMoc + FIP Guanambi	FESAR	FACIMPA / FCMPB - FACULDADE DE CIÊNCIAS MÉDICAS DA PARAÍBA	CRUZEIRO DO SUL	UNIVERSIDADE POSITIVO	UNIREDENTOR	GRUPO A / ARTMED	JALEKO (STARTUP)	UNISL - UNIVERSIDADE SÃO LUCAS
MATERIALISE	0	1	0	0	0	0	0	0	0	0	0	0	0	0	0	0	0	0	0	0	0	0	0	0	0	0	0	0	0	0	0	0	0	0	0	0	0	0	0	0	0	0	0	0	0	0	0	0	0
ENGIMPLAN	0	0	0	0	0	0	0	0	0	0	0	0	0	0	0	0	0	0	0	0	0	0	0	0	0	0	0	0	0	0	0	0	0	0	0	0	0	0	0	0	0	0	0	0	0	0	0	0	0
DIAGNOSTICA CURA	0	0	0	1	0	0	0	0	0	0	0	0	0	0	0	0	0	0	0	0	0	0	0	0	0	0	0	0	0	0	0	0	0	0	0	0	0	0	0	0	0	0	0	0	0	0	0	0	0
MÉRYA	0	0	0	0	0	0	0	0	0	0	0	0	0	0	0	0	0	0	0	0	0	0	0	0	0	0	0	0	0	0	0	0	0	0	0	0	0	0	0	0	0	0	0	0	0	0	0	0	0
NACIONAL COMERCIAL HOSPITALAR S.A. (	0	0	0	0	0	1	0	0	0	0	0	0	0	0	0	0	0	0	0	0	0	0	0	0	0	0	0	0	0	0	0	0	0	0	0	0	0	0	0	0	0	0	0	0	0	0	0	0	0
DASA	0	0	0	0	0	0	0	1	1	1	1	1	1	1	1	1	1	1	1	1	1	1	1	1	1	1	1	1	1	1	0	0	0	0	0	0	0	0	0	0	0	0	0	0	0	0	0	0	0
OPTIREN	0	0	0	0	0	0	0	0	0	0	0	0	0	0	0	0	0	0	0	0	0	0	0	0	0	0	0	0	0	0	0	0	0	0	0	0	0	0	0	0	0	0	0	0	0	0	0	0	0
ALL BROKERS	0	0	0	0	0	0	0	0	0	0	0	0	0	0	0	0	0	0	0	0	0	0	0	0	0	0	0	0	0	0	0	0	0	0	0	0	0	0	0	0	0	0	0	0	0	0	0	0	0
DIAGNÓSTICOS SÃO MARCOS	0	0	0	0	0	0	0	0	0	0	0	0	0	0	0	0	0	0	0	0	0	0	0	0	0	0	0	0	0	0	0	0	0	0	0	0	0	0	0	0	0	0	0	0	0	0	0	0	0
BIOMED	0	0	0	0	0	0	0	0	0	0	0	0	0	0	0	0	0	0	0	0	0	0	0	0	0	0	0	0	0	0	0	0	0	0	0	0	0	0	0	0	0	0	0	0	0	0	0	0	0
OSWALDO CRUZ	0	0	0	0	0	0	0	0	0	0	0	0	0	0	0	0	0	0	0	0	0	0	0	0	0	0	0	0	0	0	0	0	0	0	0	0	0	0	0	0	0	0	0	0	0	0	0	0	0
GRUPO EXAME	0	0	0	0	0	0	0	0	0	0	0	0	0	0	0	0	0	0	0	0	0	0	0	0	0	0	0	0	0	0	0	0	0	0	0	0	0	0	0	0	0	0	0	0	0	0	0	0	0
LABORATÓRIO MÉDICO VITAL BRASIL	0	0	0	0	0	0	0	0	0	0	0	0	0	0	0	0	0	0	0	0	0	0	0	0	0	0	0	0	0	0	0	0	0	0	0	0	0	0	0	0	0	0	0	0	0	0	0	0	0
LABORATÓRIO SANTA LUIZA	0	0	0	0	0	0	0	0	0	0	0	0	0	0	0	0	0	0	0	0	0	0	0	0	0	0	0	0	0	0	0	0	0	0	0	0	0	0	0	0	0	0	0	0	0	0	0	0	0
HEMAT - INSTITUTO DE HEMATOLOGIA	0	0	0	0	0	0	0	0	0	0	0	0	0	0	0	0	0	0	0	0	0	0	0	0	0	0	0	0	0	0	0	0	0	0	0	0	0	0	0	0	0	0	0	0	0	0	0	0	0
REDE IMPAR	0	0	0	0	0	0	0	0	0	0	0	0	0	0	0	0	0	0	0	0	0	0	0	0	0	0	0	0	0	0	0	0	0	0	0	0	0	0	0	0	0	0	0	0	0	0	0	0	0
GENIA S.A	0	0	0	0	0	0	0	0	0	0	0	0	0	0	0	0	0	0	0	0	0	0	0	0	0	0	0	0	0	0	0	0	0	0	0	0	0	0	0	0	0	0	0	0	0	0	0	0	0
LABORATÓRIO MAIPÚ	0	0	0	0	0	0	0	0	0	0	0	0	0	0	0	0	0	0	0	0	0	0	0	0	0	0	0	0	0	0	0	0	0	0	0	0	0	0	0	0	0	0	0	0	0	0	0	0	0
BIOCLINICO MS	0	0	0	0	0	0	0	0	0	0	0	0	0	0	0	0	0	0	0	0	0	0	0	0	0	0	0	0	0	0	0	0	0	0	0	0	0	0	0	0	0	0	0	0	0	0	0	0	0
GENIA - GENÉTICA MOLECULAR	0	0	0	0	0	0	0	0	0	0	0	0	0	0	0	0	0	0	0	0	0	0	0	0	0	0	0	0	0	0	0	0	0	0	0	0	0	0	0	0	0	0	0	0	0	0	0	0	0
laboratórios Itulab, Unibio e CMD	0	0	0	0	0	0	0	0	0	0	0	0	0	0	0	0	0	0	0	0	0	0	0	0	0	0	0	0	0	0	0	0	0	0	0	0	0	0	0	0	0	0	0	0	0	0	0	0	0
CPCCLIN- CENTRO DE PESQUISAS CLINICAS LTDA	0	0	0	0	0	0	0	0	0	0	0	0	0	0	0	0	0	0	0	0	0	0	0	0	0	0	0	0	0	0	0	0	0	0	0	0	0	0	0	0	0	0	0	0	0	0	0	0	0
NOBELOY	0	0	0	0	0	0	0	0	0	0	0	0	0	0	0	0	0	0	0	0	0	0	0	0	0	0	0	0	0	0	0	0	0	0	0	0	0	0	0	0	0	0	0	0	0	0	0	0	0
GESTO SAÚDE	0	0	0	0	0	0	0	0	0	0	0	0	0	0	0	0	0	0	0	0	0	0	0	0	0	0	0	0	0	0	0	0	0	0	0	0	0	0	0	0	0	0	0	0	0	0	0	0	0
SANTA CELINA PARTICIPAÇÕES	0	0	0	0	0	0	0	0	0	0	0	0	0	0	0	0	0	0	0	0	0	0	0	0	0	0	0	0	0	0	0	0	0	0	0	0	0	0	0	0	0	0	0	0	0	0	0	0	0
HOSPITAL LEFORTE	0	0	0	0	0	0	0	0	0	0	0	0	0	0	0	0	0	0	0	0	0	0	0	0	0	0	0	0	0	0	0	0	0	0	0	0	0	0	0	0	0	0	0	0	0	0	0	0	0
GRUPO NOSSA SENHORA DO CARMO	0	0	0	0	0	0	0	0	0	0	0	0	0	0	0	0	0	0	0	0	0	0	0	0	0	0	0	0	0	0	0	0	0	0	0	0	0	0	0	0	0	0	0	0	0	0	0	0	0
HOSPITAL VITAL	0	0	0	0	0	0	0	0	0	0	0	0	0	0	0	0	0	0	0	0	0	0	0	0	0	0	0	0	0	0	0	0	0	0	0	0	0	0	0	0	0	0	0	0	0	0	0	0	0
CROMOSSOMO PARTICIPAÇÕES V	0	0	0	0	0	0	0	0	0	0	0	0	0	0	0	0	0	0	0	0	0	0	0	0	0	0	0	0	0	0	0	0	0	0	0	0	0	0	0	0	0	0	0	0	0	0	0	0	0
GRUPO ELFA	0	0	0	0	0	0	0	0	0	0	0	0	0	0	0	0	0	0	0	0	0	0	0	0	0	0	0	0	0	0	0	1	1	0	0	0	0	0	0	0	0	0	0	0	0	0	0	0	0
MEDCOM e MEDCOM DELIVERY	0	0	0	0	0	0	0	0	0	0	0	0	0	0	0	0	0	0	0	0	0	0	0	0	0	0	0	0	0	0	0	0	0	0	0	0	0	0	0	0	0	0	0	0	0	0	0	0	0
BIOHOSP	0	0	0	0	0	0	0	0	0	0	0	0	0	0	0	0	0	0	0	0	0	0	0	0	0	0	0	0	0	0	0	0	0	0	0	0	0	0	0	0	0	0	0	0	0	0	0	0	0
AFYA EDUCACIONAL	0	0	0	0	0	0	0	0	0	0	0	0	0	0	0	0	0	0	0	0	0	0	0	0	0	0	0	0	0	0	0	0	0	0	1	0	0	0	0	0	1	1	1	0	0	1	0	0	1
ALLIAR	0	0	0	0	0	0	0	0	0	0	0	0	0	0	0	0	0	0	0	0	0	0	0	0	0	0	0	0	0	0	0	0	0	0	0	0	0	0	0	0	0	0	0	0	0	0	0	0	0
YDUCS	0	0	0	0	0	0	0	0	0	0	0	0	0	0	0	0	0	0	0	0	0	0	0	0	0	0	0	0	0	0	0	0	0	0	0	0	1	0	0	0	0	0	0	0	0	0	0	0	0
ATHENAS	0	0	0	0	0	0	0	0	0	0	0	0	0	0	0	0	0	0	0	0	0	0	0	0	0	0	0	0	0	0	0	0	0	0	0	0	0	0	0	0	0	0	0	0	0	0	0	0	0
ÂNIMA	0	0	0	0	0	0	0	0	0	0	0	0	0	0	0	0	0	0	0	0	0	0	0	0	0	0	0	0	0	0	0	0	0	0	0	0	0	0	1	1	0	0	0	0	0	0	0	0	0
UNIFG	0	0	0	0	0	0	0	0	0	0	0	0	0	0	0	0	0	0	0	0	0	0	0	0	0	0	0	0	0	0	0	0	0	0	0	0	0	0	0	0	0	0	0	0	0	0	0	0	0
FASEH	0	0	0	0	0	0	0	0	0	0	0	0	0	0	0	0	0	0	0	0	0	0	0	0	0	0	0	0	0	0	0	0	0	0	0	0	0	0	0	0	0	0	0	0	0	0	0	0	0
UNIFIPMoc + FIP Guanambi	0	0	0	0	0	0	0	0	0	0	0	0	0	0	0	0	0	0	0	0	0	0	0	0	0	0	0	0	0	0	0	0	0	0	0	0	0	0	0	0	0	0	0	0	0	0	0	0	0
FESAR	0	0	0	0	0	0	0	0	0	0	0	0	0	0	0	0	0	0	0	0	0	0	0	0	0	0	0	0	0	0	0	0	0	0	0	0	0	0	0	0	0	0	0	0	0	0	0	0	0
FACIMPA / FCMPB - FACULDADE DE CIÊNCIAS MÉDICAS DA PARAÍBA	0	0	0	0	0	0	0	0	0	0	0	0	0	0	0	0	0	0	0	0	0	0	0	0	0	0	0	0	0	0	0	0	0	0	0	0	0	0	0	0	0	0	0	0	0	0	0	0	0
CRUZEIRO DO SUL	0	0	0	0	0	0	0	0	0	0	0	0	0	0	0	0	0	0	0	0	0	0	0	0	0	0	0	0	0	0	0	0	0	0	0	0	0	0	0	0	0	0	0	0	1	0	0	0	0
UNIVERSIDADE POSITIVO	0	0	0	0	0	0	0	0	0	0	0	0	0	0	0	0	0	0	0	0	0	0	0	0	0	0	0	0	0	0	0	0	0	0	0	0	0	0	0	0	0	0	0	0	0	0	0	0	0
UNIREDENTOR	0	0	0	0	0	0	0	0	0	0	0	0	0	0	0	0	0	0	0	0	0	0	0	0	0	0	0	0	0	0	0	0	0	0	0	0	0	0	0	0	0	0	0	0	0	0	0	0	0
GRUPO A / ARTMED	0	0	0	0	0	0	0	0	0	0	0	0	0	0	0	0	0	0	0	0	0	0	0	0	0	0	0	0	0	0	0	0	0	0	0	0	0	0	0	0	0	0	0	0	0	0	0	1	0
JALEKO (STARTUP)	0	0	0	0	0	0	0	0	0	0	0	0	0	0	0	0	0	0	0	0	0	0	0	0	0	0	0	0	0	0	0	0	0	0	0	0	0	0	0	0	0	0	0	0	0	0	0	0	0
UNISL - UNIVERSIDADE SÃO LUCAS	0	0	0	0	0	0	0	0	0	0	0	0	0	0	0	0	0	0	0	0	0	0	0	0	0	0	0	0	0	0	0	0	0	0	0	0	0	0	0	0	0	0	0	0	0	0	0	0	0
SER EDUCACIONAL	0	0	0	0	0	0	0	0	0	0	0	0	0	0	0	0	0	0	0	0	0	0	0	0	0	0	0	0	0	0	0	0	0	0	0	0	0	0	0	0	0	0	0	0	0	0	0	0	0
FACIMED	0	0	0	0	0	0	0	0	0	0	0	0	0	0	0	0	0	0	0	0	0	0	0	0	0	0	0	0	0	0	0	0	0	0	0	0	0	0	0	0	0	0	0	0	0	0	0	0	0
iClinic	0	0	0	0	0	0	0	0	0	0	0	0	0	0	0	0	0	0	0	0	0	0	0	0	0	0	0	0	0	0	0	0	0	0	0	0	0	0	0	0	0	0	0	0	0	0	0	0	0
MEDPHONE	0	0	0	0	0	0	0	0	0	0	0	0	0	0	0	0	0	0	0	0	0	0	0	0	0	0	0	0	0	0	0	0	0	0	0	0	0	0	0	0	0	0	0	0	0	0	0	0	0
PEBMED	0	0	0	0	0	0	0	0	0	0	0	0	0	0	0	0	0	0	0	0	0	0	0	0	0	0	0	0	0	0	0	0	0	0	0	0	0	0	0	0	0	0	0	0	0	0	0	0	0
NEODENTE	0	0	0	0	0	0	0	0	0	0	0	0	0	0	0	0	0	0	0	0	0	0	0	0	0	0	0	0	0	0	0	0	0	0	0	0	0	0	0	0	0	0	0	0	0	0	0	0	0
YLLER BIOMATERIAIS AS	0	0	0	0	0	0	0	0	0	0	0	0	0	0	0	0	0	0	0	0	0	0	0	0	0	0	0	0	0	0	0	0	0	0	0	0	0	0	0	0	0	0	0	0	0	0	0	0	0
UNIMED RIO	0	0	0	0	0	0	0	0	0	0	0	0	0	0	0	0	0	0	0	0	0	0	0	0	0	0	0	0	0	0	0	0	0	0	0	0	0	0	0	0	0	0	0	0	0	0	0	0	0
Oncoclínicas do Brasil Serviços Médicos S.A	0	0	0	0	0	0	0	0	0	0	0	0	0	0	0	0	0	0	0	0	0	0	0	0	0	0	0	0	0	0	0	0	0	0	0	0	0	0	0	0	0	0	0	0	0	0	0	0	0
L CATTERTON	0	0	0	0	0	0	0	0	0	0	0	0	0	0	0	0	0	0	0	0	0	0	0	0	0	0	0	0	0	0	0	0	0	0	0	0	0	0	0	0	0	0	0	0	0	0	0	0	0
ODONTO COMPANY	0	0	0	0	0	0	0	0	0	0	0	0	0	0	0	0	0	0	0	0	0	0	0	0	0	0	0	0	0	0	0	0	0	0	0	0	0	0	0	0	0	0	0	0	0	0	0	0	0
KINEA	0	0	0	0	0	0	0	0	0	0	0	0	0	0	0	0	0	0	0	0	0	0	0	0	0	0	0	0	0	0	0	0	0	0	0	0	0	0	0	0	0	0	0	0	0	0	0	0	0
IP CAPITAL PARTNERS/ PANVEL	0	0	0	0	0	0	0	0	0	0	0	0	0	0	0	0	0	0	0	0	0	0	0	0	0	0	0	0	0	0	0	0	0	0	0	0	0	0	0	0	0	0	0	0	0	0	0	0	0
STRATUS SCP BRASIL	0	0	0	0	0	0	0	0	0	0	0	0	0	0	0	0	0	0	0	0	0	0	0	0	0	0	0	0	0	0	0	0	0	0	0	0	0	0	0	0	0	0	0	0	0	0	0	0	0
INVESTFARMA S.A	0	0	0	0	0	0	0	0	0	0	0	0	0	0	0	0	0	0	0	0	0	0	0	0	0	0	0	0	0	0	0	0	0	0	0	0	0	0	0	0	0	0	0	0	0	0	0	0	0
IG4 / OPY HEALTH	0	0	0	0	0	0	0	0	0	0	0	0	0	0	0	0	0	0	0	0	0	0	0	0	0	0	0	0	0	0	0	0	0	0	0	0	0	0	0	0	0	0	0	0	0	0	0	0	0
HOSPITAL DELPHINA RINALDI e HOSPITAL METROPOLITANO BH	0	0	0	0	0	0	0	0	0	0	0	0	0	0	0	0	0	0	0	0	0	0	0	0	0	0	0	0	0	0	0	0	0	0	0	0	0	0	0	0	0	0	0	0	0	0	0	0	0
XP INVESTIMENTOS	0	0	0	0	0	0	0	0	0	0	0	0	0	0	0	0	0	0	0	0	0	0	0	0	0	0	0	0	0	0	0	0	0	0	0	0	0	0	0	0	0	0	0	0	0	0	0	0	0
CBV HOSPITAL DE OLHOS	0	0	0	0	0	0	0	0	0	0	0	0	0	0	0	0	0	0	0	0	0	0	0	0	0	0	0	0	0	0	0	0	0	0	0	0	0	0	0	0	0	0	0	0	0	0	0	0	0
HOSPITAL HOPE	0	0	0	0	0	0	0	0	0	0	0	0	0	0	0	0	0	0	0	0	0	0	0	0	0	0	0	0	0	0	0	0	0	0	0	0	0	0	0	0	0	0	0	0	0	0	0	0	0
CENTRO CLÍNICO GAÚCHO	0	0	0	0	0	0	0	0	0	0	0	0	0	0	0	0	0	0	0	0	0	0	0	0	0	0	0	0	0	0	0	0	0	0	0	0	0	0	0	0	0	0	0	0	0	0	0	0	0
RCS MED	0	0	0	0	0	0	0	0	0	0	0	0	0	0	0	0	0	0	0	0	0	0	0	0	0	0	0	0	0	0	0	0	0	0	0	0	0	0	0	0	0	0	0	0	0	0	0	0	0
HILOTHERM (SUBSIDIARIA BRASILEIRA)	0	0	0	0	0	0	0	0	0	0	0	0	0	0	0	0	0	0	0	0	0	0	0	0	0	0	0	0	0	0	0	0	0	0	0	0	0	0	0	0	0	0	0	0	0	0	0	0	0
REDE D´OR	0	0	0	0	0	0	0	0	0	0	0	0	0	0	0	0	0	0	0	0	0	0	0	0	0	0	0	0	0	0	0	0	0	0	0	0	0	0	0	0	0	0	0	0	0	0	0	0	0
CENTRO DE ONCOLOGIA MÉDICA	0	0	0	0	0	0	0	0	0	0	0	0	0	0	0	0	0	0	0	0	0	0	0	0	0	0	0	0	0	0	0	0	0	0	0	0	0	0	0	0	0	0	0	0	0	0	0	0	0
APR CONSULTORIA EM BENEFICIOS E CORRETORA DE SEGUROS	0	0	0	0	0	0	0	0	0	0	0	0	0	0	0	0	0	0	0	0	0	0	0	0	0	0	0	0	0	0	0	0	0	0	0	0	0	0	0	0	0	0	0	0	0	0	0	0	0
CARDIAL SERVIÇOS MÉDICOS	0	0	0	0	0	0	0	0	0	0	0	0	0	0	0	0	0	0	0	0	0	0	0	0	0	0	0	0	0	0	0	0	0	0	0	0	0	0	0	0	0	0	0	0	0	0	0	0	0
CLINICA MÉDICA SÃO REMO LTDA	0	0	0	0	0	0	0	0	0	0	0	0	0	0	0	0	0	0	0	0	0	0	0	0	0	0	0	0	0	0	0	0	0	0	0	0	0	0	0	0	0	0	0	0	0	0	0	0	0
CORIBEN CONSULTORIA DE RISCO, BENIFICIÁRIOS E CORRETORA DE SEGUROS	0	0	0	0	0	0	0	0	0	0	0	0	0	0	0	0	0	0	0	0	0	0	0	0	0	0	0	0	0	0	0	0	0	0	0	0	0	0	0	0	0	0	0	0	0	0	0	0	0
GGHS PARTICIPAÇÕES S.A	0	0	0	0	0	0	0	0	0	0	0	0	0	0	0	0	0	0	0	0	0	0	0	0	0	0	0	0	0	0	0	0	0	0	0	0	0	0	0	0	0	0	0	0	0	0	0	0	0
MEMORIAL IMAGEM E DIAGNÓSTICO LTDA (MEDIAX)	0	0	0	0	0	0	0	0	0	0	0	0	0	0	0	0	0	0	0	0	0	0	0	0	0	0	0	0	0	0	0	0	0	0	0	0	0	0	0	0	0	0	0	0	0	0	0	0	0
POLICLINICA TABOÃO S.A	0	0	0	0	0	0	0	0	0	0	0	0	0	0	0	0	0	0	0	0	0	0	0	0	0	0	0	0	0	0	0	0	0	0	0	0	0	0	0	0	0	0	0	0	0	0	0	0	0
SAÚDECORP DE SEGUROS E CONSULTORIA EM GESTÃO EMPRESARIAL LTDA	0	0	0	0	0	0	0	0	0	0	0	0	0	0	0	0	0	0	0	0	0	0	0	0	0	0	0	0	0	0	0	0	0	0	0	0	0	0	0	0	0	0	0	0	0	0	0	0	0
UNITEDHEALTH	0	0	0	0	0	0	0	0	0	0	0	0	0	0	0	0	0	0	0	0	0	0	0	0	0	0	0	0	0	0	0	0	0	0	0	0	0	0	0	0	0	0	0	0	0	0	0	0	0
EYE CLINIC	0	0	0	0	0	0	0	0	0	0	0	0	0	0	0	0	0	0	0	0	0	0	0	0	0	0	0	0	0	0	0	0	0	0	0	0	0	0	0	0	0	0	0	0	0	0	0	0	0
RADIUM	0	0	0	0	0	0	0	0	0	0	0	0	0	0	0	0	0	0	0	0	0	0	0	0	0	0	0	0	0	0	0	0	0	0	0	0	0	0	0	0	0	0	0	0	0	0	0	0	0
KAPPIUS	0	0	0	0	0	0	0	0	0	0	0	0	0	0	0	0	0	0	0	0	0	0	0	0	0	0	0	0	0	0	0	0	0	0	0	0	0	0	0	0	0	0	0	0	0	0	0	0	0
NEW TRIX	0	0	0	0	0	0	0	0	0	0	0	0	0	0	0	0	0	0	0	0	0	0	0	0	0	0	0	0	0	0	0	0	0	0	0	0	0	0	0	0	0	0	0	0	0	0	0	0	0
HOSPITAL ALIANÇA	0	0	0	0	0	0	0	0	0	0	0	0	0	0	0	0	0	0	0	0	0	0	0	0	0	0	0	0	0	0	0	0	0	0	0	0	0	0	0	0	0	0	0	0	0	0	0	0	0
HOSPITAL CARDIO PULMONAR	0	0	0	0	0	0	0	0	0	0	0	0	0	0	0	0	0	0	0	0	0	0	0	0	0	0	0	0	0	0	0	0	0	0	0	0	0	0	0	0	0	0	0	0	0	0	0	0	0
HOSPITAL SÃO RAFAEL	0	0	0	0	0	0	0	0	0	0	0	0	0	0	0	0	0	0	0	0	0	0	0	0	0	0	0	0	0	0	0	0	0	0	0	0	0	0	0	0	0	0	0	0	0	0	0	0	0
HOSPITAL SÃO CARLOS	0	0	0	0	0	0	0	0	0	0	0	0	0	0	0	0	0	0	0	0	0	0	0	0	0	0	0	0	0	0	0	0	0	0	0	0	0	0	0	0	0	0	0	0	0	0	0	0	0
HOSPITAL SÃO LUIZ	0	0	0	0	0	0	0	0	0	0	0	0	0	0	0	0	0	0	0	0	0	0	0	0	0	0	0	0	0	0	0	0	0	0	0	0	0	0	0	0	0	0	0	0	0	0	0	0	0
HOSPITAL CARE	0	0	0	0	0	0	0	0	0	0	0	0	0	0	0	0	0	0	0	0	0	0	0	0	0	0	0	0	0	0	0	0	0	0	0	0	0	0	0	0	0	0	0	0	0	0	0	0	0
HOSPITAL PILAR	0	0	0	0	0	0	0	0	0	0	0	0	0	0	0	0	0	0	0	0	0	0	0	0	0	0	0	0	0	0	0	0	0	0	0	0	0	0	0	0	0	0	0	0	0	0	0	0	0
HOSPITAL UDI	0	0	0	0	0	0	0	0	0	0	0	0	0	0	0	0	0	0	0	0	0	0	0	0	0	0	0	0	0	0	0	0	0	0	0	0	0	0	0	0	0	0	0	0	0	0	0	0	0
HOSPITAL SANTA CRUZ	0	0	0	0	0	0	0	0	0	0	0	0	0	0	0	0	0	0	0	0	0	0	0	0	0	0	0	0	0	0	0	0	0	0	0	0	0	0	0	0	0	0	0	0	0	0	0	0	0
GRUPO DE HOSPITAIS	0	0	0	0	0	0	0	0	0	0	0	0	0	0	0	0	0	0	0	0	0	0	0	0	0	0	0	0	0	0	0	0	0	0	0	0	0	0	0	0	0	0	0	0	0	0	0	0	0
SANTA CASA DE COLOMBO	0	0	0	0	0	0	0	0	0	0	0	0	0	0	0	0	0	0	0	0	0	0	0	0	0	0	0	0	0	0	0	0	0	0	0	0	0	0	0	0	0	0	0	0	0	0	0	0	0
HOSPITAL DE CLÍNICAS RIO MAR	0	0	0	0	0	0	0	0	0	0	0	0	0	0	0	0	0	0	0	0	0	0	0	0	0	0	0	0	0	0	0	0	0	0	0	0	0	0	0	0	0	0	0	0	0	0	0	0	0
ATHENA/PÁTRIA	0	0	0	0	0	0	0	0	0	0	0	0	0	0	0	0	0	0	0	0	0	0	0	0	0	0	0	0	0	0	0	0	0	0	0	0	0	0	0	0	0	0	0	0	0	0	0	0	0
HOSPITAL FUNDAÇÃO DO CÂNCER	0	0	0	0	0	0	0	0	0	0	0	0	0	0	0	0	0	0	0	0	0	0	0	0	0	0	0	0	0	0	0	0	0	0	0	0	0	0	0	0	0	0	0	0	0	0	0	0	0
HOSPITAL SAMER	0	0	0	0	0	0	0	0	0	0	0	0	0	0	0	0	0	0	0	0	0	0	0	0	0	0	0	0	0	0	0	0	0	0	0	0	0	0	0	0	0	0	0	0	0	0	0	0	0
CLÍNICA SÃO LUCAS	0	0	0	0	0	0	0	0	0	0	0	0	0	0	0	0	0	0	0	0	0	0	0	0	0	0	0	0	0	0	0	0	0	0	0	0	0	0	0	0	0	0	0	0	0	0	0	0	0
HOSPITAL BALBINO	0	0	0	0	0	0	0	0	0	0	0	0	0	0	0	0	0	0	0	0	0	0	0	0	0	0	0	0	0	0	0	0	0	0	0	0	0	0	0	0	0	0	0	0	0	0	0	0	0
HOSPITAL AMÉRICA	0	0	0	0	0	0	0	0	0	0	0	0	0	0	0	0	0	0	0	0	0	0	0	0	0	0	0	0	0	0	0	0	0	0	0	0	0	0	0	0	0	0	0	0	0	0	0	0	0
HOSPITAL CENTRAL DE GUAIANASES	0	0	0	0	0	0	0	0	0	0	0	0	0	0	0	0	0	0	0	0	0	0	0	0	0	0	0	0	0	0	0	0	0	0	0	0	0	0	0	0	0	0	0	0	0	0	0	0	0
HOSPITAL DE CLÍNICAS ANTÔNIO AFONSO	0	0	0	0	0	0	0	0	0	0	0	0	0	0	0	0	0	0	0	0	0	0	0	0	0	0	0	0	0	0	0	0	0	0	0	0	0	0	0	0	0	0	0	0	0	0	0	0	0
GRUPO AUSTA	0	0	0	0	0	0	0	0	0	0	0	0	0	0	0	0	0	0	0	0	0	0	0	0	0	0	0	0	0	0	0	0	0	0	0	0	0	0	0	0	0	0	0	0	0	0	0	0	0
LABORATÓRIO RICHET	0	0	0	0	0	0	0	0	0	0	0	0	0	0	0	0	0	0	0	0	0	0	0	0	0	0	0	0	0	0	0	0	0	0	0	0	0	0	0	0	0	0	0	0	0	0	0	0	0
MATERNIDADE PERINATAL	0	0	0	0	0	0	0	0	0	0	0	0	0	0	0	0	0	0	0	0	0	0	0	0	0	0	0	0	0	0	0	0	0	0	0	0	0	0	0	0	0	0	0	0	0	0	0	0	0
SÃO BERNARDO SAÚDE	0	0	0	0	0	0	0	0	0	0	0	0	0	0	0	0	0	0	0	0	0	0	0	0	0	0	0	0	0	0	0	0	0	0	0	0	0	0	0	0	0	0	0	0	0	0	0	0	0
UNIHOSP	0	0	0	0	0	0	0	0	0	0	0	0	0	0	0	0	0	0	0	0	0	0	0	0	0	0	0	0	0	0	0	0	0	0	0	0	0	0	0	0	0	0	0	0	0	0	0	0	0
PARANÁ CLÍNICAS	0	0	0	0	0	0	0	0	0	0	0	0	0	0	0	0	0	0	0	0	0	0	0	0	0	0	0	0	0	0	0	0	0	0	0	0	0	0	0	0	0	0	0	0	0	0	0	0	0
MULTIVIDA	0	0	0	0	0	0	0	0	0	0	0	0	0	0	0	0	0	0	0	0	0	0	0	0	0	0	0	0	0	0	0	0	0	0	0	0	0	0	0	0	0	0	0	0	0	0	0	0	0
AMIL	0	0	0	0	0	0	0	0	0	0	0	0	0	0	0	0	0	0	0	0	0	0	0	0	0	0	0	0	0	0	0	0	0	0	0	0	0	0	0	0	0	0	0	0	0	0	0	0	0
QUALICORP	0	0	0	0	0	0	0	0	0	0	0	0	0	0	0	0	0	0	0	0	0	0	0	0	0	0	0	0	0	0	0	0	0	0	0	0	0	0	0	0	0	0	0	0	0	0	0	0	0
CLÍNICAS CLIVALE MAIS	0	0	0	0	0	0	0	0	0	0	0	0	0	0	0	0	0	0	0	0	0	0	0	0	0	0	0	0	0	0	0	0	0	0	0	0	0	0	0	0	0	0	0	0	0	0	0	0	0
NOVARTIS	0	0	0	0	0	1	0	0	0	0	0	0	0	0	0	0	0	0	0	0	0	0	0	0	0	0	0	0	0	0	0	0	0	0	0	0	0	0	0	0	0	0	0	0	0	0	0	0	0
KNIGHT THERAPEUTICS	0	0	0	0	0	0	0	0	0	0	0	0	0	0	0	0	0	0	0	0	0	0	0	0	0	0	0	0	0	0	0	0	0	0	0	0	0	0	0	0	0	0	0	0	0	0	0	0	0
BIOTOSCANA	0	0	0	0	0	0	0	0	0	0	0	0	0	0	0	0	0	0	0	0	0	0	0	0	0	0	0	0	0	0	0	0	0	0	0	0	0	0	0	0	0	0	0	0	0	0	0	0	0
EUROFARMA	0	0	0	0	0	0	0	0	0	0	0	0	0	0	0	0	0	0	0	0	0	0	0	0	0	0	0	0	0	0	0	0	0	0	0	0	0	0	0	0	0	0	0	0	0	0	0	0	0
MEDIPHARM	0	0	0	0	0	0	0	0	0	0	0	0	0	0	0	0	0	0	0	0	0	0	0	0	0	0	0	0	0	0	0	0	0	0	0	0	0	0	0	0	0	0	0	0	0	0	0	0	0
VERMED	0	0	0	0	0	0	0	0	0	0	0	0	0	0	0	0	0	0	0	0	0	0	0	0	0	0	0	0	0	0	0	0	0	0	0	0	0	0	0	0	0	0	0	0	0	0	0	0	0
MYDSTEIN	0	0	0	0	0	0	0	0	0	0	0	0	0	0	0	0	0	0	0	0	0	0	0	0	0	0	0	0	0	0	0	0	0	0	0	0	0	0	0	0	0	0	0	0	0	0	0	0	0
CIMED	0	0	0	0	0	0	0	0	0	0	0	0	0	0	0	0	0	0	0	0	0	0	0	0	0	0	0	0	0	0	0	0	0	0	0	0	0	0	0	0	0	0	0	0	0	0	0	0	0
NÃO INFORMA	0	0	0	0	0	0	0	0	0	0	0	0	0	0	0	0	0	0	0	0	0	0	0	0	0	0	0	0	0	0	0	0	0	0	0	0	0	0	0	0	0	0	0	0	0	0	0	0	0
JOHNSON & JOHNSON	0	0	0	0	0	0	0	0	0	0	0	0	0	0	0	0	0	0	0	0	0	0	0	0	0	0	0	0	0	0	0	0	0	0	0	0	0	0	0	0	0	0	0	0	0	0	0	0	0
AURIS HEALT	0	0	0	0	0	0	0	0	0	0	0	0	0	0	0	0	0	0	0	0	0	0	0	0	0	0	0	0	0	0	0	0	0	0	0	0	0	0	0	0	0	0	0	0	0	0	0	0	0
ROCHE	0	0	0	0	0	0	0	0	0	0	0	0	0	0	0	0	0	0	0	0	0	0	0	0	0	0	0	0	0	0	0	0	0	0	0	0	0	0	0	0	0	0	0	0	0	0	0	0	0
SPARK THERAPEUTICS	0	0	0	0	0	0	0	0	0	0	0	0	0	0	0	0	0	0	0	0	0	0	0	0	0	0	0	0	0	0	0	0	0	0	0	0	0	0	0	0	0	0	0	0	0	0	0	0	0
HYPERA FARMA	0	0	0	0	0	0	0	0	0	0	0	0	0	0	0	0	0	0	0	0	0	0	0	0	0	0	0	0	0	0	0	0	0	0	0	0	0	0	0	0	0	0	0	0	0	0	0	0	0
BOEHRINGER	0	0	0	0	0	0	0	0	0	0	0	0	0	0	0	0	0	0	0	0	0	0	0	0	0	0	0	0	0	0	0	0	0	0	0	0	0	0	0	0	0	0	0	0	0	0	0	0	0
ASPEN	0	0	0	0	0	0	0	0	0	0	0	0	0	0	0	0	0	0	0	0	0	0	0	0	0	0	0	0	0	0	0	0	0	0	0	0	0	0	0	0	0	0	0	0	0	0	0	0	0
LINHA DA PFIZER	0	0	0	0	0	0	0	0	0	0	0	0	0	0	0	0	0	0	0	0	0	0	0	0	0	0	0	0	0	0	0	0	0	0	0	0	0	0	0	0	0	0	0	0	0	0	0	0	0
SM EMPREENDIMENTOS FARMACEUTICOS LTDA	0	0	0	0	0	0	0	0	0	0	0	0	0	0	0	0	0	0	0	0	0	0	0	0	0	0	0	0	0	0	0	0	0	0	0	0	0	0	0	0	0	0	0	0	0	0	0	0	0
APECE EMBALAGENS	0	0	0	0	0	0	0	0	0	0	0	0	0	0	0	0	0	0	0	0	0	0	0	0	0	0	0	0	0	0	0	0	0	0	0	0	0	0	0	0	0	0	0	0	0	0	0	0	0
SIMPLE ORGANIC	0	0	0	0	0	0	0	0	0	0	0	0	0	0	0	0	0	0	0	0	0	0	0	0	0	0	0	0	0	0	0	0	0	0	0	0	0	0	0	0	0	0	0	0	0	0	0	0	0
MARCAS E REGISTROS BUSCOPAN E BUSCOFEM	0	0	0	0	0	0	0	0	0	0	0	0	0	0	0	0	0	0	0	0	0	0	0	0	0	0	0	0	0	0	0	0	0	0	0	0	0	0	0	0	0	0	0	0	0	0	0	0	0
PORTIFÓLIO TAKEDA	0	0	0	0	0	0	0	0	0	0	0	0	0	0	0	0	0	0	0	0	0	0	0	0	0	0	0	0	0	0	0	0	0	0	0	0	0	0	0	0	0	0	0	0	0	0	0	0	0
GRUPO FLEURY	0	0	0	0	0	0	0	0	0	0	0	0	0	0	0	0	0	0	0	0	0	0	0	0	0	0	0	0	0	0	0	0	0	0	0	0	0	0	0	0	0	0	0	0	0	0	0	0	0
LAFE SERVIÇOS MÉDICOS	0	0	0	0	0	0	0	0	0	0	0	0	0	0	0	0	0	0	0	0	0	0	0	0	0	0	0	0	0	0	0	0	0	0	0	0	0	0	0	0	0	0	0	0	0	0	0	0	0
CIP - CENTRO DE INFUSÕES PACAEMBU	0	0	0	0	0	0	0	0	0	0	0	0	0	0	0	0	0	0	0	0	0	0	0	0	0	0	0	0	0	0	0	0	0	0	0	0	0	0	0	0	0	0	0	0	0	0	0	0	0
CLÍNICA DE OLHOS DR MOACIR CUNHA	0	0	0	0	0	0	0	0	0	0	0	0	0	0	0	0	0	0	0	0	0	0	0	0	0	0	0	0	0	0	0	0	0	0	0	0	0	0	0	0	0	0	0	0	0	0	0	0	0
ACHÉ	0	0	0	0	0	0	0	0	0	0	0	0	0	0	0	0	0	0	0	0	0	0	0	0	0	0	0	0	0	0	0	0	0	0	0	0	0	0	0	0	0	0	0	0	0	0	0	0	0
MELCON	0	0	0	0	0	0	0	0	0	0	0	0	0	0	0	0	0	0	0	0	0	0	0	0	0	0	0	0	0	0	0	0	0	0	0	0	0	0	0	0	0	0	0	0	0	0	0	0	0
LABORATÓRIO INLAB	0	0	0	0	0	0	0	0	0	0	0	0	0	0	0	0	0	0	0	0	0	0	0	0	0	0	0	0	0	0	0	0	0	0	0	0	0	0	0	0	0	0	0	0	0	0	0	0	0
SABIN	0	0	0	0	0	0	0	0	0	0	0	0	0	0	0	0	0	0	0	0	0	0	0	0	0	0	0	0	0	0	0	0	0	0	0	0	0	0	0	0	0	0	0	0	0	0	0	0	0
LABORATÓRIO CARLOS CHAGA	0	0	0	0	0	0	0	0	0	0	0	0	0	0	0	0	0	0	0	0	0	0	0	0	0	0	0	0	0	0	0	0	0	0	0	0	0	0	0	0	0	0	0	0	0	0	0	0	0
LABORATÓRIO JP MANSOR	0	0	0	0	0	0	0	0	0	0	0	0	0	0	0	0	0	0	0	0	0	0	0	0	0	0	0	0	0	0	0	0	0	0	0	0	0	0	0	0	0	0	0	0	0	0	0	0	0
HERMES PARDINI	0	0	0	0	0	0	0	0	0	0	0	0	0	0	0	0	0	0	0	0	0	0	0	0	0	0	0	0	0	0	0	0	0	0	0	0	0	0	0	0	0	0	0	0	0	0	0	0	0
LABORATÓRIO LABFAR	0	0	0	0	0	0	0	0	0	0	0	0	0	0	0	0	0	0	0	0	0	0	0	0	0	0	0	0	0	0	0	0	0	0	0	0	0	0	0	0	0	0	0	0	0	0	0	0	0
LABORATÓRIO DIAGMAX	0	0	0	0	0	0	0	0	0	0	0	0	0	0	0	0	0	0	0	0	0	0	0	0	0	0	0	0	0	0	0	0	0	0	0	0	0	0	0	0	0	0	0	0	0	0	0	0	0
LABORATÓRIO CPC	0	0	0	0	0	0	0	0	0	0	0	0	0	0	0	0	0	0	0	0	0	0	0	0	0	0	0	0	0	0	0	0	0	0	0	0	0	0	0	0	0	0	0	0	0	0	0	0	0
LABORATÓRIO SOLUÇÃO	0	0	0	0	0	0	0	0	0	0	0	0	0	0	0	0	0	0	0	0	0	0	0	0	0	0	0	0	0	0	0	0	0	0	0	0	0	0	0	0	0	0	0	0	0	0	0	0	0
LABORATÓRIO TRINDADE	0	0	0	0	0	0	0	0	0	0	0	0	0	0	0	0	0	0	0	0	0	0	0	0	0	0	0	0	0	0	0	0	0	0	0	0	0	0	0	0	0	0	0	0	0	0	0	0	0
GRUPO SÃO MARCOS	0	0	0	0	0	0	0	0	0	0	0	0	0	0	0	0	0	0	0	0	0	0	0	0	0	0	0	0	0	0	0	0	0	0	0	0	0	0	0	0	0	0	0	0	0	0	0	0	0
LABORFASE PADRÃO	0	0	0	0	0	0	0	0	0	0	0	0	0	0	0	0	0	0	0	0	0	0	0	0	0	0	0	0	0	0	0	0	0	0	0	0	0	0	0	0	0	0	0	0	0	0	0	0	0
INSTITUTO DE RADIOLOGIA DE NATAL	0	0	0	0	0	0	0	0	0	0	0	0	0	0	0	0	0	0	0	0	0	0	0	0	0	0	0	0	0	0	0	0	0	0	0	0	0	0	0	0	0	0	0	0	0	0	0	0	0
AMPARO	0	0	0	0	0	0	0	0	0	0	0	0	0	0	0	0	0	0	0	0	0	0	0	0	0	0	0	0	0	0	0	0	0	0	0	0	0	0	0	0	0	0	0	0	0	0	0	0	0
AMAZON	0	0	0	0	0	0	0	0	0	0	0	0	0	0	0	0	0	0	0	0	0	0	0	0	0	0	0	0	0	0	0	0	0	0	0	0	0	0	0	0	0	0	0	0	0	0	0	0	0
HEALT NAVIGATOR	0	0	0	0	0	0	0	0	0	0	0	0	0	0	0	0	0	0	0	0	0	0	0	0	0	0	0	0	0	0	0	0	0	0	0	0	0	0	0	0	0	0	0	0	0	0	0	0	0
STONE	0	0	0	0	0	0	0	0	0	0	0	0	0	0	0	0	0	0	0	0	0	0	0	0	0	0	0	0	0	0	0	0	0	0	0	0	0	0	0	0	0	0	0	0	0	0	0	0	0
VITTA	0	0	0	0	0	0	0	0	0	0	0	0	0	0	0	0	0	0	0	0	0	0	0	0	0	0	0	0	0	0	0	0	0	0	0	0	0	0	0	0	0	0	0	0	0	0	0	0	0
NOTREDAME INTERMÉDICA	0	0	0	0	0	0	0	0	0	0	0	0	0	0	0	0	0	0	0	0	0	0	0	0	0	0	0	0	0	0	0	0	0	0	0	0	0	0	0	0	0	0	0	0	0	0	0	0	0
GREEN LINE	0	0	0	0	0	0	0	0	0	0	0	0	0	0	0	0	0	0	0	0	0	0	0	0	0	0	0	0	0	0	0	0	0	0	0	0	0	0	0	0	0	0	0	0	0	0	0	0	0
CLUBE CARE	0	0	0	0	0	0	0	0	0	0	0	0	0	0	0	0	0	0	0	0	0	0	0	0	0	0	0	0	0	0	0	0	0	0	0	0	0	0	0	0	0	0	0	0	0	0	0	0	0
PLURAL SAÚDE	0	0	0	0	0	0	0	0	0	0	0	0	0	0	0	0	0	0	0	0	0	0	0	0	0	0	0	0	0	0	0	0	0	0	0	0	0	0	0	0	0	0	0	0	0	0	0	0	0
HEALTH ADM	0	0	0	0	0	0	0	0	0	0	0	0	0	0	0	0	0	0	0	0	0	0	0	0	0	0	0	0	0	0	0	0	0	0	0	0	0	0	0	0	0	0	0	0	0	0	0	0	0
ODONTOPREV	0	0	0	0	0	0	0	0	0	0	0	0	0	0	0	0	0	0	0	0	0	0	0	0	0	0	0	0	0	0	0	0	0	0	0	0	0	0	0	0	0	0	0	0	0	0	0	0	0
BOUTIQUE DENTAL e MOGIDONTO	0	0	0	0	0	0	0	0	0	0	0	0	0	0	0	0	0	0	0	0	0	0	0	0	0	0	0	0	0	0	0	0	0	0	0	0	0	0	0	0	0	0	0	0	0	0	0	0	0
OXCORP	0	0	0	0	0	0	0	0	0	0	0	0	0	0	0	0	0	0	0	0	0	0	0	0	0	0	0	0	0	0	0	0	0	0	0	0	0	0	0	0	0	0	0	0	0	0	0	0	0
HAPVIDA	0	0	0	0	0	0	0	0	0	0	0	0	0	0	0	0	0	0	0	0	0	0	0	0	0	0	0	0	0	0	0	0	0	0	0	0	0	0	0	0	0	0	0	0	0	0	0	0	0
HOSPITAL CARIRI	0	0	0	0	0	0	0	0	0	0	0	0	0	0	0	0	0	0	0	0	0	0	0	0	0	0	0	0	0	0	0	0	0	0	0	0	0	0	0	0	0	0	0	0	0	0	0	0	0
NSA - HOSPITAL NOSSA SENHORA APARECIDA	0	0	0	0	0	0	0	0	0	0	0	0	0	0	0	0	0	0	0	0	0	0	0	0	0	0	0	0	0	0	0	0	0	0	0	0	0	0	0	0	0	0	0	0	0	0	0	0	0
LIFECENTER SISTEMAS DE SAÚDE	0	0	0	0	0	0	0	0	0	0	0	0	0	0	0	0	0	0	0	0	0	0	0	0	0	0	0	0	0	0	0	0	0	0	0	0	0	0	0	0	0	0	0	0	0	0	0	0	0
GRUPO SERPRAM	0	0	0	0	0	0	0	0	0	0	0	0	0	0	0	0	0	0	0	0	0	0	0	0	0	0	0	0	0	0	0	0	0	0	0	0	0	0	0	0	0	0	0	0	0	0	0	0	0
HOSPITAL DAS CLINICAS	0	0	0	0	0	0	0	0	0	0	0	0	0	0	0	0	0	0	0	0	0	0	0	0	0	0	0	0	0	0	0	0	0	0	0	0	0	0	0	0	0	0	0	0	0	0	0	0	0
HOSPITAL PARAUAPEBAS	0	0	0	0	0	0	0	0	0	0	0	0	0	0	0	0	0	0	0	0	0	0	0	0	0	0	0	0	0	0	0	0	0	0	0	0	0	0	0	0	0	0	0	0	0	0	0	0	0
GRUPO CLINIPAM	0	0	0	0	0	0	0	0	0	0	0	0	0	0	0	0	0	0	0	0	0	0	0	0	0	0	0	0	0	0	0	0	0	0	0	0	0	0	0	0	0	0	0	0	0	0	0	0	0
HOSPITAL DO CORAÇÃO LONDRINA	0	0	0	0	0	0	0	0	0	0	0	0	0	0	0	0	0	0	0	0	0	0	0	0	0	0	0	0	0	0	0	0	0	0	0	0	0	0	0	0	0	0	0	0	0	0	0	0	0
HOSPITAL SANTA BRÍGIDA	0	0	0	0	0	0	0	0	0	0	0	0	0	0	0	0	0	0	0	0	0	0	0	0	0	0	0	0	0	0	0	0	0	0	0	0	0	0	0	0	0	0	0	0	0	0	0	0	0
GRUPO SMEDSJ	0	0	0	0	0	0	0	0	0	0	0	0	0	0	0	0	0	0	0	0	0	0	0	0	0	0	0	0	0	0	0	0	0	0	0	0	0	0	0	0	0	0	0	0	0	0	0	0	0
HOSPITAL AIMU	0	0	0	0	0	0	0	0	0	0	0	0	0	0	0	0	0	0	0	0	0	0	0	0	0	0	0	0	0	0	0	0	0	0	0	0	0	0	0	0	0	0	0	0	0	0	0	0	0
GRUPO SÃO LUCAS	0	0	0	0	0	0	0	0	0	0	0	0	0	0	0	0	0	0	0	0	0	0	0	0	0	0	0	0	0	0	0	0	0	0	0	0	0	0	0	0	0	0	0	0	0	0	0	0	0
SÃO FRANCISCO SAUDE	0	0	0	0	0	0	0	0	0	0	0	0	0	0	0	0	0	0	0	0	0	0	0	0	0	0	0	0	0	0	0	0	0	0	0	0	0	0	0	0	0	0	0	0	0	0	0	0	0
HOSPITAL REGIONAL DE FRANCA	0	0	0	0	0	0	0	0	0	0	0	0	0	0	0	0	0	0	0	0	0	0	0	0	0	0	0	0	0	0	0	0	0	0	0	0	0	0	0	0	0	0	0	0	0	0	0	0	0
GRUPO CRUZEIRO DO SUL	0	0	0	0	0	0	0	0	0	0	0	0	0	0	0	0	0	0	0	0	0	0	0	0	0	0	0	0	0	0	0	0	0	0	0	0	0	0	0	0	0	0	0	0	0	0	0	0	0
MEDIPLAN SOROCABA	0	0	0	0	0	0	0	0	0	0	0	0	0	0	0	0	0	0	0	0	0	0	0	0	0	0	0	0	0	0	0	0	0	0	0	0	0	0	0	0	0	0	0	0	0	0	0	0	0
HOSPITAL DO CORAÇÃO CAMBORIÚ	0	0	0	0	0	0	0	0	0	0	0	0	0	0	0	0	0	0	0	0	0	0	0	0	0	0	0	0	0	0	0	0	0	0	0	0	0	0	0	0	0	0	0	0	0	0	0	0	0
GRUPO SAMED	0	0	0	0	0	0	0	0	0	0	0	0	0	0	0	0	0	0	0	0	0	0	0	0	0	0	0	0	0	0	0	0	0	0	0	0	0	0	0	0	0	0	0	0	0	0	0	0	0
HOSPITAL SINHÁ JUNQUEIRA	0	0	0	0	0	0	0	0	0	0	0	0	0	0	0	0	0	0	0	0	0	0	0	0	0	0	0	0	0	0	0	0	0	0	0	0	0	0	0	0	0	0	0	0	0	0	0	0	0
LABORATÓRIO GHELFOND	0	0	0	0	0	0	0	0	0	0	0	0	0	0	0	0	0	0	0	0	0	0	0	0	0	0	0	0	0	0	0	0	0	0	0	0	0	0	0	0	0	0	0	0	0	0	0	0	0
CNU- CENTRAL NACIONAL UNIMED	0	0	0	0	0	0	0	0	0	0	0	0	0	0	0	0	0	0	0	0	0	0	0	0	0	0	0	0	0	0	0	0	0	0	0	0	0	0	0	0	0	0	0	0	0	0	0	0	0
UNIMED FEIRA DE SANTANA	0	0	0	0	0	0	0	0	0	0	0	0	0	0	0	0	0	0	0	0	0	0	0	0	0	0	0	0	0	0	0	0	0	0	0	0	0	0	0	0	0	0	0	0	0	0	0	0	0
FREE LIFE	0	0	0	0	0	0	0	0	0	0	0	0	0	0	0	0	0	0	0	0	0	0	0	0	0	0	0	0	0	0	0	0	0	0	0	0	0	0	0	0	0	0	0	0	0	0	0	0	0
SAMEDH	0	0	0	0	0	0	0	0	0	0	0	0	0	0	0	0	0	0	0	0	0	0	0	0	0	0	0	0	0	0	0	0	0	0	0	0	0	0	0	0	0	0	0	0	0	0	0	0	0
PLAMHEG	0	0	0	0	0	0	0	0	0	0	0	0	0	0	0	0	0	0	0	0	0	0	0	0	0	0	0	0	0	0	0	0	0	0	0	0	0	0	0	0	0	0	0	0	0	0	0	0	0
GRUPO AMÉRICA	0	0	0	0	0	0	0	0	0	0	0	0	0	0	0	0	0	0	0	0	0	0	0	0	0	0	0	0	0	0	0	0	0	0	0	0	0	0	0	0	0	0	0	0	0	0	0	0	0
CLIMEPE	0	0	0	0	0	0	0	0	0	0	0	0	0	0	0	0	0	0	0	0	0	0	0	0	0	0	0	0	0	0	0	0	0	0	0	0	0	0	0	0	0	0	0	0	0	0	0	0	0
GRUPO SANTA MÔNICA	0	0	0	0	0	0	0	0	0	0	0	0	0	0	0	0	0	0	0	0	0	0	0	0	0	0	0	0	0	0	0	0	0	0	0	0	0	0	0	0	0	0	0	0	0	0	0	0	0
MEDISANITAS BRASIL	0	0	0	0	0	0	0	0	0	0	0	0	0	0	0	0	0	0	0	0	0	0	0	0	0	0	0	0	0	0	0	0	0	0	0	0	0	0	0	0	0	0	0	0	0	0	0	0	0
PROMED	0	0	0	0	0	0	0	0	0	0	0	0	0	0	0	0	0	0	0	0	0	0	0	0	0	0	0	0	0	0	0	0	0	0	0	0	0	0	0	0	0	0	0	0	0	0	0	0	0
PREMIUM SAÚDE	0	0	0	0	0	0	0	0	0	0	0	0	0	0	0	0	0	0	0	0	0	0	0	0	0	0	0	0	0	0	0	0	0	0	0	0	0	0	0	0	0	0	0	0	0	0	0	0	0
BELO DENTE	0	0	0	0	0	0	0	0	0	0	0	0	0	0	0	0	0	0	0	0	0	0	0	0	0	0	0	0	0	0	0	0	0	0	0	0	0	0	0	0	0	0	0	0	0	0	0	0	0
RN SAÚDE	0	0	0	0	0	0	0	0	0	0	0	0	0	0	0	0	0	0	0	0	0	0	0	0	0	0	0	0	0	0	0	0	0	0	0	0	0	0	0	0	0	0	0	0	0	0	0	0	0
UNIPLAM	0	0	0	0	0	0	0	0	0	0	0	0	0	0	0	0	0	0	0	0	0	0	0	0	0	0	0	0	0	0	0	0	0	0	0	0	0	0	0	0	0	0	0	0	0	0	0	0	0
SULAMÉRICA	0	0	0	0	0	0	0	0	0	0	0	0	0	0	0	0	0	0	0	0	0	0	0	0	0	0	0	0	0	0	0	0	0	0	0	0	0	0	0	0	0	0	0	0	0	0	0	0	0
SÃO FRANCISCO	0	0	0	0	0	0	0	0	0	0	0	0	0	0	0	0	0	0	0	0	0	0	0	0	0	0	0	0	0	0	0	0	0	0	0	0	0	0	0	0	0	0	0	0	0	0	0	0	0
ECOLE SERVIÇOS MÉDICOS LTDA	0	0	0	0	0	0	0	0	0	0	0	0	0	0	0	0	0	0	0	0	0	0	0	0	0	0	0	0	0	0	0	0	0	0	0	0	0	0	0	0	0	0	0	0	0	0	0	0	0
MEDICAL	0	0	0	0	0	0	0	0	0	0	0	0	0	0	0	0	0	0	0	0	0	0	0	0	0	0	0	0	0	0	0	0	0	0	0	0	0	0	0	0	0	0	0	0	0	0	0	0	0
LIFEDAY	0	0	0	0	0	0	0	0	0	0	0	0	0	0	0	0	0	0	0	0	0	0	0	0	0	0	0	0	0	0	0	0	0	0	0	0	0	0	0	0	0	0	0	0	0	0	0	0	0
GNDI	0	0	0	0	0	0	0	0	0	0	0	0	0	0	0	0	0	0	0	0	0	0	0	0	0	0	0	0	0	0	0	0	0	0	0	0	0	0	0	0	0	0	0	0	0	0	0	0	0
NANCI	0	0	0	0	0	0	0	0	0	0	0	0	0	0	0	0	0	0	0	0	0	0	0	0	0	0	0	0	0	0	0	0	0	0	0	0	0	0	0	0	0	0	0	0	0	0	0	0	0
PLAMED	0	0	0	0	0	0	0	0	0	0	0	0	0	0	0	0	0	0	0	0	0	0	0	0	0	0	0	0	0	0	0	0	0	0	0	0	0	0	0	0	0	0	0	0	0	0	0	0	0
BIO SAÚDE	0	0	0	0	0	0	0	0	0	0	0	0	0	0	0	0	0	0	0	0	0	0	0	0	0	0	0	0	0	0	0	0	0	0	0	0	0	0	0	0	0	0	0	0	0	0	0	0	0
GRUPO SÃO JOSÉ	0	0	0	0	0	0	0	0	0	0	0	0	0	0	0	0	0	0	0	0	0	0	0	0	0	0	0	0	0	0	0	0	0	0	0	0	0	0	0	0	0	0	0	0	0	0	0	0	0
GRUPO SANTA FILOMENA	0	0	0	0	0	0	0	0	0	0	0	0	0	0	0	0	0	0	0	0	0	0	0	0	0	0	0	0	0	0	0	0	0	0	0	0	0	0	0	0	0	0	0	0	0	0	0	0	0
JOSÉ SARIPIERI FILHO	0	0	0	0	0	0	0	0	0	0	0	0	0	0	0	0	0	0	0	0	0	0	0	0	0	0	0	0	0	0	0	0	0	0	0	0	0	0	0	0	0	0	0	0	0	0	0	0	0
QSAÚDE (VIA QUALICORP)	0	0	0	0	0	0	0	0	0	0	0	0	0	0	0	0	0	0	0	0	0	0	0	0	0	0	0	0	0	0	0	0	0	0	0	0	0	0	0	0	0	0	0	0	0	0	0	0	0
MMS e SOMA SEGUROS	0	0	0	0	0	0	0	0	0	0	0	0	0	0	0	0	0	0	0	0	0	0	0	0	0	0	0	0	0	0	0	0	0	0	0	0	0	0	0	0	0	0	0	0	0	0	0	0	0
INFOWAY	0	0	0	0	0	0	0	0	0	0	0	0	0	0	0	0	0	0	0	0	0	0	0	0	0	0	0	0	0	0	0	0	0	0	0	0	0	0	0	0	0	0	0	0	0	0	0	0	0
BRADSEG / BRADESCO	0	0	0	0	0	0	0	0	0	0	0	0	0	0	0	0	0	0	0	0	0	0	0	0	0	0	0	0	0	0	0	0	0	0	0	0	0	0	0	0	0	0	0	0	0	0	0	0	0
ORIZON	0	0	0	0	0	0	0	0	0	0	0	0	0	0	0	0	0	0	0	0	0	0	0	0	0	0	0	0	0	0	0	0	0	0	0	0	0	0	0	0	0	0	0	0	0	0	0	0	0
VITAL AIR - AIR LIQUIDE HEALTH CARE	0	0	0	0	0	0	0	0	0	0	0	0	0	0	0	0	0	0	0	0	0	0	0	0	0	0	0	0	0	0	0	0	0	0	0	0	0	0	0	0	0	0	0	0	0	0	0	0	0
RESPIRARE	0	0	0	0	0	0	0	0	0	0	0	0	0	0	0	0	0	0	0	0	0	0	0	0	0	0	0	0	0	0	0	0	0	0	0	0	0	0	0	0	0	0	0	0	0	0	0	0	0
SAMP	0	0	0	0	0	0	0	0	0	0	0	0	0	0	0	0	0	0	0	0	0	0	0	0	0	0	0	0	0	0	0	0	0	0	0	0	0	0	0	0	0	0	0	0	0	0	0	0	0
ICLINIC	0	0	0	0	0	0	0	0	0	0	0	0	0	0	0	0	0	0	0	0	0	0	0	0	0	0	0	0	0	0	0	0	0	0	0	0	0	0	0	0	0	0	0	0	0	0	0	0	0
PRACTO	0	0	0	0	0	0	0	0	0	0	0	0	0	0	0	0	0	0	0	0	0	0	0	0	0	0	0	0	0	0	0	0	0	0	0	0	0	0	0	0	0	0	0	0	0	0	0	0	0
BIONEXO	0	0	0	0	0	0	0	0	0	0	0	0	0	0	0	0	0	0	0	0	0	0	0	0	0	0	0	0	0	0	0	0	0	0	0	0	0	0	0	0	0	0	0	0	0	0	0	0	0
GTT HEALTHCARE	0	0	0	0	0	0	0	0	0	0	0	0	0	0	0	0	0	0	0	0	0	0	0	0	0	0	0	0	0	0	0	0	0	0	0	0	0	0	0	0	0	0	0	0	0	0	0	0	0
NETPACS	0	0	0	0	0	0	0	0	0	0	0	0	0	0	0	0	0	0	0	0	0	0	0	0	0	0	0	0	0	0	0	0	0	0	0	0	0	0	0	0	0	0	0	0	0	0	0	0	0
ANIMATI	0	0	0	0	0	0	0	0	0	0	0	0	0	0	0	0	0	0	0	0	0	0	0	0	0	0	0	0	0	0	0	0	0	0	0	0	0	0	0	0	0	0	0	0	0	0	0	0	0
MV	0	0	0	0	0	0	0	0	0	0	0	0	0	0	0	0	0	0	0	0	0	0	0	0	0	0	0	0	0	0	0	0	0	0	0	0	0	0	0	0	0	0	0	0	0	0	0	0	0
INDYXA	0	0	0	0	0	0	0	0	0	0	0	0	0	0	0	0	0	0	0	0	0	0	0	0	0	0	0	0	0	0	0	0	0	0	0	0	0	0	0	0	0	0	0	0	0	0	0	0	0
BLUE SOLUTION	0	0	0	0	0	0	0	0	0	0	0	0	0	0	0	0	0	0	0	0	0	0	0	0	0	0	0	0	0	0	0	0	0	0	0	0	0	0	0	0	0	0	0	0	0	0	0	0	0
INTERSOLUTION	0	0	0	0	0	0	0	0	0	0	0	0	0	0	0	0	0	0	0	0	0	0	0	0	0	0	0	0	0	0	0	0	0	0	0	0	0	0	0	0	0	0	0	0	0	0	0	0	0
PIXEON	0	0	0	0	0	0	0	0	0	0	0	0	0	0	0	0	0	0	0	0	0	0	0	0	0	0	0	0	0	0	0	0	0	0	0	0	0	0	0	0	0	0	0	0	0	0	0	0	0
BOACONSULTA	0	0	0	0	0	0	0	0	0	0	0	0	0	0	0	0	0	0	0	0	0	0	0	0	0	0	0	0	0	0	0	0	0	0	0	0	0	0	0	0	0	0	0	0	0	0	0	0	0
VIDA CLASS	0	0	0	0	0	0	0	0	0	0	0	0	0	0	0	0	0	0	0	0	0	0	0	0	0	0	0	0	0	0	0	0	0	0	0	0	0	0	0	0	0	0	0	0	0	0	0	0	0
MED LIFE	0	0	0	0	0	0	0	0	0	0	0	0	0	0	0	0	0	0	0	0	0	0	0	0	0	0	0	0	0	0	0	0	0	0	0	0	0	0	0	0	0	0	0	0	0	0	0	0	0
ATRYS HEALTH	0	0	0	0	0	0	0	0	0	0	0	0	0	0	0	0	0	0	0	0	0	0	0	0	0	0	0	0	0	0	0	0	0	0	0	0	0	0	0	0	0	0	0	0	0	0	0	0	0
AXISMED	0	0	0	0	0	0	0	0	0	0	0	0	0	0	0	0	0	0	0	0	0	0	0	0	0	0	0	0	0	0	0	0	0	0	0	0	0	0	0	0	0	0	0	0	0	0	0	0	0
CONEXA SAÚDE	0	0	0	0	0	0	0	0	0	0	0	0	0	0	0	0	0	0	0	0	0	0	0	0	0	0	0	0	0	0	0	0	0	0	0	0	0	0	0	0	0	0	0	0	0	0	0	0	0
iMEDICINA	0	0	0	0	0	0	0	0	0	0	0	0	0	0	0	0	0	0	0	0	0	0	0	0	0	0	0	0	0	0	0	0	0	0	0	0	0	0	0	0	0	0	0	0	0	0	0	0	0
ITMS	0	0	0	0	0	0	0	0	0	0	0	0	0	0	0	0	0	0	0	0	0	0	0	0	0	0	0	0	0	0	0	0	0	0	0	0	0	0	0	0	0	0	0	0	0	0	0	0	0
DAVITA BRASIL	0	0	0	0	0	0	0	0	0	0	0	0	0	0	0	0	0	0	0	0	0	0	0	0	0	0	0	0	0	0	0	0	0	0	0	0	0	0	0	0	0	0	0	0	0	0	0	0	0
CENTRO INTEGRADO DE NEFROLOGIA- CINE	0	0	0	0	0	0	0	0	0	0	0	0	0	0	0	0	0	0	0	0	0	0	0	0	0	0	0	0	0	0	0	0	0	0	0	0	0	0	0	0	0	0	0	0	0	0	0	0	0
RAIA DROGABRASIL	0	0	0	0	0	0	0	0	0	0	0	0	0	0	0	0	0	0	0	0	0	0	0	0	0	0	0	0	0	0	0	0	0	0	0	0	0	0	0	0	0	0	0	0	0	0	0	0	0
DROGARIA ONOFRE	0	0	0	0	0	0	0	0	0	0	0	0	0	0	0	0	0	0	0	0	0	0	0	0	0	0	0	0	0	0	0	0	0	0	0	0	0	0	0	0	0	0	0	0	0	0	0	0	0
[truncated: 200 more columns]

## Sheet: Modalidade e Tipo
Modalidade	Individual ou Familiar	Individual ou Familiar	Coletivo Empresarial	Coletivo Empresarial	Coletivo por adesão + não identificado	Coletivo por adesão + não identificado	Não Informado	Não Informado	Total	Total
	2011	2020	2011	2020	2011	2020	2011	2020	2011	2020
Medicina de Grupo	4237548	4253450	9921808	12756703	2844776	1937092	165889	19501	17170021	18966746
Cooperativa Médica	4336971	4165993	9834688	10223643	1859533	2989971	488183	15446	16519375	17395053
Seguradora Especializada em Saúde	472996	270047	4978575	5381113	442778	435149	5851	176	5900200	6086485
Autogestão	7461	490	3502344	3349850	1285490	870681	215961	30775	5011256	4251796
Filantropia	505405	348405	640516	495992	210935	81836	68106	4911	1424962	931144
TOTAL	9560381	9038385	28877931	32207301	6643512	6314729	943990	70809	46025814	47631224
Modalidade	Individual ou Familiar	Coletivo Empresarial	Coletivo por adesão + não identificado	Não Informado	Total		Modalidade	2011	2020
Medicina de Grupo	4237548	9921808	2844776	165889	17170021		Medicina de Grupo	17170021	18966746
Cooperativa Médica	4336971	9834688	1859533	488183	16519375		Cooperativa Médica	16519375	17395053
Seguradora Especializada em Saúde	472996	4978575	442778	5851	5900200		Seguradora Especializada em Saúde	5900200	6086485
Autogestão	7461	3502344	1285490	215961	5011256		Autogestão	5011256	4251796
Filantropia	505405	640516	210935	68106	1424962		Filantropia	1424962	931144
TOTAL	9560381	28877931	6643512	943990	46025814		TOTAL	46025814	47631224
Modalidade	Individual ou Familiar	Coletivo Empresarial	Coletivo por adesão + não identificado	Não Informado	Total
Medicina de Grupo	4253450	12756703	1937092	19501	18966746
Cooperativa Médica	4165993	10223643	2989971	15446	17395053
Seguradora Especializada em Saúde	270047	5381113	435149	176	6086485
Autogestão	490	3349850	870681	30775	4251796
Filantropia	348405	495992	81836	4911	931144
TOTAL	9038385	32207301	6314729	70809	47631224

## Sheet: Serie OPS
N.	Operadora Privada de Plano de Saúde	Quantidade Beneficiários 2011	N.	Operadora Privada de Plano de Saúde	Quantidade Beneficiários 2012	N.	Operadora Privada de Plano de Saúde	Quantidade Beneficiários 2013	N.	Operadora Privada de Plano de Saúde	Quantidade Beneficiários 2014	N.	Operadora Privada de Plano de Saúde	Quantidade Beneficiários 2015	N.	Operadora Privada de Plano de Saúde	Quantidade Beneficiários 2016	N.	Operadora Privada de Plano de Saúde	Quantidade Beneficiários 2017	N.	Operadora Privada de Plano de Saúde	Quantidade Beneficiários 2018	N.	Operadora Privada de Plano de Saúde	Quantidade Beneficiários 2019		Operadora Privada de Plano de Saúde	Quantidade Beneficiários 2020
		46025814			47846092			49491826			50531748			49279085			47648903			47111682			47121811			47058415			47631224
1	005711-BRADESCO SAÚDE S.A.	2988834	1	005711-BRADESCO SAÚDE S.A.	3461043	1	005711-BRADESCO SAÚDE S.A.	3681085	1	326305-AMIL ASSISTÊNCIA MÉDICA INTERNACIONAL S.A.	4148554	1	005711-BRADESCO SAÚDE S.A.	3976339	1	326305-AMIL ASSISTÊNCIA MÉDICA INTERNACIONAL S.A.	3821637	1	326305-AMIL ASSISTÊNCIA MÉDICA INTERNACIONAL S.A.	3600754	1	326305-AMIL ASSISTÊNCIA MÉDICA INTERNACIONAL S.A.	3579376	1	005711-BRADESCO SAÚDE S.A.	3357532	1	005711-BRADESCO SAÚDE S.A.	3277018
2	326305-AMIL ASSISTÊNCIA MÉDICA INTERNACIONAL S.A.	2624621	2	326305-AMIL ASSISTÊNCIA MÉDICA INTERNACIONAL S.A.	2930303	2	326305-AMIL ASSISTÊNCIA MÉDICA INTERNACIONAL S.A.	3565167	2	005711-BRADESCO SAÚDE S.A.	4049380	2	326305-AMIL ASSISTÊNCIA MÉDICA INTERNACIONAL S.A.	3953412	2	005711-BRADESCO SAÚDE S.A.	3620001	2	005711-BRADESCO SAÚDE S.A.	3317654	2	005711-BRADESCO SAÚDE S.A.	3280851	2	326305-AMIL ASSISTÊNCIA MÉDICA INTERNACIONAL S.A.	3096729	2	359017-NOTRE DAME INTERMÉDICA SAÚDE S.A.	3241622
3	359017-NOTRE DAME INTERMÉDICA SAÚDE S.A.	2140143	3	359017-NOTRE DAME INTERMÉDICA SAÚDE S.A.	1632391	3	368253-HAPVIDA ASSISTENCIA MEDICA LTDA	1702078	3	368253-HAPVIDA ASSISTENCIA MEDICA LTDA	1895773	3	368253-HAPVIDA ASSISTENCIA MEDICA LTDA	1938278	3	368253-HAPVIDA ASSISTENCIA MEDICA LTDA	2050713	3	368253-HAPVIDA ASSISTENCIA MEDICA LTDA	2219182	3	368253-HAPVIDA ASSISTENCIA MEDICA LTDA	2374651	3	359017-NOTRE DAME INTERMÉDICA SAÚDE S.A.	2472145	3	326305-AMIL ASSISTÊNCIA MÉDICA INTERNACIONAL S.A.	2893453
4	000043-SUL AMÉRICA SEGURO SAÚDE S/A	1279444	4	368253-HAPVIDA ASSISTENCIA MEDICA LTDA	1457701	4	006246-SUL AMERICA COMPANHIA DE SEGURO SAÚDE	1682777	4	006246-SUL AMERICA COMPANHIA DE SEGURO SAÚDE	1712439	4	339679-CENTRAL NACIONAL UNIMED - COOPERATIVA CENT	1779607	4	359017-NOTRE DAME INTERMÉDICA SAÚDE S.A.	1871646	4	359017-NOTRE DAME INTERMÉDICA SAÚDE S.A.	2007545	4	359017-NOTRE DAME INTERMÉDICA SAÚDE S.A.	2118008	4	368253-HAPVIDA ASSISTENCIA MEDICA LTDA	2442714	4	368253-HAPVIDA ASSISTENCIA MEDICA LTDA	2721072
5	339679-CENTRAL NACIONAL UNIMED - COOPERATIVA CENT	1168769	5	000043-SUL AMÉRICA SEGURO SAÚDE S/A	1362970	5	339679-CENTRAL NACIONAL UNIMED - COOPERATIVA CENT	1473350	5	339679-CENTRAL NACIONAL UNIMED - COOPERATIVA CENT	1638493	5	006246-SUL AMERICA COMPANHIA DE SEGURO SAÚDE	1768533	5	006246-SUL AMERICA COMPANHIA DE SEGURO SAÚDE	1694335	5	006246-SUL AMERICA COMPANHIA DE SEGURO SAÚDE	1735638	5	006246-SUL AMERICA COMPANHIA DE SEGURO SAÚDE	1793967	5	006246-SUL AMERICA COMPANHIA DE SEGURO SAÚDE	1850174	5	006246-SUL AMERICA COMPANHIA DE SEGURO SAÚDE	1858761
6	368253-HAPVIDA ASSISTENCIA MEDICA LTDA	1134584	6	339679-CENTRAL NACIONAL UNIMED - COOPERATIVA CENT	1336398	6	359017-NOTRE DAME INTERMÉDICA SAÚDE S.A.	1408339	6	359017-NOTRE DAME INTERMÉDICA SAÚDE S.A.	1368438	6	359017-NOTRE DAME INTERMÉDICA SAÚDE S.A.	1685537	6	339679-CENTRAL NACIONAL UNIMED - COOPERATIVA CENT	1498769	6	339679-CENTRAL NACIONAL UNIMED - COOPERATIVA CENT	1480347	6	339679-CENTRAL NACIONAL UNIMED - COOPERATIVA CENT	1528910	6	339679-CENTRAL NACIONAL UNIMED - COOPERATIVA CENT	1688510	6	339679-CENTRAL NACIONAL UNIMED - COOPERATIVA CENT	1808907
7	301337-UNIMED PAULISTANA SOCIEDADE COOPERATIVA DE	994758	7	343889-UNIMED - BELO HORIZONTE COOPERATIVA DE TRA	1193510	7	343889-UNIMED - BELO HORIZONTE COOPERATIVA DE TRA	1232715	7	343889-UNIMED - BELO HORIZONTE COOPERATIVA DE TRA	1256547	7	343889-UNIMED - BELO HORIZONTE COOPERATIVA DE TRA	1190900	7	343889-UNIMED - BELO HORIZONTE COOPERATIVA DE TRA	1181343	7	343889-UNIMED - BELO HORIZONTE COOPERATIVA DE TRA	1223023	7	343889-UNIMED - BELO HORIZONTE COOPERATIVA DE TRA	1238551	7	343889-UNIMED - BELO HORIZONTE COOPERATIVA DE TRA	1266689	7	343889-UNIMED - BELO HORIZONTE COOPERATIVA DE TRA	1297348
8	343889-UNIMED - BELO HORIZONTE COOPERATIVA DE TRA	971061	8	301337-UNIMED PAULISTANA SOCIEDADE COOPERATIVA DE	910767	8	393321-UNIMED-RIO COOPERATIVA DE TRABALHO MEDICO	1105984	8	393321-UNIMED-RIO COOPERATIVA DE TRABALHO MEDICO	1094184	8	393321-UNIMED-RIO COOPERATIVA DE TRABALHO MEDICO	958857	8	393321-UNIMED-RIO COOPERATIVA DE TRABALHO MEDICO	794621	8	346659-CAIXA DE ASSISTÊNCIA DOS FUNCIONÁRIOS DO B	695210	8	393321-UNIMED-RIO COOPERATIVA DE TRABALHO MEDICO	701961	8	302091-SÃO FRANCISCO SISTEMAS DE SAÚDE SOCIEDADE	775901	8	302091-SÃO FRANCISCO SISTEMAS DE SAÚDE SOCIEDADE	770029
9	306622-AMICO SAÚDE LTDA	794390	9	306622-AMICO SAÚDE LTDA	861765	9	306622-AMICO SAÚDE LTDA	920618	9	301337-UNIMED PAULISTANA SOCIEDADE COOPERATIVA DE	772898	9	346659-CAIXA DE ASSISTÊNCIA DOS FUNCIONÁRIOS DO B	710073	9	346659-CAIXA DE ASSISTÊNCIA DOS FUNCIONÁRIOS DO B	705715	9	393321-UNIMED-RIO COOPERATIVA DE TRABALHO MEDICO	686613	9	346659-CAIXA DE ASSISTÊNCIA DOS FUNCIONÁRIOS DO B	684104	9	393321-UNIMED-RIO COOPERATIVA DE TRABALHO MEDICO	694731	9	393321-UNIMED-RIO COOPERATIVA DE TRABALHO MEDICO	736615
10	393321-UNIMED-RIO COOPERATIVA DE TRABALHO MEDICO	774619	10	393321-UNIMED-RIO COOPERATIVA DE TRABALHO MEDICO	838453	10	301337-UNIMED PAULISTANA SOCIEDADE COOPERATIVA DE	750932	10	346659-CAIXA DE ASSISTÊNCIA DOS FUNCIONÁRIOS DO B	715021	10	319996-UNIMED DO ESTADO DE SP - FEDERAÇÃO ESTADUA	708218	10	319996-UNIMED DO ESTADO DE SP - FEDERAÇÃO ESTADUA	639481	10	352501-UNIMED PORTO ALEGRE - COOPERATIVA MÉDICA L	624570	10	302091-SÃO FRANCISCO SISTEMAS DE SAÚDE SOCIEDADE	614952	10	346659-CAIXA DE ASSISTÊNCIA DOS FUNCIONÁRIOS DO B	657466	10	346659-CAIXA DE ASSISTÊNCIA DOS FUNCIONÁRIOS DO B	634214
11	346659-CAIXA DE ASSISTÊNCIA DOS FUNCIONÁRIOS DO B	693620	11	346659-CAIXA DE ASSISTÊNCIA DOS FUNCIONÁRIOS DO B	697113	11	346659-CAIXA DE ASSISTÊNCIA DOS FUNCIONÁRIOS DO B	677060	11	000701-UNIMED SEGUROS SAÚDE S/A	638134	11	352501-UNIMED PORTO ALEGRE - COOPERATIVA MÉDICA L	618371	11	352501-UNIMED PORTO ALEGRE - COOPERATIVA MÉDICA L	631688	11	319996-UNIMED DO ESTADO DE SP - FEDERAÇÃO ESTADUA	576080	11	352501-UNIMED PORTO ALEGRE - COOPERATIVA MÉDICA L	613721	11	352501-UNIMED PORTO ALEGRE - COOPERATIVA MÉDICA L	586516	11	352501-UNIMED PORTO ALEGRE - COOPERATIVA MÉDICA L	598883
12	403911-VISION MED ASSISTÊNCIA MÉDICA LTDA	578636	12	403911-VISION MED ASSISTÊNCIA MÉDICA LTDA	624034	12	352501-UNIMED PORTO ALEGRE - COOPERATIVA MÉDICA L	579353	12	323080-GEAP AUTOGESTÃO EM SAÚDE	622617	12	323080-GEAP AUTOGESTÃO EM SAÚDE	604755	12	335690-UNIMED CAMPINAS - COOPERATIVA DE TRABALHO	573349	12	335690-UNIMED CAMPINAS - COOPERATIVA DE TRABALHO	562405	12	335690-UNIMED CAMPINAS - COOPERATIVA DE TRABALHO	565960	12	335690-UNIMED CAMPINAS - COOPERATIVA DE TRABALHO	549956	12	000701-UNIMED SEGUROS SAÚDE S/A	539253
13	323080-GEAP AUTOGESTÃO EM SAÚDE	553087	13	323080-GEAP AUTOGESTÃO EM SAÚDE	577951	13	323080-GEAP AUTOGESTÃO EM SAÚDE	573533	13	352501-UNIMED PORTO ALEGRE - COOPERATIVA MÉDICA L	577202	13	335690-UNIMED CAMPINAS - COOPERATIVA DE TRABALHO	587477	13	304701-UNIMED CURITIBA - SOCIEDADE COOPERATIVA DE	536903	13	302091-SÃO FRANCISCO SISTEMAS DE SAÚDE SOCIEDADE	562055	13	319996-UNIMED DO ESTADO DE SP - FEDERAÇÃO ESTADUA	519540	13	000701-UNIMED SEGUROS SAÚDE S/A	546256	13	304701-UNIMED CURITIBA - SOCIEDADE COOPERATIVA DE	534072
14	304701-UNIMED CURITIBA - SOCIEDADE COOPERATIVA DE	508460	14	352501-UNIMED PORTO ALEGRE - COOPERATIVA MÉDICA L	554357	14	304701-UNIMED CURITIBA - SOCIEDADE COOPERATIVA DE	537185	14	335690-UNIMED CAMPINAS - COOPERATIVA DE TRABALHO	569210	14	304701-UNIMED CURITIBA - SOCIEDADE COOPERATIVA DE	551415	14	323080-GEAP AUTOGESTÃO EM SAÚDE	526474	14	304701-UNIMED CURITIBA - SOCIEDADE COOPERATIVA DE	526104	14	304701-UNIMED CURITIBA - SOCIEDADE COOPERATIVA DE	517771	14	304701-UNIMED CURITIBA - SOCIEDADE COOPERATIVA DE	526238	14	335690-UNIMED CAMPINAS - COOPERATIVA DE TRABALHO	524204
15	325074-GREEN LINE SISTEMA DE SAÚDE S.A	483090	15	304701-UNIMED CURITIBA - SOCIEDADE COOPERATIVA DE	537637	15	335690-UNIMED CAMPINAS - COOPERATIVA DE TRABALHO	536859	15	319996-UNIMED DO ESTADO DE SP - FEDERAÇÃO ESTADUA	563188	15	000701-UNIMED SEGUROS SAÚDE S/A	482023	15	000701-UNIMED SEGUROS SAÚDE S/A	479405	15	323080-GEAP AUTOGESTÃO EM SAÚDE	478998	15	000701-UNIMED SEGUROS SAÚDE S/A	496532	15	309222-GRUPO HOSPITALAR DO RIO DE JANEIRO LTDA	475874	15	309222-GRUPO HOSPITALAR DO RIO DE JANEIRO LTDA	512237
16	335690-UNIMED CAMPINAS - COOPERATIVA DE TRABALHO	481937	16	335690-UNIMED CAMPINAS - COOPERATIVA DE TRABALHO	514267	16	000701-UNIMED SEGUROS SAÚDE S/A	522145	16	304701-UNIMED CURITIBA - SOCIEDADE COOPERATIVA DE	544529	16	325074-GREEN LINE SISTEMA DE SAÚDE S.A	431806	16	325074-GREEN LINE SISTEMA DE SAÚDE S.A	472540	16	000701-UNIMED SEGUROS SAÚDE S/A	466895	16	325074-GREEN LINE SISTEMA DE SAÚDE S.A	480598	16	325074-GREEN LINE SISTEMA DE SAÚDE S.A	470330	16	302147-PREVENT SENIOR PRIVATE OPERADORA DE SAÚDE	505080
17	352501-UNIMED PORTO ALEGRE - COOPERATIVA MÉDICA L	468638	17	325074-GREEN LINE SISTEMA DE SAÚDE S.A	449240	17	319996-UNIMED DO ESTADO DE SP - FEDERAÇÃO ESTADUA	505237	17	419133-POSTAL SAÚDE CAIXA DE ASSISTÊNCIA E SAÚDE	417539	17	419133-POSTAL SAÚDE CAIXA DE ASSISTÊNCIA E SAÚDE	415219	17	302091-SÃO FRANCISCO SISTEMAS DE SAÚDE SOCIEDADE	462565	17	309222-GRUPO HOSPITALAR DO RIO DE JANEIRO LTDA	464269	17	323080-GEAP AUTOGESTÃO EM SAÚDE	448849	17	302147-PREVENT SENIOR PRIVATE OPERADORA DE SAÚDE	464822	17	416428-SUL AMÉRICA SERVIÇOS DE SAÚDE S.A.	427934
18	000582-PORTO SEGURO - SEGURO SAÚDE S/A	395713	18	319996-UNIMED DO ESTADO DE SP - FEDERAÇÃO ESTADUA	441263	18	403911-VISION MED ASSISTÊNCIA MÉDICA LTDA	470866	18	325074-GREEN LINE SISTEMA DE SAÚDE S.A	409856	18	317144-UNIMED DE FORTALEZA SOCIEDADE COOPERATIVA	356513	18	419133-POSTAL SAÚDE CAIXA DE ASSISTÊNCIA E SAÚDE	414649	18	325074-GREEN LINE SISTEMA DE SAÚDE S.A	459224	18	309222-GRUPO HOSPITALAR DO RIO DE JANEIRO LTDA	431648	18	323080-GEAP AUTOGESTÃO EM SAÚDE	391678	18	340782-CLINIPAM CLINICA PARANAENSE DE ASSISTENCIA	367003
19	319996-UNIMED DO ESTADO DE SP - FEDERAÇÃO ESTADUA	363878	19	000701-UNIMED SEGUROS SAÚDE S/A	369818	19	325074-GREEN LINE SISTEMA DE SAÚDE S.A	417643	19	403911-VISION MED ASSISTÊNCIA MÉDICA LTDA	366168	19	302091-SÃO FRANCISCO SISTEMAS DE SAÚDE SOCIEDADE	334319	19	317144-UNIMED DE FORTALEZA SOCIEDADE COOPERATIVA	344363	19	419133-POSTAL SAÚDE CAIXA DE ASSISTÊNCIA E SAÚDE	395743	19	302147-PREVENT SENIOR PRIVATE OPERADORA DE SAÚDE	420610	19	319996-UNIMED DO ESTADO DE SP - FEDERAÇÃO ESTADUA	382258	19	319996-UNIMED DO ESTADO DE SP - FEDERAÇÃO ESTADUA	349007
20	353761-EMPRESA BRASILEIRA DE CORREIOS E TELÉGRAFO	355965	20	353761-EMPRESA BRASILEIRA DE CORREIOS E TELÉGRAFO	359716	20	353761-EMPRESA BRASILEIRA DE CORREIOS E TELÉGRAFO	367604	20	317144-UNIMED DE FORTALEZA SOCIEDADE COOPERATIVA	352814	20	413038-VITALLIS SAÚDE S/A	332421	20	348520-MEDISANITAS BRASIL ASSISTÊNCIA INTEGRAL À	340846	20	302147-PREVENT SENIOR PRIVATE OPERADORA DE SAÚDE	374633	20	416428-SUL AMÉRICA SERVIÇOS DE SAÚDE S.A.	384967	20	416428-SUL AMÉRICA SERVIÇOS DE SAÚDE S.A.	381604	20	348520-MEDISANITAS BRASIL ASSISTÊNCIA INTEGRAL À	345954
21	317144-UNIMED DE FORTALEZA SOCIEDADE COOPERATIVA	343466	21	000582-PORTO SEGURO - SEGURO SAÚDE S/A	348786	21	317144-UNIMED DE FORTALEZA SOCIEDADE COOPERATIVA	341965	21	413038-VITALLIS SAÚDE S/A	327259	21	382876-UNIMED GOIANIA COOPERATIVA DE TRABALHO MÉD	327036	21	309222-GRUPO HOSPITALAR DO RIO DE JANEIRO LTDA	329353	21	416428-SUL AMÉRICA SERVIÇOS DE SAÚDE S.A.	364919	21	419133-POSTAL SAÚDE CAIXA DE ASSISTÊNCIA E SAÚDE	367898	21	340782-CLINIPAM CLINICA PARANAENSE DE ASSISTENCIA	354046	21	323080-GEAP AUTOGESTÃO EM SAÚDE	339627
22	303976-UNIMED DE BELÉM COOPERATIVA DE TRABALHO MÉ	317832	22	317144-UNIMED DE FORTALEZA SOCIEDADE COOPERATIVA	344280	22	333689-MEDISERVICE OPERADORA DE PLANOS DE SAÚDE S	322364	22	382876-UNIMED GOIANIA COOPERATIVA DE TRABALHO MÉD	323561	22	302147-PREVENT SENIOR PRIVATE OPERADORA DE SAÚDE	321679	22	357391-UNIMED VITORIA COOPERATIVA DE TRABALHO MED	328480	22	317144-UNIMED DE FORTALEZA SOCIEDADE COOPERATIVA	335034	22	348520-MEDISANITAS BRASIL ASSISTÊNCIA INTEGRAL À	345494	22	348520-MEDISANITAS BRASIL ASSISTÊNCIA INTEGRAL À	350861	22	357391-UNIMED VITORIA COOPERATIVA DE TRABALHO MED	332907
23	355691-UNIMED DO ESTADO DE SANTA CATARINA FED. ES	313192	23	303976-UNIMED DE BELÉM COOPERATIVA DE TRABALHO MÉ	313923	23	000582-PORTO SEGURO - SEGURO SAÚDE S/A	320582	23	303976-UNIMED DE BELÉM COOPERATIVA DE TRABALHO MÉ	319247	23	333689-MEDISERVICE OPERADORA DE PLANOS DE SAÚDE S	309009	23	302147-PREVENT SENIOR PRIVATE OPERADORA DE SAÚDE	328068	23	357391-UNIMED VITORIA COOPERATIVA DE TRABALHO MED	333775	23	317144-UNIMED DE FORTALEZA SOCIEDADE COOPERATIVA	338541	23	317144-UNIMED DE FORTALEZA SOCIEDADE COOPERATIVA	332613	23	382876-UNIMED GOIANIA COOPERATIVA DE TRABALHO MÉD	330345
24	000701-UNIMED SEGUROS SAÚDE S/A	291395	24	357391-UNIMED VITORIA COOPERATIVA DE TRABALHO MED	313733	24	303976-UNIMED DE BELÉM COOPERATIVA DE TRABALHO MÉ	318574	24	333689-MEDISERVICE OPERADORA DE PLANOS DE SAÚDE S	314012	24	303976-UNIMED DE BELÉM COOPERATIVA DE TRABALHO MÉ	307723	24	333689-MEDISERVICE OPERADORA DE PLANOS DE SAÚDE S	326077	24	348520-MEDISANITAS BRASIL ASSISTÊNCIA INTEGRAL À	333038	24	357391-UNIMED VITORIA COOPERATIVA DE TRABALHO MED	336447	24	357391-UNIMED VITORIA COOPERATIVA DE TRABALHO MED	327195	24	317144-UNIMED DE FORTALEZA SOCIEDADE COOPERATIVA	323932
25	357391-UNIMED VITORIA COOPERATIVA DE TRABALHO MED	277161	25	333689-MEDISERVICE OPERADORA DE PLANOS DE SAÚDE S	293759	25	357391-UNIMED VITORIA COOPERATIVA DE TRABALHO MED	316708	25	357391-UNIMED VITORIA COOPERATIVA DE TRABALHO MED	308593	25	357391-UNIMED VITORIA COOPERATIVA DE TRABALHO MED	299092	25	382876-UNIMED GOIANIA COOPERATIVA DE TRABALHO MÉD	325179	25	382876-UNIMED GOIANIA COOPERATIVA DE TRABALHO MÉD	321407	25	339601-AGEMED SAÚDE S.A.	320260	25	382876-UNIMED GOIANIA COOPERATIVA DE TRABALHO MÉD	323594	25	312924-CAIXA ECONÔMICA FEDERAL	277174
26	366871-PETRÓLEO BRASILEIRO S.A.-PETROBRAS	272761	26	382876-UNIMED GOIANIA COOPERATIVA DE TRABALHO MÉD	288826	26	382876-UNIMED GOIANIA COOPERATIVA DE TRABALHO MÉD	296690	26	302091-SÃO FRANCISCO SISTEMAS DE SAÚDE SOCIEDADE	300559	26	312924-CAIXA ECONÔMICA FEDERAL	288314	26	303976-UNIMED DE BELÉM COOPERATIVA DE TRABALHO MÉ	297289	26	339601-AGEMED SAÚDE S.A.	291242	26	382876-UNIMED GOIANIA COOPERATIVA DE TRABALHO MÉD	319841	26	419133-POSTAL SAÚDE CAIXA DE ASSISTÊNCIA E SAÚDE	303385	26	342033-SAMP ESPÍRITO SANTO ASSISTÊNCIA MÉDICA LTD	276355
27	382876-UNIMED GOIANIA COOPERATIVA DE TRABALHO MÉD	263305	27	366871-PETRÓLEO BRASILEIRO S.A.-PETROBRAS	273743	27	312924-CAIXA ECONÔMICA FEDERAL	282327	27	312924-CAIXA ECONÔMICA FEDERAL	288563	27	366871-PETRÓLEO BRASILEIRO S.A.-PETROBRAS	281927	27	312924-CAIXA ECONÔMICA FEDERAL	289082	27	312924-CAIXA ECONÔMICA FEDERAL	287848	27	355097-SANTA HELENA ASSISTÊNCIA MÉDICA S/A.	297996	27	312924-CAIXA ECONÔMICA FEDERAL	280142	27	303976-UNIMED DE BELÉM COOPERATIVA DE TRABALHO MÉ	269623
28	312924-CAIXA ECONÔMICA FEDERAL	255125	28	312924-CAIXA ECONÔMICA FEDERAL	269845	28	366871-PETRÓLEO BRASILEIRO S.A.-PETROBRAS	272109	28	366871-PETRÓLEO BRASILEIRO S.A.-PETROBRAS	285529	28	403911-VISION MED ASSISTÊNCIA MÉDICA LTDA	280619	28	366871-PETRÓLEO BRASILEIRO S.A.-PETROBRAS	287884	28	366871-PETRÓLEO BRASILEIRO S.A.-PETROBRAS	281863	28	340782-CLINIPAM CLINICA PARANAENSE DE ASSISTENCIA	296522	28	366871-PETRÓLEO BRASILEIRO S.A.-PETROBRAS	277134	28	366871-PETRÓLEO BRASILEIRO S.A.-PETROBRAS	269247
29	333689-MEDISERVICE OPERADORA DE PLANOS DE SAÚDE S	247564	29	309222-GRUPO HOSPITALAR DO RIO DE JANEIRO LTDA	265627	29	302091-SÃO FRANCISCO SISTEMAS DE SAÚDE SOCIEDADE	254004	29	000582-PORTO SEGURO - SEGURO SAÚDE S/A	273283	29	309222-GRUPO HOSPITALAR DO RIO DE JANEIRO LTDA	272254	29	355097-SANTA HELENA ASSISTÊNCIA MÉDICA S/A.	284138	29	333689-MEDISERVICE OPERADORA DE PLANOS DE SAÚDE S	278956	29	312924-CAIXA ECONÔMICA FEDERAL	285742	29	355097-SANTA HELENA ASSISTÊNCIA MÉDICA S/A.	273846	29	419133-POSTAL SAÚDE CAIXA DE ASSISTÊNCIA E SAÚDE	268447
30	006246-SUL AMERICA COMPANHIA DE SEGURO SAÚDE	244457	30	006246-SUL AMERICA COMPANHIA DE SEGURO SAÚDE	246553	30	325571-UNIMED NORDESTE RS SOCIEDADE COOPERATIVA D	244510	30	302147-PREVENT SENIOR PRIVATE OPERADORA DE SAÚDE	270621	30	355097-SANTA HELENA ASSISTÊNCIA MÉDICA S/A.	254712	30	413534-CAIXA DE ASSISTENCIA DOS SERVIDORES DO EST	267676	30	303976-UNIMED DE BELÉM COOPERATIVA DE TRABALHO MÉ	277190	30	366871-PETRÓLEO BRASILEIRO S.A.-PETROBRAS	281269	30	303976-UNIMED DE BELÉM COOPERATIVA DE TRABALHO MÉ	268919	30	000582-PORTO SEGURO - SEGURO SAÚDE S/A	262626
31	325571-UNIMED NORDESTE RS SOCIEDADE COOPERATIVA D	244328	31	345695-VALE S/A	236953	31	309222-GRUPO HOSPITALAR DO RIO DE JANEIRO LTDA	242835	31	309222-GRUPO HOSPITALAR DO RIO DE JANEIRO LTDA	244348	31	413534-CAIXA DE ASSISTENCIA DOS SERVIDORES DO EST	251497	31	403911-VISION MED ASSISTÊNCIA MÉDICA LTDA	266149	31	355097-SANTA HELENA ASSISTÊNCIA MÉDICA S/A.	274269	31	303976-UNIMED DE BELÉM COOPERATIVA DE TRABALHO MÉ	265937	31	342033-SAMP ESPÍRITO SANTO ASSISTÊNCIA MÉDICA LTD	263159	31	382540-ASSOCIAÇÃO BENEFICENTE DOS PROFESSORES PÚB	258283
32	416428-SUL AMÉRICA SERVIÇOS DE SAÚDE S.A.	241327	32	325571-UNIMED NORDESTE RS SOCIEDADE COOPERATIVA D	236137	32	000515-ALLIANZ SAÚDE S/A	232941	32	325571-UNIMED NORDESTE RS SOCIEDADE COOPERATIVA D	244309	32	000582-PORTO SEGURO - SEGURO SAÚDE S/A	241011	32	416428-SUL AMÉRICA SERVIÇOS DE SAÚDE S.A.	264472	32	340782-CLINIPAM CLINICA PARANAENSE DE ASSISTENCIA	252614	32	382540-ASSOCIAÇÃO BENEFICENTE DOS PROFESSORES PÚB	247752	32	382540-ASSOCIAÇÃO BENEFICENTE DOS PROFESSORES PÚB	262641	32	355097-SANTA HELENA ASSISTÊNCIA MÉDICA S/A.	236279
33	382540-ASSOCIAÇÃO BENEFICENTE DOS PROFESSORES PÚB	222014	33	302091-SÃO FRANCISCO SISTEMAS DE SAÚDE SOCIEDADE	220740	33	345695-VALE S/A	231483	33	345695-VALE S/A	239979	33	416428-SUL AMÉRICA SERVIÇOS DE SAÚDE S.A.	239123	33	000582-PORTO SEGURO - SEGURO SAÚDE S/A	225869	33	000582-PORTO SEGURO - SEGURO SAÚDE S/A	239488	33	342033-SAMP ESPÍRITO SANTO ASSISTÊNCIA MÉDICA LTD	246703	33	000582-PORTO SEGURO - SEGURO SAÚDE S/A	256996	33	342084-UNIMED CUIABA COOPERATIVA DE TRABALHO MÉDI	226331
34	392804-CENTRO CLÍNICO GAÚCHO LTDA	221755	34	382540-ASSOCIAÇÃO BENEFICENTE DOS PROFESSORES PÚB	216634	34	413038-VITALLIS SAÚDE S/A	222772	34	416428-SUL AMÉRICA SERVIÇOS DE SAÚDE S.A.	235521	34	360449-UNIMED GRANDE FLORIANÓPOLIS-COOPERATIVA DE	231243	34	382540-ASSOCIAÇÃO BENEFICENTE DOS PROFESSORES PÚB	223755	34	382540-ASSOCIAÇÃO BENEFICENTE DOS PROFESSORES PÚB	234035	34	000582-PORTO SEGURO - SEGURO SAÚDE S/A	240861	34	342084-UNIMED CUIABA COOPERATIVA DE TRABALHO MÉDI	218366	34	348805-PROMED ASSISTENCIA MEDICA LTDA	224993
35	345695-VALE S/A	210182	35	416428-SUL AMÉRICA SERVIÇOS DE SAÚDE S.A.	213570	35	342084-UNIMED CUIABA COOPERATIVA DE TRABALHO MÉDI	219933	35	355097-SANTA HELENA ASSISTÊNCIA MÉDICA S/A.	230101	35	342084-UNIMED CUIABA COOPERATIVA DE TRABALHO MÉDI	227342	35	342033-SAMP ESPÍRITO SANTO ASSISTÊNCIA MÉDICA LTD	220602	35	342033-SAMP ESPÍRITO SANTO ASSISTÊNCIA MÉDICA LTD	233949	35	333689-MEDISERVICE OPERADORA DE PLANOS DE SAÚDE S	217789	35	344885-UNIMED RECIFE COOPERATIVA DE TRABALHO MÉDI	204815	35	335592-UNIMED NATAL SOC. COOP. DE TRAB. MÉDICO	199216
36	338362-SEISA SERVIÇOS INTEGRADOS DE SAÚDE LTDA.	199071	36	413038-VITALLIS SAÚDE S/A	212852	36	302147-PREVENT SENIOR PRIVATE OPERADORA DE SAÚDE	217563	36	360449-UNIMED GRANDE FLORIANÓPOLIS-COOPERATIVA DE	225300	36	325571-UNIMED NORDESTE RS SOCIEDADE COOPERATIVA D	219598	36	342084-UNIMED CUIABA COOPERATIVA DE TRABALHO MÉDI	214620	36	413534-CAIXA DE ASSISTENCIA DOS SERVIDORES DO EST	210922	36	413534-CAIXA DE ASSISTENCIA DOS SERVIDORES DO EST	214524	36	325571-UNIMED NORDESTE RS SOCIEDADE COOPERATIVA D	199906	36	413534-CAIXA DE ASSISTENCIA DOS SERVIDORES DO EST	198725
37	309222-GRUPO HOSPITALAR DO RIO DE JANEIRO LTDA	198610	37	392804-CENTRO CLÍNICO GAÚCHO LTDA	210174	37	416428-SUL AMÉRICA SERVIÇOS DE SAÚDE S.A.	211828	37	342084-UNIMED CUIABA COOPERATIVA DE TRABALHO MÉDI	220821	37	382540-ASSOCIAÇÃO BENEFICENTE DOS PROFESSORES PÚB	215597	37	340782-CLINIPAM CLINICA PARANAENSE DE ASSISTENCIA	213968	37	342084-UNIMED CUIABA COOPERATIVA DE TRABALHO MÉDI	206852	37	342084-UNIMED CUIABA COOPERATIVA DE TRABALHO MÉDI	210730	37	403911-VISION MED ASSISTÊNCIA MÉDICA LTDA	199730	37	325571-UNIMED NORDESTE RS SOCIEDADE COOPERATIVA D	196717
38	360449-UNIMED GRANDE FLORIANÓPOLIS-COOPERATIVA DE	186851	38	360449-UNIMED GRANDE FLORIANÓPOLIS-COOPERATIVA DE	198678	38	360449-UNIMED GRANDE FLORIANÓPOLIS-COOPERATIVA DE	209419	38	006980-NOTRE DAME SEGURADORA S/A	218302	38	301337-UNIMED PAULISTANA SOCIEDADE COOPERATIVA DE	213883	38	325571-UNIMED NORDESTE RS SOCIEDADE COOPERATIVA D	209480	38	344885-UNIMED RECIFE COOPERATIVA DE TRABALHO MÉDI	203757	38	344885-UNIMED RECIFE COOPERATIVA DE TRABALHO MÉDI	209230	38	413534-CAIXA DE ASSISTENCIA DOS SERVIDORES DO EST	199537	38	360449-UNIMED GRANDE FLORIANÓPOLIS-COOPERATIVA DE	196364
39	311961-UNIMED DE MANAUS COOP. DO TRABALHO MÉDICO	184086	39	342084-UNIMED CUIABA COOPERATIVA DE TRABALHO MÉDI	196728	39	382540-ASSOCIAÇÃO BENEFICENTE DOS PROFESSORES PÚB	209024	39	413534-CAIXA DE ASSISTENCIA DOS SERVIDORES DO EST	216247	39	342033-SAMP ESPÍRITO SANTO ASSISTÊNCIA MÉDICA LTD	208257	39	344885-UNIMED RECIFE COOPERATIVA DE TRABALHO MÉDI	202572	39	325571-UNIMED NORDESTE RS SOCIEDADE COOPERATIVA D	203456	39	325571-UNIMED NORDESTE RS SOCIEDADE COOPERATIVA D	197621	39	345695-VALE S/A	184006	39	335100-UNIMED SAO JOSÉ DO RIO PRETO - COOP. DE TR	188813
40	000477-SOMPO SAÚDE SEGUROS S.A.	176684	40	000477-SOMPO SAÚDE SEGUROS S.A.	195411	40	355097-SANTA HELENA ASSISTÊNCIA MÉDICA S/A.	207976	40	342033-SAMP ESPÍRITO SANTO ASSISTÊNCIA MÉDICA LTD	215196	40	339245-SANTAMÁLIA SAÚDE S.A.	207885	40	360449-UNIMED GRANDE FLORIANÓPOLIS-COOPERATIVA DE	201400	40	345695-VALE S/A	197458	40	345695-VALE S/A	188673	40	343269-UNIMED DE LONDRINA COOPERATIVA DE TRABALHO	181813	40	345695-VALE S/A	186489
41	343731-UNIMED-SÃO GONÇALO - NITERÓI - SOC.COOP.SE	176471	41	355097-SANTA HELENA ASSISTÊNCIA MÉDICA S/A.	185228	41	342033-SAMP ESPÍRITO SANTO ASSISTÊNCIA MÉDICA LTD	201742	41	382540-ASSOCIAÇÃO BENEFICENTE DOS PROFESSORES PÚB	209888	41	343731-UNIMED-SÃO GONÇALO - NITERÓI - SOC.COOP.SE	206119	41	345695-VALE S/A	195251	41	403911-VISION MED ASSISTÊNCIA MÉDICA LTDA	193248	41	343269-UNIMED DE LONDRINA COOPERATIVA DE TRABALHO	186123	41	360449-UNIMED GRANDE FLORIANÓPOLIS-COOPERATIVA DE	181516	41	343269-UNIMED DE LONDRINA COOPERATIVA DE TRABALHO	182838
42	413038-VITALLIS SAÚDE S/A	172238	42	338362-SEISA SERVIÇOS INTEGRADOS DE SAÚDE LTDA.	179702	42	392804-CENTRO CLÍNICO GAÚCHO LTDA	201487	42	344885-UNIMED RECIFE COOPERATIVA DE TRABALHO MÉDI	202267	42	345695-VALE S/A	200068	42	343731-UNIMED-SÃO GONÇALO - NITERÓI - SOC.COOP.SE	189766	42	343269-UNIMED DE LONDRINA COOPERATIVA DE TRABALHO	188687	42	319121-UNIMED DIVINOPOLIS - COOPERATIVA DE TRABAL	180401	42	333689-MEDISERVICE OPERADORA DE PLANOS DE SAÚDE S	181030	42	344885-UNIMED RECIFE COOPERATIVA DE TRABALHO MÉDI	181971
43	006980-NOTRE DAME SEGURADORA S/A	169619	43	343731-UNIMED-SÃO GONÇALO - NITERÓI - SOC.COOP.SE	176485	43	343731-UNIMED-SÃO GONÇALO - NITERÓI - SOC.COOP.SE	190496	43	343731-UNIMED-SÃO GONÇALO - NITERÓI - SOC.COOP.SE	194954	43	344885-UNIMED RECIFE COOPERATIVA DE TRABALHO MÉDI	196912	43	339601-AGEMED SAÚDE S.A.	188551	43	360449-UNIMED GRANDE FLORIANÓPOLIS-COOPERATIVA DE	183457	43	403911-VISION MED ASSISTÊNCIA MÉDICA LTDA	177344	43	335100-UNIMED SAO JOSÉ DO RIO PRETO - COOP. DE TR	179571	43	403911-VISION MED ASSISTÊNCIA MÉDICA LTDA	178395
44	343269-UNIMED DE LONDRINA COOPERATIVA DE TRABALHO	166527	44	343269-UNIMED DE LONDRINA COOPERATIVA DE TRABALHO	172944	44	000477-SOMPO SAÚDE SEGUROS S.A.	189435	44	392804-CENTRO CLÍNICO GAÚCHO LTDA	189885	44	340782-CLINIPAM CLINICA PARANAENSE DE ASSISTENCIA	193915	44	343269-UNIMED DE LONDRINA COOPERATIVA DE TRABALHO	188425	44	319121-UNIMED DIVINOPOLIS - COOPERATIVA DE TRABAL	178935	44	392804-CENTRO CLÍNICO GAÚCHO LTDA	175123	44	319121-UNIMED DIVINOPOLIS - COOPERATIVA DE TRABAL	176810	44	319121-UNIMED DIVINOPOLIS - COOPERATIVA DE TRABAL	176711
45	342084-UNIMED CUIABA COOPERATIVA DE TRABALHO MÉDI	165625	45	311961-UNIMED DE MANAUS COOP. DO TRABALHO MÉDICO	171121	45	344885-UNIMED RECIFE COOPERATIVA DE TRABALHO MÉDI	187553	45	343269-UNIMED DE LONDRINA COOPERATIVA DE TRABALHO	187944	45	343269-UNIMED DE LONDRINA COOPERATIVA DE TRABALHO	192154	45	319121-UNIMED DIVINOPOLIS - COOPERATIVA DE TRABAL	176499	45	343731-UNIMED-SÃO GONÇALO - NITERÓI - SOC.COOP.SE	175675	45	335100-UNIMED SAO JOSÉ DO RIO PRETO - COOP. DE TR	170766	45	392804-CENTRO CLÍNICO GAÚCHO LTDA	165719	45	392804-CENTRO CLÍNICO GAÚCHO LTDA	168784
46	355097-SANTA HELENA ASSISTÊNCIA MÉDICA S/A.	163989	46	000515-ALLIANZ SAÚDE S/A	168385	46	006980-NOTRE DAME SEGURADORA S/A	183772	46	339245-SANTAMÁLIA SAÚDE S.A.	182831	46	392804-CENTRO CLÍNICO GAÚCHO LTDA	177526	46	355721-UNIMED DE SANTOS COOP DE TRAB MEDICO	169663	46	355721-UNIMED DE SANTOS COOP DE TRAB MEDICO	170849	46	360449-UNIMED GRANDE FLORIANÓPOLIS-COOPERATIVA DE	162946	46	355691-UNIMED DO ESTADO DE SANTA CATARINA FED. ES	163088	46	421715-BRADESCO SAÚDE - OPERADORA DE PLANOS S/A	166797
47	312126-FUNDAÇÃO SAÚDE ITAÚ	157822	47	302147-PREVENT SENIOR PRIVATE OPERADORA DE SAÚDE	164118	47	343269-UNIMED DE LONDRINA COOPERATIVA DE TRABALHO	182317	47	000477-SOMPO SAÚDE SEGUROS S.A.	181673	47	371254-UNIMED REGIONAL MARINGÁ COOP.DE TRABALHO M	172468	47	371254-UNIMED REGIONAL MARINGÁ COOP.DE TRABALHO M	167309	47	392804-CENTRO CLÍNICO GAÚCHO LTDA	167293	47	343731-UNIMED-SÃO GONÇALO - NITERÓI - SOC.COOP.SE	160968	47	339954-FUNDAÇÃO SÃO FRANCISCO XAVIER	162078	47	339954-FUNDAÇÃO SÃO FRANCISCO XAVIER	164323
48	371254-UNIMED REGIONAL MARINGÁ COOP.DE TRABALHO M	153508	48	006980-NOTRE DAME SEGURADORA S/A	163751	48	371254-UNIMED REGIONAL MARINGÁ COOP.DE TRABALHO M	175517	48	371254-UNIMED REGIONAL MARINGÁ COOP.DE TRABALHO M	180008	48	355721-UNIMED DE SANTOS COOP DE TRAB MEDICO	169306	48	392804-CENTRO CLÍNICO GAÚCHO LTDA	167270	48	371254-UNIMED REGIONAL MARINGÁ COOP.DE TRABALHO M	163276	48	312126-FUNDAÇÃO SAÚDE ITAÚ	160891	48	312720-UNIMED DO ESTADO DO PARANÁ FEDERAÇÃO ESTAD	160404	48	333689-MEDISERVICE OPERADORA DE PLANOS DE SAÚDE S	163726
49	000515-ALLIANZ SAÚDE S/A	151339	49	371254-UNIMED REGIONAL MARINGÁ COOP.DE TRABALHO M	159575	49	338362-SEISA SERVIÇOS INTEGRADOS DE SAÚDE LTDA.	171981	49	340782-CLINIPAM CLINICA PARANAENSE DE ASSISTENCIA	172285	49	319121-UNIMED DIVINOPOLIS - COOPERATIVA DE TRABAL	167291	49	311961-UNIMED DE MANAUS COOP. DO TRABALHO MÉDICO	162844	49	335100-UNIMED SAO JOSÉ DO RIO PRETO - COOP. DE TR	159391	49	355721-UNIMED DE SANTOS COOP DE TRAB MEDICO	160819	49	335592-UNIMED NATAL SOC. COOP. DE TRAB. MÉDICO	159986	49	306398-UNIMED - COOPERATIVA DE SERVIÇOS DE SAÚDE	159632
50	363766-CASA DE SAÚDE SÃO BERNARDO S/A	147467	50	344885-UNIMED RECIFE COOPERATIVA DE TRABALHO MÉDI	158635	50	311961-UNIMED DE MANAUS COOP. DO TRABALHO MÉDICO	171521	50	348805-PROMED ASSISTENCIA MEDICA LTDA	164984	50	312126-FUNDAÇÃO SAÚDE ITAÚ	162464	50	312126-FUNDAÇÃO SAÚDE ITAÚ	159575	50	312126-FUNDAÇÃO SAÚDE ITAÚ	158665	50	306398-UNIMED - COOPERATIVA DE SERVIÇOS DE SAÚDE	156371	50	312126-FUNDAÇÃO SAÚDE ITAÚ	157858	50	371254-UNIMED REGIONAL MARINGÁ COOP.DE TRABALHO M	158977
51	302091-SÃO FRANCISCO SISTEMAS DE SAÚDE SOCIEDADE	146728	51	355691-UNIMED DO ESTADO DE SANTA CATARINA FED. ES	155672	51	312126-FUNDAÇÃO SAÚDE ITAÚ	165435	51	311961-UNIMED DE MANAUS COOP. DO TRABALHO MÉDICO	164319	51	311961-UNIMED DE MANAUS COOP. DO TRABALHO MÉDICO	162436	51	306398-UNIMED - COOPERATIVA DE SERVIÇOS DE SAÚDE	156722	51	306398-UNIMED - COOPERATIVA DE SERVIÇOS DE SAÚDE	155938	51	355691-UNIMED DO ESTADO DE SANTA CATARINA FED. ES	155946	51	355721-UNIMED DE SANTOS COOP DE TRAB MEDICO	155396	51	355691-UNIMED DO ESTADO DE SANTA CATARINA FED. ES	157094
52	339954-FUNDAÇÃO SÃO FRANCISCO XAVIER	143622	52	312126-FUNDAÇÃO SAÚDE ITAÚ	150607	52	413534-CAIXA DE ASSISTENCIA DOS SERVIDORES DO EST	162365	52	312126-FUNDAÇÃO SAÚDE ITAÚ	161961	52	306398-UNIMED - COOPERATIVA DE SERVIÇOS DE SAÚDE	156707	52	355691-UNIMED DO ESTADO DE SANTA CATARINA FED. ES	151523	52	311961-UNIMED DE MANAUS COOP. DO TRABALHO MÉDICO	144748	52	312720-UNIMED DO ESTADO DO PARANÁ FEDERAÇÃO ESTAD	153621	52	306398-UNIMED - COOPERATIVA DE SERVIÇOS DE SAÚDE	154669	52	312126-FUNDAÇÃO SAÚDE ITAÚ	156056
53	302147-PREVENT SENIOR PRIVATE OPERADORA DE SAÚDE	142732	53	413534-CAIXA DE ASSISTENCIA DOS SERVIDORES DO EST	148706	53	355691-UNIMED DO ESTADO DE SANTA CATARINA FED. ES	160651	53	000515-ALLIANZ SAÚDE S/A	161498	53	355691-UNIMED DO ESTADO DE SANTA CATARINA FED. ES	149699	53	339954-FUNDAÇÃO SÃO FRANCISCO XAVIER	139581	53	355691-UNIMED DO ESTADO DE SANTA CATARINA FED. ES	144580	53	339954-FUNDAÇÃO SÃO FRANCISCO XAVIER	151186	53	343731-UNIMED-SÃO GONÇALO - NITERÓI - SOC.COOP.SE	151391	53	312720-UNIMED DO ESTADO DO PARANÁ FEDERAÇÃO ESTAD	151510
54	324477-CAIXA DE PREVIDÊNCIA E ASSISTÊNCIA DOS SER	137178	54	339245-SANTAMÁLIA SAÚDE S.A.	147115	54	339245-SANTAMÁLIA SAÚDE S.A.	158695	54	324213-UNIMED NORTE/NORDESTE-FEDERAÇÃO INTERFEDER	159227	54	339954-FUNDAÇÃO SÃO FRANCISCO XAVIER	143841	54	335100-UNIMED SAO JOSÉ DO RIO PRETO - COOP. DE TR	136565	54	339954-FUNDAÇÃO SÃO FRANCISCO XAVIER	142130	54	335592-UNIMED NATAL SOC. COOP. DE TRAB. MÉDICO	146600	54	315478-FUNDAÇÃO CESP	146595	54	314218-ASSOCIAÇÃO DE BENEFICÊNCIA E FILANTROPIA S	151493
55	348805-PROMED ASSISTENCIA MEDICA LTDA	135147	55	339954-FUNDAÇÃO SÃO FRANCISCO XAVIER	143373	55	339954-FUNDAÇÃO SÃO FRANCISCO XAVIER	146820	55	306398-UNIMED - COOPERATIVA DE SERVIÇOS DE SAÚDE	156338	55	335100-UNIMED SAO JOSÉ DO RIO PRETO - COOP. DE TR	136238	55	415111-BIOVIDA SAÚDE LTDA.	134989	55	312720-UNIMED DO ESTADO DO PARANÁ FEDERAÇÃO ESTAD	139407	55	315729-UNIMED DE PIRACICABA SOCIEDADE COOPERATIVA	141144	55	315729-UNIMED DE PIRACICABA SOCIEDADE COOPERATIVA	142732	55	355721-UNIMED DE SANTOS COOP DE TRAB MEDICO	151033
56	344885-UNIMED RECIFE COOPERATIVA DE TRABALHO MÉDI	133075	56	342033-SAMP ESPÍRITO SANTO ASSISTÊNCIA MÉDICA LTD	143372	56	355721-UNIMED DE SANTOS COOP DE TRAB MEDICO	142936	56	355721-UNIMED DE SANTOS COOP DE TRAB MEDICO	154691	56	321044-UNIMED JOAO PESSOA - COOPERATIVA DE TRABAL	135343	56	321044-UNIMED JOAO PESSOA - COOPERATIVA DE TRABAL	132144	56	321044-UNIMED JOAO PESSOA - COOPERATIVA DE TRABAL	138312	56	321044-UNIMED JOAO PESSOA - COOPERATIVA DE TRABAL	139666	56	371254-UNIMED REGIONAL MARINGÁ COOP.DE TRABALHO M	141218	56	321044-UNIMED JOAO PESSOA - COOPERATIVA DE TRABAL	149867
57	355721-UNIMED DE SANTOS COOP DE TRAB MEDICO	129689	57	348805-PROMED ASSISTENCIA MEDICA LTDA	138367	57	306398-UNIMED - COOPERATIVA DE SERVIÇOS DE SAÚDE	137687	57	339954-FUNDAÇÃO SÃO FRANCISCO XAVIER	146198	57	415111-BIOVIDA SAÚDE LTDA.	133043	57	312720-UNIMED DO ESTADO DO PARANÁ FEDERAÇÃO ESTAD	131673	57	315729-UNIMED DE PIRACICABA SOCIEDADE COOPERATIVA	134940	57	371254-UNIMED REGIONAL MARINGÁ COOP.DE TRABALHO M	139398	57	321044-UNIMED JOAO PESSOA - COOPERATIVA DE TRABAL	140868	57	351202-UNIMED DE RIBEIRAO PRETO - COOPERATIVA DE	148564
58	331872-UNIMED SAO JOSE DOS CAMPOS - COOPERATIVA D	129555	58	363766-CASA DE SAÚDE SÃO BERNARDO S/A	135728	58	335100-UNIMED SAO JOSÉ DO RIO PRETO - COOP. DE TR	131854	58	338362-SEISA SERVIÇOS INTEGRADOS DE SAÚDE LTDA.	143589	58	000477-SOMPO SAÚDE SEGUROS S.A.	133001	58	335592-UNIMED NATAL SOC. COOP. DE TRAB. MÉDICO	125486	58	335592-UNIMED NATAL SOC. COOP. DE TRAB. MÉDICO	131319	58	351202-UNIMED DE RIBEIRAO PRETO - COOPERATIVA DE	127990	58	351202-UNIMED DE RIBEIRAO PRETO - COOPERATIVA DE	138317	58	315478-FUNDAÇÃO CESP	148182
59	415405-FUNDAÇÃO SANTA CASA DE MISERICÓRDIA DE BEL	125965	59	355721-UNIMED DE SANTOS COOP DE TRAB MEDICO	131242	59	363766-CASA DE SAÚDE SÃO BERNARDO S/A	130272	59	319121-UNIMED DIVINOPOLIS - COOPERATIVA DE TRABAL	142699	59	312720-UNIMED DO ESTADO DO PARANÁ FEDERAÇÃO ESTAD	125485	59	327689-UNIMED MACEIO COOPERATIVA DE TRABALHO MÉDI	121948	59	415111-BIOVIDA SAÚDE LTDA.	127017	59	415111-BIOVIDA SAÚDE LTDA.	127530	59	414450-JARDIM AMÉRICA SAÚDE LTDA.	132267	59	315729-UNIMED DE PIRACICABA SOCIEDADE COOPERATIVA	145647
60	351202-UNIMED DE RIBEIRAO PRETO - COOPERATIVA DE	121402	60	324477-CAIXA DE PREVIDÊNCIA E ASSISTÊNCIA DOS SER	129005	60	340782-CLINIPAM CLINICA PARANAENSE DE ASSISTENCIA	128613	60	355691-UNIMED DO ESTADO DE SANTA CATARINA FED. ES	140119	60	315729-UNIMED DE PIRACICABA SOCIEDADE COOPERATIVA	125252	60	315729-UNIMED DE PIRACICABA SOCIEDADE COOPERATIVA	121763	60	327689-UNIMED MACEIO COOPERATIVA DE TRABALHO MÉDI	122890	60	394734-AMEPLAN ASSISTÊNCIA MÉDICA PLANEJADA LTDA	122746	60	373010-MEMORIAL SAUDE LTDA	127526	60	343731-UNIMED-SÃO GONÇALO - NITERÓI - SOC.COOP.SE	143333
61	333051-UNIMED DE GUARULHOS COOPERATIVA DE TRABALH	120210	61	335100-UNIMED SAO JOSÉ DO RIO PRETO - COOP. DE TR	126777	61	348805-PROMED ASSISTENCIA MEDICA LTDA	125397	61	335100-UNIMED SAO JOSÉ DO RIO PRETO - COOP. DE TR	137696	61	384577-UNIMED UBERLÂNDIA COOPERATIVA REGIONAL TRA	124265	61	000477-SOMPO SAÚDE SEGUROS S.A.	121748	61	351202-UNIMED DE RIBEIRAO PRETO - COOPERATIVA DE	115935	61	327689-UNIMED MACEIO COOPERATIVA DE TRABALHO MÉDI	122259	61	314218-ASSOCIAÇÃO DE BENEFICÊNCIA E FILANTROPIA S	124247	61	417823-PREMIUM SAÚDE EIRELI	128358
62	335100-UNIMED SAO JOSÉ DO RIO PRETO - COOP. DE TR	118563	62	306398-UNIMED - COOPERATIVA DE SERVIÇOS DE SAÚDE	123366	62	324477-CAIXA DE PREVIDÊNCIA E ASSISTÊNCIA DOS SER	124776	62	321044-UNIMED JOAO PESSOA - COOPERATIVA DE TRABAL	135492	62	327689-UNIMED MACEIO COOPERATIVA DE TRABALHO MÉDI	124187	62	348805-PROMED ASSISTENCIA MEDICA LTDA	119273	62	394734-AMEPLAN ASSISTÊNCIA MÉDICA PLANEJADA LTDA	115698	62	373010-MEMORIAL SAUDE LTDA	119773	62	306886-UNIMED JUIZ DE FORA COOPERATIVA DE TRABALH	123886	62	373010-MEMORIAL SAUDE LTDA	127170
63	413534-CAIXA DE ASSISTENCIA DOS SERVIDORES DO EST	118504	63	351202-UNIMED DE RIBEIRAO PRETO - COOPERATIVA DE	121581	63	384577-UNIMED UBERLÂNDIA COOPERATIVA REGIONAL TRA	122883	63	384577-UNIMED UBERLÂNDIA COOPERATIVA REGIONAL TRA	126982	63	351202-UNIMED DE RIBEIRAO PRETO - COOPERATIVA DE	123234	63	351202-UNIMED DE RIBEIRAO PRETO - COOPERATIVA DE	118057	63	314218-ASSOCIAÇÃO DE BENEFICÊNCIA E FILANTROPIA S	114994	63	306886-UNIMED JUIZ DE FORA COOPERATIVA DE TRABALH	118315	63	394734-AMEPLAN ASSISTÊNCIA MÉDICA PLANEJADA LTDA	120273	63	306886-UNIMED JUIZ DE FORA COOPERATIVA DE TRABALH	126813
64	339245-SANTAMÁLIA SAÚDE S.A.	118368	64	415405-FUNDAÇÃO SANTA CASA DE MISERICÓRDIA DE BEL	118162	64	319121-UNIMED DIVINOPOLIS - COOPERATIVA DE TRABAL	122703	64	315729-UNIMED DE PIRACICABA SOCIEDADE COOPERATIVA	126410	64	335592-UNIMED NATAL SOC. COOP. DE TRAB. MÉDICO	122307	64	306886-UNIMED JUIZ DE FORA COOPERATIVA DE TRABALH	113617	64	306886-UNIMED JUIZ DE FORA COOPERATIVA DE TRABALH	114773	64	314218-ASSOCIAÇÃO DE BENEFICÊNCIA E FILANTROPIA S	117781	64	350249-H.B. SAÚDE S/A.	118005	64	350249-H.B. SAÚDE S/A.	125355
65	364312-UNIMED DE ARARAQUARA - COOP. DE TRAB. MÉDI	118018	65	335592-UNIMED NATAL SOC. COOP. DE TRAB. MÉDICO	117507	65	351202-UNIMED DE RIBEIRAO PRETO - COOPERATIVA DE	120859	65	351202-UNIMED DE RIBEIRAO PRETO - COOPERATIVA DE	124360	65	339601-AGEMED SAÚDE S.A.	121201	65	384577-UNIMED UBERLÂNDIA COOPERATIVA REGIONAL TRA	110755	65	000477-SOMPO SAÚDE SEGUROS S.A.	114313	65	414450-JARDIM AMÉRICA SAÚDE LTDA.	113923	65	327689-UNIMED MACEIO COOPERATIVA DE TRABALHO MÉDI	117422	65	327689-UNIMED MACEIO COOPERATIVA DE TRABALHO MÉDI	120890
66	335592-UNIMED NATAL SOC. COOP. DE TRAB. MÉDICO	117876	66	364312-UNIMED DE ARARAQUARA - COOP. DE TRAB. MÉDI	117191	66	321044-UNIMED JOAO PESSOA - COOPERATIVA DE TRABAL	119725	66	327689-UNIMED MACEIO COOPERATIVA DE TRABALHO MÉDI	119829	66	348805-PROMED ASSISTENCIA MEDICA LTDA	119098	66	418072-CAIXA SEGURADORA ESPECIALIZADA EM SAÚDE S/	110523	66	373010-MEMORIAL SAUDE LTDA	109170	66	326500-SOBAM CENTRO MÉDICO HOSPITALAR S.A.	107791	66	348805-PROMED ASSISTENCIA MEDICA LTDA	115819	66	357511-HUMANA ASSISTENCIA MEDICA LTDA	117467
67	306398-UNIMED - COOPERATIVA DE SERVIÇOS DE SAÚDE	116667	67	333051-UNIMED DE GUARULHOS COOPERATIVA DE TRABALH	115879	67	315729-UNIMED DE PIRACICABA SOCIEDADE COOPERATIVA	119514	67	335592-UNIMED NATAL SOC. COOP. DE TRAB. MÉDICO	119095	67	373010-MEMORIAL SAUDE LTDA	119033	67	324213-UNIMED NORTE/NORDESTE-FEDERAÇÃO INTERFEDER	107536	67	312851-UNIMED CAMPO GRANDE MS COOPERATIVA DE TRAB	108300	67	312851-UNIMED CAMPO GRANDE MS COOPERATIVA DE TRAB	104900	67	334561-UNIMED BLUMENAU - COOPERATIVA DE TRABALHO	113853	67	334561-UNIMED BLUMENAU - COOPERATIVA DE TRABALHO	115051
68	306886-UNIMED JUIZ DE FORA COOPERATIVA DE TRABALH	115161	68	321044-UNIMED JOAO PESSOA - COOPERATIVA DE TRABAL	115690	68	335592-UNIMED NATAL SOC. COOP. DE TRAB. MÉDICO	116433	68	312720-UNIMED DO ESTADO DO PARANÁ FEDERAÇÃO ESTAD	117105	68	417238-BRF S/A	114752	68	331872-UNIMED SAO JOSE DOS CAMPOS - COOPERATIVA D	105747	68	326500-SOBAM CENTRO MÉDICO HOSPITALAR S.A.	106988	68	331872-UNIMED SAO JOSE DOS CAMPOS - COOPERATIVA D	104674	68	321273-UNIMED DE JOINVILLE COOPERATIVA DE TRABALH	109375	68	303623-CENTRO TRASMONTANO DE SAO PAULO	112972
69	321044-UNIMED JOAO PESSOA - COOPERATIVA DE TRABAL	113851	69	416339-CAMED OPERADORA DE PLANO DE SAÚDE LTDA	115177	69	327689-UNIMED MACEIO COOPERATIVA DE TRABALHO MÉDI	114251	69	417238-BRF S/A	115470	69	314218-ASSOCIAÇÃO DE BENEFICÊNCIA E FILANTROPIA S	110463	69	312851-UNIMED CAMPO GRANDE MS COOPERATIVA DE TRAB	105466	69	384577-UNIMED UBERLÂNDIA COOPERATIVA REGIONAL TRA	106274	69	350249-H.B. SAÚDE S/A.	103768	69	312851-UNIMED CAMPO GRANDE MS COOPERATIVA DE TRAB	107344	69	331872-UNIMED SAO JOSE DOS CAMPOS - COOPERATIVA D	112003
70	316491-IRMANDADE DA SANTA CASA DA MISERICÓRDIA DE	113812	70	319121-UNIMED DIVINOPOLIS - COOPERATIVA DE TRABAL	115124	70	416339-CAMED OPERADORA DE PLANO DE SAÚDE LTDA	110912	70	373010-MEMORIAL SAUDE LTDA	115076	70	306886-UNIMED JUIZ DE FORA COOPERATIVA DE TRABALH	108986	70	334561-UNIMED BLUMENAU - COOPERATIVA DE TRABALHO	105426	70	348805-PROMED ASSISTENCIA MEDICA LTDA	103320	70	384577-UNIMED UBERLÂNDIA COOPERATIVA REGIONAL TRA	103143	70	331872-UNIMED SAO JOSE DOS CAMPOS - COOPERATIVA D	107122	70	312851-UNIMED CAMPO GRANDE MS COOPERATIVA DE TRAB	109792
71	319121-UNIMED DIVINOPOLIS - COOPERATIVA DE TRABAL	113595	71	340782-CLINIPAM CLINICA PARANAENSE DE ASSISTENCIA	114919	71	364312-UNIMED DE ARARAQUARA - COOP. DE TRAB. MÉDI	110697	71	306886-UNIMED JUIZ DE FORA COOPERATIVA DE TRABALH	114663	71	331872-UNIMED SAO JOSE DOS CAMPOS - COOPERATIVA D	108750	71	373010-MEMORIAL SAUDE LTDA	104546	71	334561-UNIMED BLUMENAU - COOPERATIVA DE TRABALHO	103287	71	334561-UNIMED BLUMENAU - COOPERATIVA DE TRABALHO	101876	71	326500-SOBAM CENTRO MÉDICO HOSPITALAR S.A.	106538	71	394734-AMEPLAN ASSISTÊNCIA MÉDICA PLANEJADA LTDA	109436
72	342033-SAMP ESPÍRITO SANTO ASSISTÊNCIA MÉDICA LTD	111394	72	306886-UNIMED JUIZ DE FORA COOPERATIVA DE TRABALH	114669	72	326500-SOBAM CENTRO MÉDICO HOSPITALAR S.A.	110520	72	326500-SOBAM CENTRO MÉDICO HOSPITALAR S.A.	109948	72	334561-UNIMED BLUMENAU - COOPERATIVA DE TRABALHO	107959	72	417238-BRF S/A	103771	72	331872-UNIMED SAO JOSE DOS CAMPOS - COOPERATIVA D	100810	72	321273-UNIMED DE JOINVILLE COOPERATIVA DE TRABALH	98340	72	303267-UNIMED JUNDIAI - COOPERATIVA DE TRABALHO M	98693	72	303267-UNIMED JUNDIAI - COOPERATIVA DE TRABALHO M	106383
73	319147-FUNDAÇÃO WALDEMAR BARNSLEY PESSOA	109635	73	315729-UNIMED DE PIRACICABA SOCIEDADE COOPERATIVA	114518	73	306886-UNIMED JUIZ DE FORA COOPERATIVA DE TRABALH	110418	73	348520-MEDISANITAS BRASIL ASSISTÊNCIA INTEGRAL À	109738	73	418072-CAIXA SEGURADORA ESPECIALIZADA EM SAÚDE S/	106775	73	314218-ASSOCIAÇÃO DE BENEFICÊNCIA E FILANTROPIA S	103197	73	303267-UNIMED JUNDIAI - COOPERATIVA DE TRABALHO M	98498	73	303267-UNIMED JUNDIAI - COOPERATIVA DE TRABALHO M	97633	73	417238-BRF S/A	98298	73	402966-BIO SAÚDE SERVIÇOS MÉDICOS LTDA	104591
74	327689-UNIMED MACEIO COOPERATIVA DE TRABALHO MÉDI	108646	74	326500-SOBAM CENTRO MÉDICO HOSPITALAR S.A.	112194	74	316491-IRMANDADE DA SANTA CASA DA MISERICÓRDIA DE	109423	74	418021-ASSOCIAÇÃO DO PLANO DE SAÚDE DA SANTA CASA	109517	74	324213-UNIMED NORTE/NORDESTE-FEDERAÇÃO INTERFEDER	106258	74	326500-SOBAM CENTRO MÉDICO HOSPITALAR S.A.	102448	74	417238-BRF S/A	98369	74	315796-UNIMED DE PRESIDENTE PRUDENTE COOPERATIVA	97199	74	315796-UNIMED DE PRESIDENTE PRUDENTE COOPERATIVA	97870	74	367095-SAMEL PLANO DE SAÚDE LTDA	103963
75	315729-UNIMED DE PIRACICABA SOCIEDADE COOPERATIVA	108229	75	384577-UNIMED UBERLÂNDIA COOPERATIVA REGIONAL TRA	110626	75	312720-UNIMED DO ESTADO DO PARANÁ FEDERAÇÃO ESTAD	109118	75	334561-UNIMED BLUMENAU - COOPERATIVA DE TRABALHO	108961	75	312851-UNIMED CAMPO GRANDE MS COOPERATIVA DE TRAB	105101	75	394734-AMEPLAN ASSISTÊNCIA MÉDICA PLANEJADA LTDA	101616	75	369659-UNIMED DE BAURU COOPERATIVA DE TRABALHO MÉ	97394	75	369659-UNIMED DE BAURU COOPERATIVA DE TRABALHO MÉ	96829	75	415111-BIOVIDA SAÚDE LTDA.	97359	75	417238-BRF S/A	101288
76	326500-SOBAM CENTRO MÉDICO HOSPITALAR S.A.	107356	76	327689-UNIMED MACEIO COOPERATIVA DE TRABALHO MÉDI	109260	76	334561-UNIMED BLUMENAU - COOPERATIVA DE TRABALHO	106045	76	324477-CAIXA DE PREVIDÊNCIA E ASSISTÊNCIA DOS SER	108519	76	326500-SOBAM CENTRO MÉDICO HOSPITALAR S.A.	104163	76	303267-UNIMED JUNDIAI - COOPERATIVA DE TRABALHO M	100178	76	414450-JARDIM AMÉRICA SAÚDE LTDA.	96039	76	360244-PLANO DE SAÚDE ANA COSTA LTDA.	95836	76	353353-UNIMED TERESINA - COOPERATIVA DE TRABALHO	96600	76	000477-SOMPO SAÚDE SEGUROS S.A.	100838
77	345270-UNIMED DO ABC - COOPERATIVA DE TRABALHO MÉ	105394	77	316491-IRMANDADE DA SANTA CASA DA MISERICÓRDIA DE	106971	77	345270-UNIMED DO ABC - COOPERATIVA DE TRABALHO MÉ	104426	77	331872-UNIMED SAO JOSE DOS CAMPOS - COOPERATIVA D	106084	77	324477-CAIXA DE PREVIDÊNCIA E ASSISTÊNCIA DOS SER	101724	77	354031-UNIMED SÃO CARLOS - COOPERATIVA DE TRABALH	98786	77	315796-UNIMED DE PRESIDENTE PRUDENTE COOPERATIVA	95690	77	354031-UNIMED SÃO CARLOS - COOPERATIVA DE TRABALH	95811	77	354031-UNIMED SÃO CARLOS - COOPERATIVA DE TRABALH	95743	77	411256-PLANO HOSPITAL SAMARITANO LTDA	98539
78	340782-CLINIPAM CLINICA PARANAENSE DE ASSISTENCIA	103621	78	331872-UNIMED SAO JOSE DOS CAMPOS - COOPERATIVA D	104391	78	331872-UNIMED SAO JOSE DOS CAMPOS - COOPERATIVA D	103517	78	339601-AGEMED SAÚDE S.A.	105896	78	303267-UNIMED JUNDIAI - COOPERATIVA DE TRABALHO M	98037	78	360244-PLANO DE SAÚDE ANA COSTA LTDA.	97416	78	360244-PLANO DE SAÚDE ANA COSTA LTDA.	95287	78	348805-PROMED ASSISTENCIA MEDICA LTDA	95733	78	360244-PLANO DE SAÚDE ANA COSTA LTDA.	95148	78	353353-UNIMED TERESINA - COOPERATIVA DE TRABALHO	98234
79	303623-CENTRO TRASMONTANO DE SAO PAULO	102241	79	319147-FUNDAÇÃO WALDEMAR BARNSLEY PESSOA	101422	79	373010-MEMORIAL SAUDE LTDA	100040	79	312851-UNIMED CAMPO GRANDE MS COOPERATIVA DE TRAB	104347	79	364312-UNIMED DE ARARAQUARA - COOP. DE TRAB. MÉDI	97999	79	369659-UNIMED DE BAURU COOPERATIVA DE TRABALHO MÉ	96757	79	354031-UNIMED SÃO CARLOS - COOPERATIVA DE TRABALH	94430	79	000477-SOMPO SAÚDE SEGUROS S.A.	94305	79	303623-CENTRO TRASMONTANO DE SAO PAULO	94455	79	321273-UNIMED DE JOINVILLE COOPERATIVA DE TRABALH	97874
80	384577-UNIMED UBERLÂNDIA COOPERATIVA REGIONAL TRA	101218	80	303623-CENTRO TRASMONTANO DE SAO PAULO	101323	80	350141-PARANÁ CLÍNICAS - PLANOS DE SAÚDE S/A	99787	80	415111-BIOVIDA SAÚDE LTDA.	104020	80	303623-CENTRO TRASMONTANO DE SAO PAULO	97236	80	350249-H.B. SAÚDE S/A.	96735	80	333051-UNIMED DE GUARULHOS COOPERATIVA DE TRABALH	92611	80	353353-UNIMED TERESINA - COOPERATIVA DE TRABALHO	93353	80	369659-UNIMED DE BAURU COOPERATIVA DE TRABALHO MÉ	93468	80	315796-UNIMED DE PRESIDENTE PRUDENTE COOPERATIVA	97688
81	320889-MASSA FALIDA DE ITALICA SAÚDE LTDA	99687	81	412384-AMIL PLANOS POR ADMINISTRAÇÃO LTDA	99658	81	303267-UNIMED JUNDIAI - COOPERATIVA DE TRABALHO M	97540	81	364312-UNIMED DE ARARAQUARA - COOP. DE TRAB. MÉDI	102664	81	418021-ASSOCIAÇÃO DO PLANO DE SAÚDE DA SANTA CASA	96338	81	303623-CENTRO TRASMONTANO DE SAO PAULO	96513	81	303623-CENTRO TRASMONTANO DE SAO PAULO	92141	81	417238-BRF S/A	91913	81	411256-PLANO HOSPITAL SAMARITANO LTDA	92494	81	349682-DOCTOR CLIN OPERADORA DE PLANOS DE SAÚDE L	97119
82	412384-AMIL PLANOS POR ADMINISTRAÇÃO LTDA	99581	82	334561-UNIMED BLUMENAU - COOPERATIVA DE TRABALHO	98350	82	415405-FUNDAÇÃO SANTA CASA DE MISERICÓRDIA DE BEL	96175	82	303267-UNIMED JUNDIAI - COOPERATIVA DE TRABALHO M	102023	82	354031-UNIMED SÃO CARLOS - COOPERATIVA DE TRABALH	95723	82	315796-UNIMED DE PRESIDENTE PRUDENTE COOPERATIVA	94798	82	350249-H.B. SAÚDE S/A.	91403	82	364312-UNIMED DE ARARAQUARA - COOP. DE TRAB. MÉDI	89338	82	313971-FEDERAÇÃO DAS SOCIEDADES COOPERATIVAS DE T	90638	82	354031-UNIMED SÃO CARLOS - COOPERATIVA DE TRABALH	96667
83	303267-UNIMED JUNDIAI - COOPERATIVA DE TRABALHO M	99406	83	303267-UNIMED JUNDIAI - COOPERATIVA DE TRABALHO M	97859	83	303623-CENTRO TRASMONTANO DE SAO PAULO	95672	83	314218-ASSOCIAÇÃO DE BENEFICÊNCIA E FILANTROPIA S	100730	83	369659-UNIMED DE BAURU COOPERATIVA DE TRABALHO MÉ	94992	83	333051-UNIMED DE GUARULHOS COOPERATIVA DE TRABALH	94738	83	364312-UNIMED DE ARARAQUARA - COOP. DE TRAB. MÉDI	91196	83	370070-UNIMED DE CASCAVEL COOPERATIVA DE TRABALHO	89303	83	349682-DOCTOR CLIN OPERADORA DE PLANOS DE SAÚDE L	90256	83	326500-SOBAM CENTRO MÉDICO HOSPITALAR S.A.	95455
84	312851-UNIMED CAMPO GRANDE MS COOPERATIVA DE TRAB	97902	84	312720-UNIMED DO ESTADO DO PARANÁ FEDERAÇÃO ESTAD	97788	84	415111-BIOVIDA SAÚDE LTDA.	95203	84	363766-CASA DE SAÚDE SÃO BERNARDO S/A	99182	84	315796-UNIMED DE PRESIDENTE PRUDENTE COOPERATIVA	94877	84	324477-CAIXA DE PREVIDÊNCIA E ASSISTÊNCIA DOS SER	93368	84	370070-UNIMED DE CASCAVEL COOPERATIVA DE TRABALHO	89149	84	303623-CENTRO TRASMONTANO DE SAO PAULO	88060	84	350141-PARANÁ CLÍNICAS - PLANOS DE SAÚDE S/A	89770	84	369659-UNIMED DE BAURU COOPERATIVA DE TRABALHO MÉ	93986
85	369292-UNIMED DE SANTA BÁRBARA D'OESTE E AMERICAN	97430	85	315796-UNIMED DE PRESIDENTE PRUDENTE COOPERATIVA	95717	85	312851-UNIMED CAMPO GRANDE MS COOPERATIVA DE TRAB	95143	85	345270-UNIMED DO ABC - COOPERATIVA DE TRABALHO MÉ	98486	85	321273-UNIMED DE JOINVILLE COOPERATIVA DE TRABALH	94447	85	000515-ALLIANZ SAÚDE S/A	91905	85	369292-UNIMED DE SANTA BÁRBARA D'OESTE E AMERICAN	87749	85	369292-UNIMED DE SANTA BÁRBARA D'OESTE E AMERICAN	86404	85	417823-PREMIUM SAÚDE EIRELI	89402	85	354066-UNIMED UBERABA COOPERATIVA DE TRABALHO MED	92038
86	326861-PROMÉDICA - PROTEÇÃO MEDICA A EMPRESAS S.A	97097	86	373010-MEMORIAL SAUDE LTDA	95068	86	337668-UNIMED SERGIPE - COOPERATIVA DE TRABALHO M	94207	86	350141-PARANÁ CLÍNICAS - PLANOS DE SAÚDE S/A	95867	86	324361-CAIXA DE ASSISTÊNCIA À SAÚDE - CABERJ	93988	86	324361-CAIXA DE ASSISTÊNCIA À SAÚDE - CABERJ	91810	86	344362-SÃO LUCAS SAÚDE S/A	85983	86	354066-UNIMED UBERABA COOPERATIVA DE TRABALHO MED	86191	86	370070-UNIMED DE CASCAVEL COOPERATIVA DE TRABALHO	89251	86	384577-UNIMED UBERLÂNDIA COOPERATIVA REGIONAL TRA	91672
87	416339-CAMED OPERADORA DE PLANO DE SAÚDE LTDA	96870	87	337668-UNIMED SERGIPE - COOPERATIVA DE TRABALHO M	94734	87	315796-UNIMED DE PRESIDENTE PRUDENTE COOPERATIVA	93843	87	315796-UNIMED DE PRESIDENTE PRUDENTE COOPERATIVA	95730	87	363766-CASA DE SAÚDE SÃO BERNARDO S/A	93123	87	364312-UNIMED DE ARARAQUARA - COOP. DE TRAB. MÉDI	89912	87	354066-UNIMED UBERABA COOPERATIVA DE TRABALHO MED	85901	87	333051-UNIMED DE GUARULHOS COOPERATIVA DE TRABALH	85353	87	364312-UNIMED DE ARARAQUARA - COOP. DE TRAB. MÉDI	88646	87	364312-UNIMED DE ARARAQUARA - COOP. DE TRAB. MÉDI	90248
88	315796-UNIMED DE PRESIDENTE PRUDENTE COOPERATIVA	95709	88	354031-UNIMED SÃO CARLOS - COOPERATIVA DE TRABALH	94161	88	369292-UNIMED DE SANTA BÁRBARA D'OESTE E AMERICAN	93556	88	303623-CENTRO TRASMONTANO DE SAO PAULO	92762	88	360244-PLANO DE SAÚDE ANA COSTA LTDA.	92036	88	370070-UNIMED DE CASCAVEL COOPERATIVA DE TRABALHO	88997	88	324213-UNIMED NORTE/NORDESTE-FEDERAÇÃO INTERFEDER	85598	88	310247-CIRCULO OPERARIO CAXIENSE	84192	88	402966-BIO SAÚDE SERVIÇOS MÉDICOS LTDA	86660	88	370070-UNIMED DE CASCAVEL COOPERATIVA DE TRABALHO	90196
89	324213-UNIMED NORTE/NORDESTE-FEDERAÇÃO INTERFEDER	93763	89	312851-UNIMED CAMPO GRANDE MS COOPERATIVA DE TRAB	93623	89	314218-ASSOCIAÇÃO DE BENEFICÊNCIA E FILANTROPIA S	93077	89	321273-UNIMED DE JOINVILLE COOPERATIVA DE TRABALH	92319	89	394734-AMEPLAN ASSISTÊNCIA MÉDICA PLANEJADA LTDA	92020	89	368849-MEDIPLAN ASSISTENCIAL LTDA	87734	89	321273-UNIMED DE JOINVILLE COOPERATIVA DE TRABALH	85155	89	344362-SÃO LUCAS SAÚDE S/A	84160	89	384577-UNIMED UBERLÂNDIA COOPERATIVA REGIONAL TRA	86497	89	310247-CIRCULO OPERARIO CAXIENSE	88633
90	412171-MASSA FALIDA DE OPERADORA IDEAL SAUDE LTDA	93246	90	411264-ASL - ASSISTÊNCIA À SAÚDE LTDA	93584	90	319147-FUNDAÇÃO WALDEMAR BARNSLEY PESSOA	92285	90	369292-UNIMED DE SANTA BÁRBARA D'OESTE E AMERICAN	91424	90	350141-PARANÁ CLÍNICAS - PLANOS DE SAÚDE S/A	90300	90	344397-UNIMED NOVA IGUACU COOPERATIVA DE TRABALHO	87601	90	344397-UNIMED NOVA IGUACU COOPERATIVA DE TRABALHO	84616	90	349682-DOCTOR CLIN OPERADORA DE PLANOS DE SAÚDE L	84038	90	363766-CASA DE SAÚDE SÃO BERNARDO S/A	86313	90	320706-UNIMED SUL CAPIXABA COOPERATIVA DE TRABALH	87950
91	311405-SMS - ASSISTÊNCIA MÉDICA LTDA	93054	91	000361-TEMPO SAÚDE PARTICIPAÇÕES S.A.	92372	91	411264-ASL - ASSISTÊNCIA À SAÚDE LTDA	91418	91	337668-UNIMED SERGIPE - COOPERATIVA DE TRABALHO M	90638	91	369292-UNIMED DE SANTA BÁRBARA D'OESTE E AMERICAN	90047	91	321273-UNIMED DE JOINVILLE COOPERATIVA DE TRABALH	87449	91	311847-UNIMED REGIONAL DA BAIXA MOGIANA - COOPERA	84536	91	363766-CASA DE SAÚDE SÃO BERNARDO S/A	83920	91	354066-UNIMED UBERABA COOPERATIVA DE TRABALHO MED	85885	91	313971-FEDERAÇÃO DAS SOCIEDADES COOPERATIVAS DE T	87600
92	334561-UNIMED BLUMENAU - COOPERATIVA DE TRABALHO	92889	92	369292-UNIMED DE SANTA BÁRBARA D'OESTE E AMERICAN	92181	92	354031-UNIMED SÃO CARLOS - COOPERATIVA DE TRABALH	91388	92	354031-UNIMED SÃO CARLOS - COOPERATIVA DE TRABALH	89926	92	311847-UNIMED REGIONAL DA BAIXA MOGIANA - COOPERA	88658	92	369292-UNIMED DE SANTA BÁRBARA D'OESTE E AMERICAN	86550	92	363766-CASA DE SAÚDE SÃO BERNARDO S/A	83906	92	311847-UNIMED REGIONAL DA BAIXA MOGIANA - COOPERA	83100	92	344362-SÃO LUCAS SAÚDE S/A	84436	92	348295-UNIMED SOROCABA COOPERATIVA DE TRABALHO MÉ	86754
93	411051-EXCELSIOR MED S/A	92847	93	346926-FUNDAÇÃO ASSISTENCIAL DOS SERVIDORES DO MI	91893	93	311847-UNIMED REGIONAL DA BAIXA MOGIANA - COOPERA	90424	93	360244-PLANO DE SAÚDE ANA COSTA LTDA.	89323	93	337668-UNIMED SERGIPE - COOPERATIVA DE TRABALHO M	88638	93	363766-CASA DE SAÚDE SÃO BERNARDO S/A	85164	93	350141-PARANÁ CLÍNICAS - PLANOS DE SAÚDE S/A	83425	93	418021-ASSOCIAÇÃO DO PLANO DE SAÚDE DA SANTA CASA	82955	93	320706-UNIMED SUL CAPIXABA COOPERATIVA DE TRABALH	84172	93	326861-PROMÉDICA - PROTEÇÃO MEDICA A EMPRESAS S.A	86622
94	352331-CAIXA BENEFICENTE DOS FUNCIONARIOS DO BANC	92772	94	345270-UNIMED DO ABC - COOPERATIVA DE TRABALHO MÉ	91624	94	333051-UNIMED DE GUARULHOS COOPERATIVA DE TRABALH	90076	94	311847-UNIMED REGIONAL DA BAIXA MOGIANA - COOPERA	89193	94	344397-UNIMED NOVA IGUACU COOPERATIVA DE TRABALHO	88227	94	311847-UNIMED REGIONAL DA BAIXA MOGIANA - COOPERA	85094	94	353353-UNIMED TERESINA - COOPERATIVA DE TRABALHO	82180	94	350141-PARANÁ CLÍNICAS - PLANOS DE SAÚDE S/A	81985	94	310247-CIRCULO OPERARIO CAXIENSE	83817	94	352586-SISTEMAS E PLANOS DE SAÚDE LTDA.	85706
95	312720-UNIMED DO ESTADO DO PARANÁ FEDERAÇÃO ESTAD	91599	95	321273-UNIMED DE JOINVILLE COOPERATIVA DE TRABALH	91147	95	321273-UNIMED DE JOINVILLE COOPERATIVA DE TRABALH	89461	95	320706-UNIMED SUL CAPIXABA COOPERATIVA DE TRABALH	88086	95	345270-UNIMED DO ABC - COOPERATIVA DE TRABALHO MÉ	87402	95	344362-SÃO LUCAS SAÚDE S/A	84655	95	368849-MEDIPLAN ASSISTENCIAL LTDA	82013	95	320706-UNIMED SUL CAPIXABA COOPERATIVA DE TRABALH	81178	95	000477-SOMPO SAÚDE SEGUROS S.A.	83134	95	350141-PARANÁ CLÍNICAS - PLANOS DE SAÚDE S/A	85155
96	354031-UNIMED SÃO CARLOS - COOPERATIVA DE TRABALH	91207	96	350141-PARANÁ CLÍNICAS - PLANOS DE SAÚDE S/A	90050	96	339601-AGEMED SAÚDE S.A.	88539	96	344397-UNIMED NOVA IGUACU COOPERATIVA DE TRABALHO	87673	96	320706-UNIMED SUL CAPIXABA COOPERATIVA DE TRABALH	87242	96	414450-JARDIM AMÉRICA SAÚDE LTDA.	84566	96	349682-DOCTOR CLIN OPERADORA DE PLANOS DE SAÚDE L	81623	96	315478-FUNDAÇÃO CESP	80739	96	367095-SAMEL PLANO DE SAÚDE LTDA	82999	96	360244-PLANO DE SAÚDE ANA COSTA LTDA.	84520
97	373010-MEMORIAL SAUDE LTDA	91024	97	352331-CAIXA BENEFICENTE DOS FUNCIONARIOS DO BANC	89651	97	352331-CAIXA BENEFICENTE DOS FUNCIONARIOS DO BANC	86726	97	369659-UNIMED DE BAURU COOPERATIVA DE TRABALHO MÉ	86967	97	350249-H.B. SAÚDE S/A.	86294	97	320706-UNIMED SUL CAPIXABA COOPERATIVA DE TRABALH	84508	97	320706-UNIMED SUL CAPIXABA COOPERATIVA DE TRABALH	81506	97	336106-UNIMED DE MARILIA COOPERATIVA DE TRABALHO	80145	97	311847-UNIMED REGIONAL DA BAIXA MOGIANA - COOPERA	81969	97	337510-MEDPLAN ASSISTÊNCIA MEDICA LTDA.	84016
98	411264-ASL - ASSISTÊNCIA À SAÚDE LTDA	90922	98	348520-MEDISANITAS BRASIL ASSISTÊNCIA INTEGRAL À	87413	98	346926-FUNDAÇÃO ASSISTENCIAL DOS SERVIDORES DO MI	86624	98	394734-AMEPLAN ASSISTÊNCIA MÉDICA PLANEJADA LTDA	84342	98	370070-UNIMED DE CASCAVEL COOPERATIVA DE TRABALHO	86021	98	418021-ASSOCIAÇÃO DO PLANO DE SAÚDE DA SANTA CASA	84172	98	310247-CIRCULO OPERARIO CAXIENSE	81465	98	309192-SAMED - SERVIÇOS DE ASSISTÊNCIA MÉDICA, OD	79896	98	326861-PROMÉDICA - PROTEÇÃO MEDICA A EMPRESAS S.A	81841	98	363766-CASA DE SAÚDE SÃO BERNARDO S/A	83952
99	360244-PLANO DE SAÚDE ANA COSTA LTDA.	89127	99	416568-ASSOCIAÇÃO DE ASSISTÊNCIA À SAÚDE DOS EMPR	86845	99	360244-PLANO DE SAÚDE ANA COSTA LTDA.	86285	99	368849-MEDIPLAN ASSISTENCIAL LTDA	83962	99	333051-UNIMED DE GUARULHOS COOPERATIVA DE TRABALH	85090	99	352586-SISTEMAS E PLANOS DE SAÚDE LTDA.	83302	99	309192-SAMED - SERVIÇOS DE ASSISTÊNCIA MÉDICA, OD	81429	99	337510-MEDPLAN ASSISTÊNCIA MEDICA LTDA.	79432	99	369292-UNIMED DE SANTA BÁRBARA D'OESTE E AMERICAN	81603	99	369292-UNIMED DE SANTA BÁRBARA D'OESTE E AMERICAN	81860
100	350141-PARANÁ CLÍNICAS - PLANOS DE SAÚDE S/A	89090	100	360244-PLANO DE SAÚDE ANA COSTA LTDA.	86595	100	416568-ASSOCIAÇÃO DE ASSISTÊNCIA À SAÚDE DOS EMPR	85894	100	353353-UNIMED TERESINA - COOPERATIVA DE TRABALHO	83906	100	368849-MEDIPLAN ASSISTENCIAL LTDA	84907	100	353353-UNIMED TERESINA - COOPERATIVA DE TRABALHO	82812	100	346926-FUNDAÇÃO ASSISTENCIAL DOS SERVIDORES DO MI	81060	100	348295-UNIMED SOROCABA COOPERATIVA DE TRABALHO MÉ	79339	100	333051-UNIMED DE GUARULHOS COOPERATIVA DE TRABALH	80724	100	379956-CARE PLUS MEDICINA ASSISTENCIAL LTDA.	81699
101	321273-UNIMED DE JOINVILLE COOPERATIVA DE TRABALH	88681	101	326861-PROMÉDICA - PROTEÇÃO MEDICA A EMPRESAS S.A	86555	101	320706-UNIMED SUL CAPIXABA COOPERATIVA DE TRABALH	85080	101	346926-FUNDAÇÃO ASSISTENCIAL DOS SERVIDORES DO MI	83902	101	346926-FUNDAÇÃO ASSISTENCIAL DOS SERVIDORES DO MI	84876	101	349682-DOCTOR CLIN OPERADORA DE PLANOS DE SAÚDE L	82029	101	352586-SISTEMAS E PLANOS DE SAÚDE LTDA.	79163	101	368849-MEDIPLAN ASSISTENCIAL LTDA	78814	101	336106-UNIMED DE MARILIA COOPERATIVA DE TRABALHO	80411	101	337668-UNIMED SERGIPE - COOPERATIVA DE TRABALHO M	81585
102	337668-UNIMED SERGIPE - COOPERATIVA DE TRABALHO M	88645	102	311405-SMS - ASSISTÊNCIA MÉDICA LTDA	85147	102	344397-UNIMED NOVA IGUACU COOPERATIVA DE TRABALHO	84846	102	370070-UNIMED DE CASCAVEL COOPERATIVA DE TRABALHO	83072	102	344362-SÃO LUCAS SAÚDE S/A	84299	102	346926-FUNDAÇÃO ASSISTENCIAL DOS SERVIDORES DO MI	81900	102	336106-UNIMED DE MARILIA COOPERATIVA DE TRABALHO	78673	102	335479-UNIMED NOVA FRIBURGO-SOC.COOP.SERV.MED.HOS	78620	102	348295-UNIMED SOROCABA COOPERATIVA DE TRABALHO MÉ	79405	102	336106-UNIMED DE MARILIA COOPERATIVA DE TRABALHO	81575
103	416568-ASSOCIAÇÃO DE ASSISTÊNCIA À SAÚDE DOS EMPR	87391	103	320706-UNIMED SUL CAPIXABA COOPERATIVA DE TRABALH	81870	103	412791-VIVA PLANOS DE SAÚDE LTDA - EM LIQUIDAÇÃO	83541	103	323811-ASSISTENCIA MEDICO HOSPITALAR SAO LUCAS S/	82905	103	310247-CIRCULO OPERARIO CAXIENSE	81339	103	337668-UNIMED SERGIPE - COOPERATIVA DE TRABALHO M	81720	103	379956-CARE PLUS MEDICINA ASSISTENCIAL LTDA.	78278	103	411256-PLANO HOSPITAL SAMARITANO LTDA	78551	103	379956-CARE PLUS MEDICINA ASSISTENCIAL LTDA.	78513	103	344362-SÃO LUCAS SAÚDE S/A	81509
104	315478-FUNDAÇÃO CESP	84664	104	314218-ASSOCIAÇÃO DE BENEFICÊNCIA E FILANTROPIA S	81033	104	326861-PROMÉDICA - PROTEÇÃO MEDICA A EMPRESAS S.A	83250	104	344362-SÃO LUCAS SAÚDE S/A	82630	104	315478-FUNDAÇÃO CESP	79835	104	310247-CIRCULO OPERARIO CAXIENSE	80498	104	418021-ASSOCIAÇÃO DO PLANO DE SAÚDE DA SANTA CASA	78148	104	344397-UNIMED NOVA IGUACU COOPERATIVA DE TRABALHO	78194	104	418021-ASSOCIAÇÃO DO PLANO DE SAÚDE DA SANTA CASA	78314	104	418021-ASSOCIAÇÃO DO PLANO DE SAÚDE DA SANTA CASA	80822
105	005622-SULASAÚDE PARTICIPAÇÕES S.A.	82565	105	315478-FUNDAÇÃO CESP	80295	105	368849-MEDIPLAN ASSISTENCIAL LTDA	82663	105	349682-DOCTOR CLIN OPERADORA DE PLANOS DE SAÚDE L	82586	105	000515-ALLIANZ SAÚDE S/A	79781	105	350141-PARANÁ CLÍNICAS - PLANOS DE SAÚDE S/A	79981	105	315478-FUNDAÇÃO CESP	77655	105	346926-FUNDAÇÃO ASSISTENCIAL DOS SERVIDORES DO MI	78063	105	419249-ASSOCIAÇÃO SANTA CASA SAÚDE DE SÃO JOSÉ DO	77903	105	311847-UNIMED REGIONAL DA BAIXA MOGIANA - COOPERA	80449
106	344397-UNIMED NOVA IGUACU COOPERATIVA DE TRABALHO	82499	106	344397-UNIMED NOVA IGUACU COOPERATIVA DE TRABALHO	80011	106	315478-FUNDAÇÃO CESP	81770	106	315478-FUNDAÇÃO CESP	82563	106	379956-CARE PLUS MEDICINA ASSISTENCIAL LTDA.	79388	106	309192-SAMED - SERVIÇOS DE ASSISTÊNCIA MÉDICA, OD	79774	106	302953-UNIMED DE MACAÉ COOPERATIVA DE ASSISTÊNCIA	77577	106	359289-UNIMED VALE DO AÇO COOPERATIVA DE TRABALHO	77672	106	360767-MEDICAL MEDICINA COOPERATIVA ASSISTENCIAL	76769	106	354783-UNIMED FRANCA - SOCIEDADE COOPERATIVA DE S	77575
107	000361-TEMPO SAÚDE PARTICIPAÇÕES S.A.	79208	107	411051-EXCELSIOR MED S/A	79547	107	348520-MEDISANITAS BRASIL ASSISTÊNCIA INTEGRAL À	80509	107	412759-TERRAMAR ADMINISTRADORA DE PLANO DE SAUDE	82402	107	349682-DOCTOR CLIN OPERADORA DE PLANOS DE SAÚDE L	79218	107	315478-FUNDAÇÃO CESP	78179	107	348295-UNIMED SOROCABA COOPERATIVA DE TRABALHO MÉ	77262	107	360767-MEDICAL MEDICINA COOPERATIVA ASSISTENCIAL	77469	107	419010-INSTITUTO CURITIBA DE SAÚDE	76669	107	419249-ASSOCIAÇÃO SANTA CASA SAÚDE DE SÃO JOSÉ DO	76854
108	346926-FUNDAÇÃO ASSISTENCIAL DOS SERVIDORES DO MI	77329	108	311847-UNIMED REGIONAL DA BAIXA MOGIANA - COOPERA	78098	108	369659-UNIMED DE BAURU COOPERATIVA DE TRABALHO MÉ	80159	108	310247-CIRCULO OPERARIO CAXIENSE	82035	108	353353-UNIMED TERESINA - COOPERATIVA DE TRABALHO	79042	108	336106-UNIMED DE MARILIA COOPERATIVA DE TRABALHO	76483	108	360767-MEDICAL MEDICINA COOPERATIVA ASSISTENCIAL	76944	108	352586-SISTEMAS E PLANOS DE SAÚDE LTDA.	76132	108	352586-SISTEMAS E PLANOS DE SAÚDE LTDA.	76635	108	419010-INSTITUTO CURITIBA DE SAÚDE	76408
109	369659-UNIMED DE BAURU COOPERATIVA DE TRABALHO MÉ	77197	109	369659-UNIMED DE BAURU COOPERATIVA DE TRABALHO MÉ	76580	109	323811-ASSISTENCIA MEDICO HOSPITALAR SAO LUCAS S/	79076	109	352331-CAIXA BENEFICENTE DOS FUNCIONARIOS DO BANC	80915	109	352586-SISTEMAS E PLANOS DE SAÚDE LTDA.	78855	109	360767-MEDICAL MEDICINA COOPERATIVA ASSISTENCIAL	76238	109	337668-UNIMED SERGIPE - COOPERATIVA DE TRABALHO M	76176	109	337668-UNIMED SERGIPE - COOPERATIVA DE TRABALHO M	75714	109	344397-UNIMED NOVA IGUACU COOPERATIVA DE TRABALHO	76493	109	349712-UNIMED PONTA GROSSA COOPERATIVA DE TRABALH	75027
110	361518-UNIMED BETIM COOPERATIVA DE TRABALHO MEDIC	76649	110	360767-MEDICAL MEDICINA COOPERATIVA ASSISTENCIAL	75004	110	360767-MEDICAL MEDICINA COOPERATIVA ASSISTENCIAL	78026	110	350249-H.B. SAÚDE S/A.	79931	110	326861-PROMÉDICA - PROTEÇÃO MEDICA A EMPRESAS S.A	78233	110	419010-INSTITUTO CURITIBA DE SAÚDE	75856	110	340952-UNIMED CARUARU-COOPERATIVA DE TRABALHO MED	76117	110	419010-INSTITUTO CURITIBA DE SAÚDE	74607	110	337668-UNIMED SERGIPE - COOPERATIVA DE TRABALHO M	76405	110	360767-MEDICAL MEDICINA COOPERATIVA ASSISTENCIAL	74935
111	311847-UNIMED REGIONAL DA BAIXA MOGIANA - COOPERA	74265	111	310247-CIRCULO OPERARIO CAXIENSE	74094	111	350249-H.B. SAÚDE S/A.	77655	111	352586-SISTEMAS E PLANOS DE SAÚDE LTDA.	77810	111	359661-OMINT SERVIÇOS DE SAÚDE LTDA.	76988	111	302953-UNIMED DE MACAÉ COOPERATIVA DE ASSISTÊNCIA	74893	111	337510-MEDPLAN ASSISTÊNCIA MEDICA LTDA.	75995	111	402966-BIO SAÚDE SERVIÇOS MÉDICOS LTDA	74384	111	337510-MEDPLAN ASSISTÊNCIA MEDICA LTDA.	76024	111	344800-ALVORECER - ASSOCIAÇÃO DE SOCORROS MÚTUOS	74589
112	348520-MEDISANITAS BRASIL ASSISTÊNCIA INTEGRAL À	73949	112	336106-UNIMED DE MARILIA COOPERATIVA DE TRABALHO	73902	112	302953-UNIMED DE MACAÉ COOPERATIVA DE ASSISTÊNCIA	77373	112	379956-CARE PLUS MEDICINA ASSISTENCIAL LTDA.	77761	112	419010-INSTITUTO CURITIBA DE SAÚDE	76418	112	354783-UNIMED FRANCA - SOCIEDADE COOPERATIVA DE S	74743	112	419010-INSTITUTO CURITIBA DE SAÚDE	75260	112	354783-UNIMED FRANCA - SOCIEDADE COOPERATIVA DE S	74256	112	368849-MEDIPLAN ASSISTENCIAL LTDA	74568	112	415111-BIOVIDA SAÚDE LTDA.	74062
113	320706-UNIMED SUL CAPIXABA COOPERATIVA DE TRABALH	73409	113	347507-UNIMED JI PARANÁ COOPERATIVA DE TRABALHO M	73203	113	419010-INSTITUTO CURITIBA DE SAÚDE	76928	113	419010-INSTITUTO CURITIBA DE SAÚDE	77477	113	309192-SAMED - SERVIÇOS DE ASSISTÊNCIA MÉDICA, OD	75932	113	359661-OMINT SERVIÇOS DE SAÚDE LTDA.	72674	113	354783-UNIMED FRANCA - SOCIEDADE COOPERATIVA DE S	74917	113	379956-CARE PLUS MEDICINA ASSISTENCIAL LTDA.	73475	113	324213-UNIMED NORTE/NORDESTE-FEDERAÇÃO INTERFEDER	74553	113	333051-UNIMED DE GUARULHOS COOPERATIVA DE TRABALH	73989
114	360767-MEDICAL MEDICINA COOPERATIVA ASSISTENCIAL	73142	114	368849-MEDIPLAN ASSISTENCIAL LTDA	72890	114	336106-UNIMED DE MARILIA COOPERATIVA DE TRABALHO	75695	114	360767-MEDICAL MEDICINA COOPERATIVA ASSISTENCIAL	76432	114	360767-MEDICAL MEDICINA COOPERATIVA ASSISTENCIAL	75463	114	328294-UNIMED NORDESTE PAULISTA - FED. INTRAFEDER	71725	114	321958-UNIMED DO CEARÁ - FEDERAÇÃO DAS SOCIEDADES	71841	114	340952-UNIMED CARUARU-COOPERATIVA DE TRABALHO MED	72627	114	359661-OMINT SERVIÇOS DE SAÚDE LTDA.	74315	114	329339-UNIMED DE CRICIÚMA COOPERATIVA DE TRABALHO	73957
115	349682-DOCTOR CLIN OPERADORA DE PLANOS DE SAÚDE L	71644	115	350249-H.B. SAÚDE S/A.	72420	115	370070-UNIMED DE CASCAVEL COOPERATIVA DE TRABALHO	75506	115	333051-UNIMED DE GUARULHOS COOPERATIVA DE TRABALH	76405	115	352331-CAIXA BENEFICENTE DOS FUNCIONARIOS DO BANC	75391	115	348295-UNIMED SOROCABA COOPERATIVA DE TRABALHO MÉ	71691	115	359661-OMINT SERVIÇOS DE SAÚDE LTDA.	71037	115	349712-UNIMED PONTA GROSSA COOPERATIVA DE TRABALH	70972	115	349712-UNIMED PONTA GROSSA COOPERATIVA DE TRABALH	73843	115	417530-ASSOCIAÇÃO DE SAÚDE PORTUGUESA DE BENEFICÊ	73472
116	336106-UNIMED DE MARILIA COOPERATIVA DE TRABALHO	71008	116	356417-UNIMED VALE DO SINOS - COOPERATIVA DE ASSI	71190	116	352586-SISTEMAS E PLANOS DE SAÚDE LTDA.	75152	116	336106-UNIMED DE MARILIA COOPERATIVA DE TRABALHO	75809	116	354783-UNIMED FRANCA - SOCIEDADE COOPERATIVA DE S	75231	116	352331-CAIXA BENEFICENTE DOS FUNCIONARIOS DO BANC	71651	116	324477-CAIXA DE PREVIDÊNCIA E ASSISTÊNCIA DOS SER	70554	116	302953-UNIMED DE MACAÉ COOPERATIVA DE ASSISTÊNCIA	70834	116	327417-AUSTACLINICAS ASSISTÊNCIA MÉDICA E HOSPITA	73463	116	321958-UNIMED DO CEARÁ - FEDERAÇÃO DAS SOCIEDADES	72842
117	356417-UNIMED VALE DO SINOS - COOPERATIVA DE ASSI	70168	117	415111-BIOVIDA SAÚDE LTDA.	70607	117	310247-CIRCULO OPERARIO CAXIENSE	74791	117	400190-SANTO ANDRÉ PLANOS DE ASSISTENCIA MÉDICA L	72772	117	336106-UNIMED DE MARILIA COOPERATIVA DE TRABALHO	75178	117	379956-CARE PLUS MEDICINA ASSISTENCIAL LTDA.	71470	117	326861-PROMÉDICA - PROTEÇÃO MEDICA A EMPRESAS S.A	70229	117	419249-ASSOCIAÇÃO SANTA CASA SAÚDE DE SÃO JOSÉ DO	70734	117	354783-UNIMED FRANCA - SOCIEDADE COOPERATIVA DE S	73394	117	327417-AUSTACLINICAS ASSISTÊNCIA MÉDICA E HOSPITA	72837
118	350249-H.B. SAÚDE S/A.	70005	118	302953-UNIMED DE MACAÉ COOPERATIVA DE ASSISTÊNCIA	69305	118	344362-SÃO LUCAS SAÚDE S/A	73377	118	354783-UNIMED FRANCA - SOCIEDADE COOPERATIVA DE S	72634	118	414450-JARDIM AMÉRICA SAÚDE LTDA.	74492	118	323811-ASSISTENCIA MEDICO HOSPITALAR SAO LUCAS S/	71382	118	411256-PLANO HOSPITAL SAMARITANO LTDA	70216	118	326861-PROMÉDICA - PROTEÇÃO MEDICA A EMPRESAS S.A	70411	118	417530-ASSOCIAÇÃO DE SAÚDE PORTUGUESA DE BENEFICÊ	71108	118	302953-UNIMED DE MACAÉ COOPERATIVA DE ASSISTÊNCIA	70916
119	355879-CAIXA DE ASSISTÊNCIA DOS ADVOGADOS DO ESTA	69922	119	349682-DOCTOR CLIN OPERADORA DE PLANOS DE SAÚDE L	68117	119	411051-EXCELSIOR MED S/A	71195	119	326861-PROMÉDICA - PROTEÇÃO MEDICA A EMPRESAS S.A	72472	119	323811-ASSISTENCIA MEDICO HOSPITALAR SAO LUCAS S/	73577	119	337510-MEDPLAN ASSISTÊNCIA MEDICA LTDA.	71072	119	323811-ASSISTENCIA MEDICO HOSPITALAR SAO LUCAS S/	69887	119	321958-UNIMED DO CEARÁ - FEDERAÇÃO DAS SOCIEDADES	68915	119	321958-UNIMED DO CEARÁ - FEDERAÇÃO DAS SOCIEDADES	71104	119	348830-PLENA SAÚDE LTDA	70567
120	302953-UNIMED DE MACAÉ COOPERATIVA DE ASSISTÊNCIA	69527	120	303739-SERMED-SAÚDE LTDA.	67430	120	353353-UNIMED TERESINA - COOPERATIVA DE TRABALHO	71186	120	319147-FUNDAÇÃO WALDEMAR BARNSLEY PESSOA	72328	120	348295-UNIMED SOROCABA COOPERATIVA DE TRABALHO MÉ	73331	120	340952-UNIMED CARUARU-COOPERATIVA DE TRABALHO MED	69153	120	318299-BENEFICENCIA CAMILIANA DO SUL	66623	120	359661-OMINT SERVIÇOS DE SAÚDE LTDA.	67638	120	335479-UNIMED NOVA FRIBURGO-SOC.COOP.SERV.MED.HOS	70715	120	304051-UNIMED MONTES CLAROS COOPERATIVA DE TRABA	69781
121	310247-CIRCULO OPERARIO CAXIENSE	69470	121	311634-VOLKSWAGEN DO BRASIL INDÚSTRIA DE VEÍCULOS	67390	121	349682-DOCTOR CLIN OPERADORA DE PLANOS DE SAÚDE L	70641	121	302953-UNIMED DE MACAÉ COOPERATIVA DE ASSISTÊNCIA	72177	121	328294-UNIMED NORDESTE PAULISTA - FED. INTRAFEDER	71118	121	321958-UNIMED DO CEARÁ - FEDERAÇÃO DAS SOCIEDADES	69030	121	352331-CAIXA BENEFICENTE DOS FUNCIONARIOS DO BANC	66243	121	417530-ASSOCIAÇÃO DE SAÚDE PORTUGUESA DE BENEFICÊ	67546	121	302953-UNIMED DE MACAÉ COOPERATIVA DE ASSISTÊNCIA	69881	121	359661-OMINT SERVIÇOS DE SAÚDE LTDA.	69034
122	407224-SEPACO SAÚDE LTDA	69316	122	416967-SEPACO AUTOGESTÃO	66888	122	394734-AMEPLAN ASSISTÊNCIA MÉDICA PLANEJADA LTDA	70580	122	348295-UNIMED SOROCABA COOPERATIVA DE TRABALHO MÉ	71996	122	340952-UNIMED CARUARU-COOPERATIVA DE TRABALHO MED	69599	122	356417-UNIMED VALE DO SINOS - COOPERATIVA DE ASSI	67596	122	329339-UNIMED DE CRICIÚMA COOPERATIVA DE TRABALHO	65884	122	323811-ASSISTENCIA MEDICO HOSPITALAR SAO LUCAS S/	67039	122	346926-FUNDAÇÃO ASSISTENCIAL DOS SERVIDORES DO MI	69548	122	353663-UNIMED NORTE DO MATO GROSSO COOPERATIVA DE	68974
123	311634-VOLKSWAGEN DO BRASIL INDÚSTRIA DE VEÍCULOS	67420	123	418285-FUNDAÇÃO FIAT SAÚDE E BEM ESTAR	66585	123	354783-UNIMED FRANCA - SOCIEDADE COOPERATIVA DE S	70282	123	337188-COOPERATIVA DE TRABALHO MÉDICO DE POUSO AL	70673	123	337188-COOPERATIVA DE TRABALHO MÉDICO DE POUSO AL	69095	123	331317-REAL GRANDEZA - FUNDAÇÃO DE PREVIDÊNCIA E	64878	123	349712-UNIMED PONTA GROSSA COOPERATIVA DE TRABALH	65061	123	327417-AUSTACLINICAS ASSISTÊNCIA MÉDICA E HOSPITA	66944	123	357511-HUMANA ASSISTENCIA MEDICA LTDA	69317	123	348180-SANTA RITA SAUDE S/A.	68739
124	367397-UNIMED CAMPINA GRANDE - COOPERATIVA DE TRA	65524	124	354783-UNIMED FRANCA - SOCIEDADE COOPERATIVA DE S	66321	124	356417-UNIMED VALE DO SINOS - COOPERATIVA DE ASSI	69973	124	359661-OMINT SERVIÇOS DE SAÚDE LTDA.	70598	124	356417-UNIMED VALE DO SINOS - COOPERATIVA DE ASSI	68300	124	329339-UNIMED DE CRICIÚMA COOPERATIVA DE TRABALHO	64594	124	337188-COOPERATIVA DE TRABALHO MÉDICO DE POUSO AL	64677	124	337188-COOPERATIVA DE TRABALHO MÉDICO DE POUSO AL	66524	124	329339-UNIMED DE CRICIÚMA COOPERATIVA DE TRABALHO	69169	124	337188-COOPERATIVA DE TRABALHO MÉDICO DE POUSO AL	68671
125	314218-ASSOCIAÇÃO DE BENEFICÊNCIA E FILANTROPIA S	65184	125	353353-UNIMED TERESINA - COOPERATIVA DE TRABALHO	65936	125	348295-UNIMED SOROCABA COOPERATIVA DE TRABALHO MÉ	68744	125	356417-UNIMED VALE DO SINOS - COOPERATIVA DE ASSI	69437	125	337510-MEDPLAN ASSISTÊNCIA MEDICA LTDA.	68244	125	318299-BENEFICENCIA CAMILIANA DO SUL	64509	125	356417-UNIMED VALE DO SINOS - COOPERATIVA DE ASSI	64599	125	420077-SERVIÇO SOCIAL DA INDÚSTRIA DO PAPEL, PAPE	64948	125	340952-UNIMED CARUARU-COOPERATIVA DE TRABALHO MED	69129	125	303356-UNIMED LITORAL COOPERATIVA DE TRABALHO MÉD	68587
126	368849-MEDIPLAN ASSISTENCIAL LTDA	65147	126	348295-UNIMED SOROCABA COOPERATIVA DE TRABALHO MÉ	65883	126	418285-FUNDAÇÃO FIAT SAÚDE E BEM ESTAR	67849	126	340952-UNIMED CARUARU-COOPERATIVA DE TRABALHO MED	68758	126	321958-UNIMED DO CEARÁ - FEDERAÇÃO DAS SOCIEDADES	66306	126	326861-PROMÉDICA - PROTEÇÃO MEDICA A EMPRESAS S.A	64435	126	335479-UNIMED NOVA FRIBURGO-SOC.COOP.SERV.MED.HOS	63988	126	356417-UNIMED VALE DO SINOS - COOPERATIVA DE ASSI	64372	126	303356-UNIMED LITORAL COOPERATIVA DE TRABALHO MÉD	68827	126	323268-UNIMED VALE DO SÃO FRANCISCO COOPERATIVA D	67611
127	354783-UNIMED FRANCA - SOCIEDADE COOPERATIVA DE S	65077	127	359661-OMINT SERVIÇOS DE SAÚDE LTDA.	65643	127	000361-TEMPO SAÚDE PARTICIPAÇÕES S.A.	67646	127	366145-UNIMED SUL DO PARA COOPERATIVA DE TRABALHO	68323	127	303356-UNIMED LITORAL COOPERATIVA DE TRABALHO MÉD	66215	127	337188-COOPERATIVA DE TRABALHO MÉDICO DE POUSO AL	64155	127	303356-UNIMED LITORAL COOPERATIVA DE TRABALHO MÉD	63667	127	323268-UNIMED VALE DO SÃO FRANCISCO COOPERATIVA D	64320	127	420077-SERVIÇO SOCIAL DA INDÚSTRIA DO PAPEL, PAPE	68707	127	340952-UNIMED CARUARU-COOPERATIVA DE TRABALHO MED	66965
128	417505-CEMIG SAÚDE	64532	128	303356-UNIMED LITORAL COOPERATIVA DE TRABALHO MÉD	65057	128	311634-VOLKSWAGEN DO BRASIL INDÚSTRIA DE VEÍCULOS	67335	128	303356-UNIMED LITORAL COOPERATIVA DE TRABALHO MÉD	67646	128	366145-UNIMED SUL DO PARA COOPERATIVA DE TRABALHO	65004	128	303356-UNIMED LITORAL COOPERATIVA DE TRABALHO MÉD	63539	128	327417-AUSTACLINICAS ASSISTÊNCIA MÉDICA E HOSPITA	63551	128	329339-UNIMED DE CRICIÚMA COOPERATIVA DE TRABALHO	63872	128	348830-PLENA SAÚDE LTDA	67547	128	364584-UNIMED DE VOLTA REDONDA COOPERATIVA DE TRA	66344
129	359661-OMINT SERVIÇOS DE SAÚDE LTDA.	62830	129	370070-UNIMED DE CASCAVEL COOPERATIVA DE TRABALHO	64755	129	324213-UNIMED NORTE/NORDESTE-FEDERAÇÃO INTERFEDER	66524	129	337510-MEDPLAN ASSISTÊNCIA MEDICA LTDA.	65936	129	412759-TERRAMAR ADMINISTRADORA DE PLANO DE SAUDE	64910	129	354066-UNIMED UBERABA COOPERATIVA DE TRABALHO MED	63445	129	417530-ASSOCIAÇÃO DE SAÚDE PORTUGUESA DE BENEFICÊ	63447	129	386588-UNIMED GOVERNADOR VALADARES COOP. DE TRABA	63569	129	337188-COOPERATIVA DE TRABALHO MÉDICO DE POUSO AL	67347	129	401081-AMESC - ASSOCIAÇÃO MÉDICA ESPÍRITA CRISTÃ	66155
130	348295-UNIMED SOROCABA COOPERATIVA DE TRABALHO MÉ	62504	130	344362-SÃO LUCAS SAÚDE S/A	64410	130	303739-SERMED-SAÚDE LTDA.	66473	130	418285-FUNDAÇÃO FIAT SAÚDE E BEM ESTAR	65863	130	331988-PASA - PLANO DE ASSISTENCIA A SAUDE DO APO	64749	130	417505-CEMIG SAÚDE	61378	130	323268-UNIMED VALE DO SÃO FRANCISCO COOPERATIVA D	63296	130	348830-PLENA SAÚDE LTDA	62562	130	323268-UNIMED VALE DO SÃO FRANCISCO COOPERATIVA D	66001	130	344397-UNIMED NOVA IGUACU COOPERATIVA DE TRABALHO	65428
131	303739-SERMED-SAÚDE LTDA.	62250	131	352586-SISTEMAS E PLANOS DE SAÚDE LTDA.	63821	131	303356-UNIMED LITORAL COOPERATIVA DE TRABALHO MÉD	66348	131	309192-SAMED - SERVIÇOS DE ASSISTÊNCIA MÉDICA, OD	65746	131	302953-UNIMED DE MACAÉ COOPERATIVA DE ASSISTÊNCIA	64475	131	417530-ASSOCIAÇÃO DE SAÚDE PORTUGUESA DE BENEFICÊ	61312	131	420077-SERVIÇO SOCIAL DA INDÚSTRIA DO PAPEL, PAPE	62938	131	357511-HUMANA ASSISTENCIA MEDICA LTDA	62161	131	364584-UNIMED DE VOLTA REDONDA COOPERATIVA DE TRA	65926	131	335479-UNIMED NOVA FRIBURGO-SOC.COOP.SERV.MED.HOS	65055
132	355151-FUNDAÇÃO COPEL DE PREVIDÊNCIA E ASSISTÊNCI	61636	132	417505-CEMIG SAÚDE	63749	132	337188-COOPERATIVA DE TRABALHO MÉDICO DE POUSO AL	64780	132	321958-UNIMED DO CEARÁ - FEDERAÇÃO DAS SOCIEDADES	65428	132	329339-UNIMED DE CRICIÚMA COOPERATIVA DE TRABALHO	63859	132	323268-UNIMED VALE DO SÃO FRANCISCO COOPERATIVA D	60769	132	331317-REAL GRANDEZA - FUNDAÇÃO DE PREVIDÊNCIA E	62183	132	352331-CAIXA BENEFICENTE DOS FUNCIONARIOS DO BANC	62142	132	353663-UNIMED NORTE DO MATO GROSSO COOPERATIVA DE	65562	132	346926-FUNDAÇÃO ASSISTENCIAL DOS SERVIDORES DO MI	64732
133	414280-SEMEG SAÚDE LTDA	61209	133	412171-MASSA FALIDA DE OPERADORA IDEAL SAUDE LTDA	63353	133	417505-CEMIG SAÚDE	63322	133	418072-CAIXA SEGURADORA ESPECIALIZADA EM SAÚDE S/	65257	133	417505-CEMIG SAÚDE	62282	133	349712-UNIMED PONTA GROSSA COOPERATIVA DE TRABALH	60455	133	320111-SAÚDE SIM LTDA	61381	133	318299-BENEFICENCIA CAMILIANA DO SUL	62086	133	356417-UNIMED VALE DO SINOS - COOPERATIVA DE ASSI	64412	133	420077-SERVIÇO SOCIAL DA INDÚSTRIA DO PAPEL, PAPE	64538
134	338559-COOPERATIVA DE TRABALHO MÉDICO DE SÃO LUÍS	60623	134	005622-SULASAÚDE PARTICIPAÇÕES S.A.	62727	134	359661-OMINT SERVIÇOS DE SAÚDE LTDA.	63045	134	328294-UNIMED NORDESTE PAULISTA - FED. INTRAFEDER	64495	134	354066-UNIMED UBERABA COOPERATIVA DE TRABALHO MED	61456	134	411256-PLANO HOSPITAL SAMARITANO LTDA	59862	134	370088-UNIMED SÃO LOURENÇO COOPERATIVA DE TRABALH	61133	134	303356-UNIMED LITORAL COOPERATIVA DE TRABALHO MÉD	60580	134	367087-UNIMED/RS FEDERAÇÃO DAS COOPERATIVAS MÉDIC	63648	134	367087-UNIMED/RS FEDERAÇÃO DAS COOPERATIVAS MÉDIC	64080
135	339601-AGEMED SAÚDE S.A.	60556	135	339601-AGEMED SAÚDE S.A.	62532	135	416967-SEPACO AUTOGESTÃO	62491	135	331988-PASA - PLANO DE ASSISTENCIA A SAUDE DO APO	64105	135	364584-UNIMED DE VOLTA REDONDA COOPERATIVA DE TRA	61412	135	327417-AUSTACLINICAS ASSISTÊNCIA MÉDICA E HOSPITA	59477	135	417505-CEMIG SAÚDE	60524	135	342556-ASSOCIAÇÃO DR. BARTHOLOMEU TACCHINI	60056	135	410632-PROMED ASSISTÊNCIA MÉDICA LTDA	63042	135	356417-UNIMED VALE DO SINOS - COOPERATIVA DE ASSI	64056
136	410047-SAUDE - SISTEMA ASSISTENCIAL UNIFICADO DE	60340	136	401846-MASSA FALIDA DE ASSIMÉDICA SISTEMA DE SAÚD	62275	136	309192-SAMED - SERVIÇOS DE ASSISTÊNCIA MÉDICA, OD	61996	136	417505-CEMIG SAÚDE	62690	136	319147-FUNDAÇÃO WALDEMAR BARNSLEY PESSOA	60973	136	386588-UNIMED GOVERNADOR VALADARES COOP. DE TRABA	59390	136	386588-UNIMED GOVERNADOR VALADARES COOP. DE TRABA	60287	136	417505-CEMIG SAÚDE	59870	136	386588-UNIMED GOVERNADOR VALADARES COOP. DE TRABA	62974	136	318299-BENEFICENCIA CAMILIANA DO SUL	63960
137	353353-UNIMED TERESINA - COOPERATIVA DE TRABALHO	59987	137	337188-COOPERATIVA DE TRABALHO MÉDICO DE POUSO AL	62006	137	408514-FUNDAÇÃO GERALDO CORREA	61715	137	311634-VOLKSWAGEN DO BRASIL INDÚSTRIA DE VEÍCULOS	62530	137	386588-UNIMED GOVERNADOR VALADARES COOP. DE TRABA	60066	137	342556-ASSOCIAÇÃO DR. BARTHOLOMEU TACCHINI	58980	137	342556-ASSOCIAÇÃO DR. BARTHOLOMEU TACCHINI	59914	137	324477-CAIXA DE PREVIDÊNCIA E ASSISTÊNCIA DOS SER	59612	137	318299-BENEFICENCIA CAMILIANA DO SUL	62373	137	386588-UNIMED GOVERNADOR VALADARES COOP. DE TRABA	62502
138	303356-UNIMED LITORAL COOPERATIVA DE TRABALHO MÉD	59938	138	338559-COOPERATIVA DE TRABALHO MÉDICO DE SÃO LUÍS	60177	138	366145-UNIMED SUL DO PARA COOPERATIVA DE TRABALHO	61340	138	303739-SERMED-SAÚDE LTDA.	61352	138	342556-ASSOCIAÇÃO DR. BARTHOLOMEU TACCHINI	59215	138	370088-UNIMED SÃO LOURENÇO COOPERATIVA DE TRABALH	58874	138	419249-ASSOCIAÇÃO SANTA CASA SAÚDE DE SÃO JOSÉ DO	59455	138	370088-UNIMED SÃO LOURENÇO COOPERATIVA DE TRABALH	59379	138	304051-UNIMED MONTES CLAROS COOPERATIVA DE TRABA	61741	138	342556-ASSOCIAÇÃO DR. BARTHOLOMEU TACCHINI	61696
139	370070-UNIMED DE CASCAVEL COOPERATIVA DE TRABALHO	59435	139	408514-FUNDAÇÃO GERALDO CORREA	59831	139	400190-SANTO ANDRÉ PLANOS DE ASSISTENCIA MÉDICA L	61322	139	329339-UNIMED DE CRICIÚMA COOPERATIVA DE TRABALHO	60972	139	370088-UNIMED SÃO LOURENÇO COOPERATIVA DE TRABALH	59051	139	414131-RN METROPOLITAN LTDA	58410	139	364584-UNIMED DE VOLTA REDONDA COOPERATIVA DE TRA	56772	139	367095-SAMEL PLANO DE SAÚDE LTDA	58625	139	342556-ASSOCIAÇÃO DR. BARTHOLOMEU TACCHINI	60766	139	359289-UNIMED VALE DO AÇO COOPERATIVA DE TRABALHO	60717
140	347361-UNIMED FEDERAÇÃO INTERFEDERATIVA DAS COOPE	59299	140	366145-UNIMED SUL DO PARA COOPERATIVA DE TRABALHO	59635	140	386588-UNIMED GOVERNADOR VALADARES COOP. DE TRABA	60866	140	414450-JARDIM AMÉRICA SAÚDE LTDA.	60535	140	417530-ASSOCIAÇÃO DE SAÚDE PORTUGUESA DE BENEFICÊ	58938	140	364584-UNIMED DE VOLTA REDONDA COOPERATIVA DE TRA	58113	140	357511-HUMANA ASSISTENCIA MEDICA LTDA	56706	140	353663-UNIMED NORTE DO MATO GROSSO COOPERATIVA DE	57996	140	339601-AGEMED SAÚDE S.A.	60315	140	346276-UNIMED SALTO/ITU - COOPERATIVA MÉDICA	59016
141	344362-SÃO LUCAS SAÚDE S/A	59130	141	369373-PRO SALUTE SERVIÇOS PARA A SAÚDE LTDA.	59432	141	340952-UNIMED CARUARU-COOPERATIVA DE TRABALHO MED	60082	141	342556-ASSOCIAÇÃO DR. BARTHOLOMEU TACCHINI	59655	141	400190-SANTO ANDRÉ PLANOS DE ASSISTENCIA MÉDICA L	58785	141	303739-SERMED-SAÚDE LTDA.	56829	141	303739-SERMED-SAÚDE LTDA.	56299	141	311961-UNIMED DE MANAUS COOP. DO TRABALHO MÉDICO	57938	141	417505-CEMIG SAÚDE	59247	141	417505-CEMIG SAÚDE	58639
142	415740-SADIA S/A	58686	142	379956-CARE PLUS MEDICINA ASSISTENCIAL LTDA.	59314	142	331988-PASA - PLANO DE ASSISTENCIA A SAUDE DO APO	58787	142	364584-UNIMED DE VOLTA REDONDA COOPERATIVA DE TRA	59643	142	327417-AUSTACLINICAS ASSISTÊNCIA MÉDICA E HOSPITA	58691	142	320111-SAÚDE SIM LTDA	56804	142	324698-CRUSAM CRUZEIRO DO SUL SERVIÇO DE ASSISTÊN	55509	142	331317-REAL GRANDEZA - FUNDAÇÃO DE PREVIDÊNCIA E	57607	142	352331-CAIXA BENEFICENTE DOS FUNCIONARIOS DO BANC	58624	142	395480-ESMALE ASSISTENCIA INTERNACIONAL DE SAUDE	56649
143	324698-CRUSAM CRUZEIRO DO SUL SERVIÇO DE ASSISTÊN	58047	143	412791-VIVA PLANOS DE SAÚDE LTDA - EM LIQUIDAÇÃO	59223	143	367397-UNIMED CAMPINA GRANDE - COOPERATIVA DE TRA	58700	143	367397-UNIMED CAMPINA GRANDE - COOPERATIVA DE TRA	59536	143	414298-ECOLE SERVIÇOS MÉDICOS LTDA	58388	143	324698-CRUSAM CRUZEIRO DO SUL SERVIÇO DE ASSISTÊN	56495	143	348180-SANTA RITA SAUDE S/A.	55502	143	410632-PROMED ASSISTÊNCIA MÉDICA LTDA	57368	143	359289-UNIMED VALE DO AÇO COOPERATIVA DE TRABALHO	58571	143	352331-CAIXA BENEFICENTE DOS FUNCIONARIOS DO BANC	56340
144	394734-AMEPLAN ASSISTÊNCIA MÉDICA PLANEJADA LTDA	58013	144	340952-UNIMED CARUARU-COOPERATIVA DE TRABALHO MED	59177	144	379956-CARE PLUS MEDICINA ASSISTENCIAL LTDA.	58409	144	354066-UNIMED UBERABA COOPERATIVA DE TRABALHO MED	59296	144	311634-VOLKSWAGEN DO BRASIL INDÚSTRIA DE VEÍCULOS	58307	144	346276-UNIMED SALTO/ITU - COOPERATIVA MÉDICA	55575	144	367087-UNIMED/RS FEDERAÇÃO DAS COOPERATIVAS MÉDIC	55389	144	348180-SANTA RITA SAUDE S/A.	56971	144	348180-SANTA RITA SAUDE S/A.	58246	144	411752-ASSOCIAÇÃO ASSISTENCIAL DE SAÚDE SUPLEMENT	55814
145	401846-MASSA FALIDA DE ASSIMÉDICA SISTEMA DE SAÚD	57880	145	386588-UNIMED GOVERNADOR VALADARES COOP. DE TRABA	59036	145	311405-SMS - ASSISTÊNCIA MÉDICA LTDA	58386	145	384356-COOPUS - COOPERATIVA DE USUÁRIOS DO SISTEM	58982	145	418285-FUNDAÇÃO FIAT SAÚDE E BEM ESTAR	58163	145	367087-UNIMED/RS FEDERAÇÃO DAS COOPERATIVAS MÉDIC	55009	145	353663-UNIMED NORTE DO MATO GROSSO COOPERATIVA DE	54920	145	364584-UNIMED DE VOLTA REDONDA COOPERATIVA DE TRA	56940	145	370088-UNIMED SÃO LOURENÇO COOPERATIVA DE TRABALH	57113	145	303739-SERMED-SAÚDE LTDA.	55214
146	386588-UNIMED GOVERNADOR VALADARES COOP. DE TRABA	57208	146	309192-SAMED - SERVIÇOS DE ASSISTÊNCIA MÉDICA, OD	57656	146	329339-UNIMED DE CRICIÚMA COOPERATIVA DE TRABALHO	58228	146	386588-UNIMED GOVERNADOR VALADARES COOP. DE TRABA	58658	146	318299-BENEFICENCIA CAMILIANA DO SUL	57993	146	367397-UNIMED CAMPINA GRANDE - COOPERATIVA DE TRA	54322	146	346276-UNIMED SALTO/ITU - COOPERATIVA MÉDICA	54520	146	346276-UNIMED SALTO/ITU - COOPERATIVA MÉDICA	55792	146	346276-UNIMED SALTO/ITU - COOPERATIVA MÉDICA	56684	146	379280-SICARD E SICARD ASSISTÊNCIA MÉDICA LTDA	55164
147	336165-FUNDAÇÃO SABESP DE SEGURIDADE SOCIAL - SAB	56504	147	415740-SADIA S/A	57250	147	418072-CAIXA SEGURADORA ESPECIALIZADA EM SAÚDE S/	57974	147	318299-BENEFICENCIA CAMILIANA DO SUL	58555	147	331317-REAL GRANDEZA - FUNDAÇÃO DE PREVIDÊNCIA E	57986	147	345270-UNIMED DO ABC - COOPERATIVA DE TRABALHO MÉ	53961	147	402966-BIO SAÚDE SERVIÇOS MÉDICOS LTDA	53759	147	303739-SERMED-SAÚDE LTDA.	55731	147	309699-CENTRO MEDICO SAPIRANGA LTDA	56459	147	370088-UNIMED SÃO LOURENÇO COOPERATIVA DE TRABALH	54865
148	369373-PRO SALUTE SERVIÇOS PARA A SAÚDE LTDA.	56407	148	327417-AUSTACLINICAS ASSISTÊNCIA MÉDICA E HOSPITA	56690	148	342556-ASSOCIAÇÃO DR. BARTHOLOMEU TACCHINI	57342	148	417530-ASSOCIAÇÃO DE SAÚDE PORTUGUESA DE BENEFICÊ	57997	148	323268-UNIMED VALE DO SÃO FRANCISCO COOPERATIVA D	57725	148	348180-SANTA RITA SAUDE S/A.	53420	148	000515-ALLIANZ SAÚDE S/A	53658	148	367087-UNIMED/RS FEDERAÇÃO DAS COOPERATIVAS MÉDIC	55655	148	401081-AMESC - ASSOCIAÇÃO MÉDICA ESPÍRITA CRISTÃ	56013	148	342807-SANTA CASA DE MISERICÓRDIA DE JUIZ DE FORA	52902
149	364584-UNIMED DE VOLTA REDONDA COOPERATIVA DE TRA	55820	149	323811-ASSISTENCIA MEDICO HOSPITALAR SAO LUCAS S/	56634	149	369373-PRO SALUTE SERVIÇOS PARA A SAÚDE LTDA.	56569	149	416967-SEPACO AUTOGESTÃO	57393	149	303739-SERMED-SAÚDE LTDA.	57552	149	366145-UNIMED SUL DO PARA COOPERATIVA DE TRABALHO	52612	149	359289-UNIMED VALE DO AÇO COOPERATIVA DE TRABALHO	53582	149	306649-SERPRAM-SERV.DE PREST.DE ASSISTÊNCIA MEDIC	54207	149	303739-SERMED-SAÚDE LTDA.	55481	149	413275-CLINICA SÃO JOSÉ SAUDE LTDA.	52812
150	354066-UNIMED UBERABA COOPERATIVA DE TRABALHO MED	55777	150	324213-UNIMED NORTE/NORDESTE-FEDERAÇÃO INTERFEDER	56122	150	337510-MEDPLAN ASSISTÊNCIA MEDICA LTDA.	56267	150	327417-AUSTACLINICAS ASSISTÊNCIA MÉDICA E HOSPITA	56994	150	349712-UNIMED PONTA GROSSA COOPERATIVA DE TRABALH	57379	150	357260-UNIMED NOROESTE/RS - SOCIEDADE COOPERATIVA	52224	150	414298-ECOLE SERVIÇOS MÉDICOS LTDA	52507	150	320111-SAÚDE SIM LTDA	54166	150	344800-ALVORECER - ASSOCIAÇÃO DE SOCORROS MÚTUOS	55275	150	335614-SAMEDIL SERVIÇOS DE ATENDIMENTO MÉDICO S/A	51980
151	309192-SAMED - SERVIÇOS DE ASSISTÊNCIA MÉDICA, OD	55684	151	347361-UNIMED FEDERAÇÃO INTERFEDERATIVA DAS COOPE	55730	151	354066-UNIMED UBERABA COOPERATIVA DE TRABALHO MED	56072	151	411256-PLANO HOSPITAL SAMARITANO LTDA	56710	151	411256-PLANO HOSPITAL SAMARITANO LTDA	56403	151	359289-UNIMED VALE DO AÇO COOPERATIVA DE TRABALHO	52152	151	306649-SERPRAM-SERV.DE PREST.DE ASSISTÊNCIA MEDIC	52235	151	401081-AMESC - ASSOCIAÇÃO MÉDICA ESPÍRITA CRISTÃ	52329	151	342807-SANTA CASA DE MISERICÓRDIA DE JUIZ DE FORA	53043	151	371629-UNIMED NOROESTE CAPIXABA COOPERATIVA DE TR	51604
152	363286-UNIMED DE TAUBATÉ COOPERATIVA DE TRABALHO	55077	152	324698-CRUSAM CRUZEIRO DO SUL SERVIÇO DE ASSISTÊN	55548	152	328294-UNIMED NORDESTE PAULISTA - FED. INTRAFEDER	55743	152	324698-CRUSAM CRUZEIRO DO SUL SERVIÇO DE ASSISTÊN	56138	152	417491-PORTOMED - PORTO SEGURO SERVIÇOS DE SAUDE	56211	152	412759-TERRAMAR ADMINISTRADORA DE PLANO DE SAUDE	52148	152	348830-PLENA SAÚDE LTDA	51750	152	357260-UNIMED NOROESTE/RS - SOCIEDADE COOPERATIVA	51239	152	331317-REAL GRANDEZA - FUNDAÇÃO DE PREVIDÊNCIA E	52684	152	309699-CENTRO MEDICO SAPIRANGA LTDA	51399
153	352586-SISTEMAS E PLANOS DE SAÚDE LTDA.	54732	153	394734-AMEPLAN ASSISTÊNCIA MÉDICA PLANEJADA LTDA	54966	153	324698-CRUSAM CRUZEIRO DO SUL SERVIÇO DE ASSISTÊN	55631	153	370088-UNIMED SÃO LOURENÇO COOPERATIVA DE TRABALH	55688	153	324698-CRUSAM CRUZEIRO DO SUL SERVIÇO DE ASSISTÊN	56099	153	353663-UNIMED NORTE DO MATO GROSSO COOPERATIVA DE	51667	153	357260-UNIMED NOROESTE/RS - SOCIEDADE COOPERATIVA	51366	153	369373-PRO SALUTE SERVIÇOS PARA A SAÚDE LTDA.	51084	153	320111-SAÚDE SIM LTDA	51568	153	372609-NOSSA SAÚDE - OPERADORA PLANOS PRIVADOS DE	50541
154	342611-ECONOMUS INSTITUTO DE SEGURIDADE SOCIAL	53612	154	318299-BENEFICENCIA CAMILIANA DO SUL	54313	154	318299-BENEFICENCIA CAMILIANA DO SUL	55548	154	323268-UNIMED VALE DO SÃO FRANCISCO COOPERATIVA D	54994	154	367397-UNIMED CAMPINA GRANDE - COOPERATIVA DE TRA	55552	154	414298-ECOLE SERVIÇOS MÉDICOS LTDA	51176	154	345628-WMS SUPERMERCADOS DO BRASIL LTDA	51180	154	371106-UNIMED COSTA OESTE - COOPERATIVA DE TRABAL	50963	154	371629-UNIMED NOROESTE CAPIXABA COOPERATIVA DE TR	51385	154	354295-UNIMED CHAPECÓ - COOPERATIVA DE TRABALHO M	50438
155	340952-UNIMED CARUARU-COOPERATIVA DE TRABALHO MED	52840	155	367397-UNIMED CAMPINA GRANDE - COOPERATIVA DE TRA	53961	155	327417-AUSTACLINICAS ASSISTÊNCIA MÉDICA E HOSPITA	55403	155	348082-UNIMED DE ARARAS COOPERATIVA DE TRABALHO M	53821	155	414131-RN METROPOLITAN LTDA	54596	155	369373-PRO SALUTE SERVIÇOS PARA A SAÚDE LTDA.	51141	155	371629-UNIMED NOROESTE CAPIXABA COOPERATIVA DE TR	50922	155	342807-SANTA CASA DE MISERICÓRDIA DE JUIZ DE FORA	50775	155	413275-CLINICA SÃO JOSÉ SAUDE LTDA.	51315	155	320251-UNIMED RIO VERDE COOPERATIVA TRABALHO MEDI	50406
156	379956-CARE PLUS MEDICINA ASSISTENCIAL LTDA.	52814	156	342556-ASSOCIAÇÃO DR. BARTHOLOMEU TACCHINI	53918	156	364584-UNIMED DE VOLTA REDONDA COOPERATIVA DE TRA	55176	156	344729-UNIMED VARGINHA COOPERATIVA DE TRABALHO MÉ	53228	156	348082-UNIMED DE ARARAS COOPERATIVA DE TRABALHO M	53957	156	331988-PASA - PLANO DE ASSISTENCIA A SAUDE DO APO	50974	156	410632-PROMED ASSISTÊNCIA MÉDICA LTDA	50776	156	414298-ECOLE SERVIÇOS MÉDICOS LTDA	50080	156	306649-SERPRAM-SERV.DE PREST.DE ASSISTÊNCIA MEDIC	51214	156	349534-UNIMED SETE LAGOAS COOPERATIVA TRABALHO MÉ	50358
157	323811-ASSISTENCIA MEDICO HOSPITALAR SAO LUCAS S/	52742	157	329339-UNIMED DE CRICIÚMA COOPERATIVA DE TRABALHO	53194	157	005622-SULASAÚDE PARTICIPAÇÕES S.A.	54649	157	349712-UNIMED PONTA GROSSA COOPERATIVA DE TRABALH	53062	157	359289-UNIMED VALE DO AÇO COOPERATIVA DE TRABALHO	53955	157	345628-WMS SUPERMERCADOS DO BRASIL LTDA	50777	157	371106-UNIMED COSTA OESTE - COOPERATIVA DE TRABAL	50640	157	324213-UNIMED NORTE/NORDESTE-FEDERAÇÃO INTERFEDER	50042	157	357260-UNIMED NOROESTE/RS - SOCIEDADE COOPERATIVA	50880	157	331317-REAL GRANDEZA - FUNDAÇÃO DE PREVIDÊNCIA E	49837
158	318299-BENEFICENCIA CAMILIANA DO SUL	52487	158	354066-UNIMED UBERABA COOPERATIVA DE TRABALHO MED	53173	158	348082-UNIMED DE ARARAS COOPERATIVA DE TRABALHO M	53941	158	414131-RN METROPOLITAN LTDA	51873	158	416967-SEPACO AUTOGESTÃO	53934	158	366561-BENSAUDE PLANO DE ASSISTENCIA MEDICA HOSPI	50275	158	369373-PRO SALUTE SERVIÇOS PARA A SAÚDE LTDA.	50330	158	352683-UNIMED DE CAMPOS COOPERATIVA DE TRABALHO M	49700	158	320251-UNIMED RIO VERDE COOPERATIVA TRABALHO MEDI	49923	158	357260-UNIMED NOROESTE/RS - SOCIEDADE COOPERATIVA	49708
159	412759-TERRAMAR ADMINISTRADORA DE PLANO DE SAUDE	52382	159	331988-PASA - PLANO DE ASSISTENCIA A SAUDE DO APO	52753	159	359289-UNIMED VALE DO AÇO COOPERATIVA DE TRABALHO	53518	159	348830-PLENA SAÚDE LTDA	51128	159	369373-PRO SALUTE SERVIÇOS PARA A SAÚDE LTDA.	52485	159	357511-HUMANA ASSISTENCIA MEDICA LTDA	50071	159	342807-SANTA CASA DE MISERICÓRDIA DE JUIZ DE FORA	50203	159	414131-RN METROPOLITAN LTDA	49170	159	352683-UNIMED DE CAMPOS COOPERATIVA DE TRABALHO M	49665	159	352683-UNIMED DE CAMPOS COOPERATIVA DE TRABALHO M	48863
160	410926-MASSA FALIDA DE SOSAUDE ASSISTÊNCIA MÉDICO	51891	160	348082-UNIMED DE ARARAS COOPERATIVA DE TRABALHO M	52216	160	344729-UNIMED VARGINHA COOPERATIVA DE TRABALHO MÉ	52892	160	410047-SAUDE - SISTEMA ASSISTENCIAL UNIFICADO DE	50974	160	411752-ASSOCIAÇÃO ASSISTENCIAL DE SAÚDE SUPLEMENT	52100	160	371106-UNIMED COSTA OESTE - COOPERATIVA DE TRABAL	49779	160	366561-BENSAUDE PLANO DE ASSISTENCIA MEDICA HOSPI	49581	160	371629-UNIMED NOROESTE CAPIXABA COOPERATIVA DE TR	49124	160	414131-RN METROPOLITAN LTDA	49338	160	366561-BENSAUDE PLANO DE ASSISTENCIA MEDICA HOSPI	48800
161	348082-UNIMED DE ARARAS COOPERATIVA DE TRABALHO M	51622	161	364584-UNIMED DE VOLTA REDONDA COOPERATIVA DE TRA	52078	161	370088-UNIMED SÃO LOURENÇO COOPERATIVA DE TRABALH	52850	161	359289-UNIMED VALE DO AÇO COOPERATIVA DE TRABALHO	49760	161	348180-SANTA RITA SAUDE S/A.	51466	161	342807-SANTA CASA DE MISERICÓRDIA DE JUIZ DE FORA	49728	161	414131-RN METROPOLITAN LTDA	49169	161	320251-UNIMED RIO VERDE COOPERATIVA TRABALHO MEDI	48538	161	354295-UNIMED CHAPECÓ - COOPERATIVA DE TRABALHO M	49054	161	306649-SERPRAM-SERV.DE PREST.DE ASSISTÊNCIA MEDIC	48603
162	417238-BRF S/A	51338	162	342611-ECONOMUS INSTITUTO DE SEGURIDADE SOCIAL	52060	162	321958-UNIMED DO CEARÁ - FEDERAÇÃO DAS SOCIEDADES	52069	162	357260-UNIMED NOROESTE/RS - SOCIEDADE COOPERATIVA	49631	162	348830-PLENA SAÚDE LTDA	49961	162	411752-ASSOCIAÇÃO ASSISTENCIAL DE SAÚDE SUPLEMENT	49491	162	411752-ASSOCIAÇÃO ASSISTENCIAL DE SAÚDE SUPLEMENT	48852	162	413275-CLINICA SÃO JOSÉ SAUDE LTDA.	48292	162	366561-BENSAUDE PLANO DE ASSISTENCIA MEDICA HOSPI	48334	162	370681-UNIMED PATO BRANCO COOPERATIVA DE TRABALHO	47762
163	344729-UNIMED VARGINHA COOPERATIVA DE TRABALHO MÉ	51098	163	344729-UNIMED VARGINHA COOPERATIVA DE TRABALHO MÉ	51684	163	336165-FUNDAÇÃO SABESP DE SEGURIDADE SOCIAL - SAB	50634	163	336165-FUNDAÇÃO SABESP DE SEGURIDADE SOCIAL - SAB	49564	163	342807-SANTA CASA DE MISERICÓRDIA DE JUIZ DE FORA	49768	163	418285-FUNDAÇÃO FIAT SAÚDE E BEM ESTAR	48823	163	418072-CAIXA SEGURADORA ESPECIALIZADA EM SAÚDE S/	48317	163	354295-UNIMED CHAPECÓ - COOPERATIVA DE TRABALHO M	48200	163	395480-ESMALE ASSISTENCIA INTERNACIONAL DE SAUDE	48138	163	369373-PRO SALUTE SERVIÇOS PARA A SAÚDE LTDA.	45788
164	329339-UNIMED DE CRICIÚMA COOPERATIVA DE TRABALHO	51020	164	417238-BRF S/A	51321	164	342611-ECONOMUS INSTITUTO DE SEGURIDADE SOCIAL	50592	164	414298-ECOLE SERVIÇOS MÉDICOS LTDA	49423	164	366561-BENSAUDE PLANO DE ASSISTENCIA MEDICA HOSPI	49719	164	371629-UNIMED NOROESTE CAPIXABA COOPERATIVA DE TR	48438	164	320251-UNIMED RIO VERDE COOPERATIVA TRABALHO MEDI	47744	164	366561-BENSAUDE PLANO DE ASSISTENCIA MEDICA HOSPI	48195	164	369373-PRO SALUTE SERVIÇOS PARA A SAÚDE LTDA.	47577	164	359777-UNIMED RONDONOPOLIS COOPERATIVA DE TRABALH	45693
165	327417-AUSTACLINICAS ASSISTÊNCIA MÉDICA E HOSPITA	50676	165	336165-FUNDAÇÃO SABESP DE SEGURIDADE SOCIAL - SAB	51226	165	323268-UNIMED VALE DO SÃO FRANCISCO COOPERATIVA D	50570	165	320251-UNIMED RIO VERDE COOPERATIVA TRABALHO MEDI	49317	165	347507-UNIMED JI PARANÁ COOPERATIVA DE TRABALHO M	49140	165	347507-UNIMED JI PARANÁ COOPERATIVA DE TRABALHO M	47307	165	352683-UNIMED DE CAMPOS COOPERATIVA DE TRABALHO M	47356	165	411752-ASSOCIAÇÃO ASSISTENCIAL DE SAÚDE SUPLEMENT	46750	165	349534-UNIMED SETE LAGOAS COOPERATIVA TRABALHO MÉ	46799	165	358088-UNIMED LESTE PAULISTA COOPERATIVA DE TRABA	45572
166	324485-PERDIGÃO AGROINDUSTRIAL S.A	50504	166	337510-MEDPLAN ASSISTÊNCIA MEDICA LTDA.	51018	166	414298-ECOLE SERVIÇOS MÉDICOS LTDA	50454	166	342807-SANTA CASA DE MISERICÓRDIA DE JUIZ DE FORA	49303	166	353663-UNIMED NORTE DO MATO GROSSO COOPERATIVA DE	48504	166	354295-UNIMED CHAPECÓ - COOPERATIVA DE TRABALHO M	47133	166	354295-UNIMED CHAPECÓ - COOPERATIVA DE TRABALHO M	47128	166	322326-ASSOCIAÇÃO BENEFICENTE CATÓLICA	46727	166	322326-ASSOCIAÇÃO BENEFICENTE CATÓLICA	46420	166	326755-ASSOCIAÇÃO EVANGELICA BENEFICENTE DE LONDR	45557
167	337188-COOPERATIVA DE TRABALHO MÉDICO DE POUSO AL	50348	167	359289-UNIMED VALE DO AÇO COOPERATIVA DE TRABALHO	50834	167	384356-COOPUS - COOPERATIVA DE USUÁRIOS DO SISTEM	50333	167	348180-SANTA RITA SAUDE S/A.	49252	167	371106-UNIMED COSTA OESTE - COOPERATIVA DE TRABAL	48426	167	320251-UNIMED RIO VERDE COOPERATIVA TRABALHO MEDI	46780	167	301574-UNIMED DE LIMEIRA COOPERATIVA DE TRABALHO	46965	167	359777-UNIMED RONDONOPOLIS COOPERATIVA DE TRABALH	46518	167	370681-UNIMED PATO BRANCO COOPERATIVA DE TRABALHO	46263	167	331988-PASA - PLANO DE ASSISTENCIA A SAUDE DO APO	45010
168	408514-FUNDAÇÃO GERALDO CORREA	50124	168	324485-PERDIGÃO AGROINDUSTRIAL S.A	50504	168	414450-JARDIM AMÉRICA SAÚDE LTDA.	50206	168	411752-ASSOCIAÇÃO ASSISTENCIAL DE SAÚDE SUPLEMENT	48871	168	371629-UNIMED NOROESTE CAPIXABA COOPERATIVA DE TR	48343	168	348830-PLENA SAÚDE LTDA	46686	168	322326-ASSOCIAÇÃO BENEFICENTE CATÓLICA	46348	168	301574-UNIMED DE LIMEIRA COOPERATIVA DE TRABALHO	46140	168	372609-NOSSA SAÚDE - OPERADORA PLANOS PRIVADOS DE	46214	168	328537-MED-TOUR ADMINISTRADORA DE BENEFÍCIOS E EM	44871
169	342556-ASSOCIAÇÃO DR. BARTHOLOMEU TACCHINI	50041	169	348830-PLENA SAÚDE LTDA	48996	169	417238-BRF S/A	50149	169	371106-UNIMED COSTA OESTE - COOPERATIVA DE TRABAL	48453	169	349534-UNIMED SETE LAGOAS COOPERATIVA TRABALHO MÉ	47669	169	415693-POLICLIN SAÚDE S/A.	46530	169	348406-UNIMED DO RIO GRANDE DO NORTE - FEDERAÇÃO	46308	169	304051-UNIMED MONTES CLAROS COOPERATIVA DE TRABA	45771	169	411752-ASSOCIAÇÃO ASSISTENCIAL DE SAÚDE SUPLEMENT	46098	169	385255-UNIHOSP SAÚDE S.A.	44424
170	381161-MASSA FALIDA REAL SAUDE LTDA EPP	49270	170	381161-MASSA FALIDA REAL SAUDE LTDA EPP	48862	170	412759-TERRAMAR ADMINISTRADORA DE PLANO DE SAUDE	49933	170	366561-BENSAUDE PLANO DE ASSISTENCIA MEDICA HOSPI	48370	170	346276-UNIMED SALTO/ITU - COOPERATIVA MÉDICA	47192	170	319708-UNIMED SANTA MARIA/RS - COOPERATIVA DE ASS	46122	170	331988-PASA - PLANO DE ASSISTENCIA A SAUDE DO APO	46208	170	349534-UNIMED SETE LAGOAS COOPERATIVA TRABALHO MÉ	45620	170	359777-UNIMED RONDONOPOLIS COOPERATIVA DE TRABALH	45217	170	319708-UNIMED SANTA MARIA/RS - COOPERATIVA DE ASS	44078
171	366145-UNIMED SUL DO PARA COOPERATIVA DE TRABALHO	48388	171	400190-SANTO ANDRÉ PLANOS DE ASSISTENCIA MÉDICA L	48465	171	357260-UNIMED NOROESTE/RS - SOCIEDADE COOPERATIVA	48846	171	412538-UNIHOSP - SERVIÇOS DE SAÚDE LTDA.	47818	171	354295-UNIMED CHAPECÓ - COOPERATIVA DE TRABALHO M	47126	171	349534-UNIMED SETE LAGOAS COOPERATIVA TRABALHO MÉ	45862	171	349534-UNIMED SETE LAGOAS COOPERATIVA TRABALHO MÉ	45998	171	395480-ESMALE ASSISTENCIA INTERNACIONAL DE SAUDE	45491	171	319708-UNIMED SANTA MARIA/RS - COOPERATIVA DE ASS	45014	171	414131-RN METROPOLITAN LTDA	44028
172	331341-UNIMED DE BEBEDOURO COOPERATIVA DE TRABALH	48067	172	370088-UNIMED SÃO LOURENÇO COOPERATIVA DE TRABALH	48188	172	349712-UNIMED PONTA GROSSA COOPERATIVA DE TRABALH	48763	172	301574-UNIMED DE LIMEIRA COOPERATIVA DE TRABALHO	47711	172	336165-FUNDAÇÃO SABESP DE SEGURIDADE SOCIAL - SAB	46772	172	306649-SERPRAM-SERV.DE PREST.DE ASSISTÊNCIA MEDIC	45825	172	401081-AMESC - ASSOCIAÇÃO MÉDICA ESPÍRITA CRISTÃ	45848	172	319708-UNIMED SANTA MARIA/RS - COOPERATIVA DE ASS	45444	172	324477-CAIXA DE PREVIDÊNCIA E ASSISTÊNCIA DOS SER	44675	172	301574-UNIMED DE LIMEIRA COOPERATIVA DE TRABALHO	43764
173	331988-PASA - PLANO DE ASSISTENCIA A SAUDE DO APO	48059	173	414298-ECOLE SERVIÇOS MÉDICOS LTDA	47807	173	351407-UNIMED DE CATANDUVA - COOPERATIVA DE TRABA	48691	173	369373-PRO SALUTE SERVIÇOS PARA A SAÚDE LTDA.	47340	173	345628-WMS SUPERMERCADOS DO BRASIL LTDA	46570	173	352683-UNIMED DE CAMPOS COOPERATIVA DE TRABALHO M	45626	173	319708-UNIMED SANTA MARIA/RS - COOPERATIVA DE ASS	45577	173	417823-PREMIUM SAÚDE EIRELI	45401	173	301574-UNIMED DE LIMEIRA COOPERATIVA DE TRABALHO	44425	173	354562-IRMANDADE DA SANTA CASA DE MISERICÓRDIA DE	43470
174	338915-ASSOCIAÇÃO BRASILEIRA DOS EMPREGADOS EM TE	47281	174	323993-UNIMED PETROPOLIS COOPERATIVA DE TRABALHO	47605	174	401081-AMESC - ASSOCIAÇÃO MÉDICA ESPÍRITA CRISTÃ	48673	174	371629-UNIMED NOROESTE CAPIXABA COOPERATIVA DE TR	47175	174	320251-UNIMED RIO VERDE COOPERATIVA TRABALHO MEDI	46565	174	301574-UNIMED DE LIMEIRA COOPERATIVA DE TRABALHO	45557	174	395480-ESMALE ASSISTENCIA INTERNACIONAL DE SAUDE	44626	174	313971-FEDERAÇÃO DAS SOCIEDADES COOPERATIVAS DE T	44725	174	414298-ECOLE SERVIÇOS MÉDICOS LTDA	44156	174	331341-UNIMED DE BEBEDOURO COOPERATIVA DE TRABALH	43137
175	370088-UNIMED SÃO LOURENÇO COOPERATIVA DE TRABALH	46804	175	301574-UNIMED DE LIMEIRA COOPERATIVA DE TRABALHO	47334	175	348830-PLENA SAÚDE LTDA	48455	175	342611-ECONOMUS INSTITUTO DE SEGURIDADE SOCIAL	46911	175	357511-HUMANA ASSISTENCIA MEDICA LTDA	46509	175	336165-FUNDAÇÃO SABESP DE SEGURIDADE SOCIAL - SAB	45509	175	342611-ECONOMUS INSTITUTO DE SEGURIDADE SOCIAL	44370	175	358088-UNIMED LESTE PAULISTA COOPERATIVA DE TRABA	44087	175	358088-UNIMED LESTE PAULISTA COOPERATIVA DE TRABA	44068	175	320111-SAÚDE SIM LTDA	43085
176	319708-UNIMED SANTA MARIA/RS - COOPERATIVA DE ASS	45706	176	401081-AMESC - ASSOCIAÇÃO MÉDICA ESPÍRITA CRISTÃ	47270	176	414131-RN METROPOLITAN LTDA	48321	176	401081-AMESC - ASSOCIAÇÃO MÉDICA ESPÍRITA CRISTÃ	46902	176	301574-UNIMED DE LIMEIRA COOPERATIVA DE TRABALHO	46442	176	410632-PROMED ASSISTÊNCIA MÉDICA LTDA	44872	176	359777-UNIMED RONDONOPOLIS COOPERATIVA DE TRABALH	44274	176	366145-UNIMED SUL DO PARA COOPERATIVA DE TRABALHO	43849	176	338559-COOPERATIVA DE TRABALHO MÉDICO DE SÃO LUÍS	43628	176	322326-ASSOCIAÇÃO BENEFICENTE CATÓLICA	42712
177	411086-MASSA FALIDA DE MINAS CENTER MED LTDA	44974	177	411256-PLANO HOSPITAL SAMARITANO LTDA	47105	177	371106-UNIMED COSTA OESTE - COOPERATIVA DE TRABAL	47858	177	347507-UNIMED JI PARANÁ COOPERATIVA DE TRABALHO M	46812	177	335479-UNIMED NOVA FRIBURGO-SOC.COOP.SERV.MED.HOS	46389	177	331341-UNIMED DE BEBEDOURO COOPERATIVA DE TRABALH	44645	177	358088-UNIMED LESTE PAULISTA COOPERATIVA DE TRABA	44154	177	338559-COOPERATIVA DE TRABALHO MÉDICO DE SÃO LUÍS	43628	177	331341-UNIMED DE BEBEDOURO COOPERATIVA DE TRABALH	43310	177	416568-ASSOCIAÇÃO DE ASSISTÊNCIA À SAÚDE DOS EMPR	42276
178	413305-ADMINISTRADORA BRASILEIRA DE ASSISTÊNCIA M	44914	178	338915-ASSOCIAÇÃO BRASILEIRA DOS EMPREGADOS EM TE	46501	178	342807-SANTA CASA DE MISERICÓRDIA DE JUIZ DE FORA	47257	178	005622-SULASAÚDE PARTICIPAÇÕES S.A.	46658	178	319708-UNIMED SANTA MARIA/RS - COOPERATIVA DE ASS	46231	178	359777-UNIMED RONDONOPOLIS COOPERATIVA DE TRABALH	44441	178	410047-SAUDE - SISTEMA ASSISTENCIAL UNIFICADO DE	44152	178	342611-ECONOMUS INSTITUTO DE SEGURIDADE SOCIAL	43409	178	326755-ASSOCIAÇÃO EVANGELICA BENEFICENTE DE LONDR	43013	178	364860-UNIMED DE TUBARAO - COOPERATIVA DE TRABALH	42233
179	352187-REAL SOCIEDADE PORTUGUESA DE BENEFICENCIA	44904	179	349712-UNIMED PONTA GROSSA COOPERATIVA DE TRABALH	45911	179	411086-MASSA FALIDA DE MINAS CENTER MED LTDA	47015	179	328537-MED-TOUR ADMINISTRADORA DE BENEFÍCIOS E EM	46325	179	367087-UNIMED/RS FEDERAÇÃO DAS COOPERATIVAS MÉDIC	45995	179	342611-ECONOMUS INSTITUTO DE SEGURIDADE SOCIAL	44319	179	413275-CLINICA SÃO JOSÉ SAUDE LTDA.	43860	179	331341-UNIMED DE BEBEDOURO COOPERATIVA DE TRABALH	43340	179	364860-UNIMED DE TUBARAO - COOPERATIVA DE TRABALH	42984	179	412759-TERRAMAR ADMINISTRADORA DE PLANO DE SAUDE	42199
180	349712-UNIMED PONTA GROSSA COOPERATIVA DE TRABALH	44513	180	411086-MASSA FALIDA DE MINAS CENTER MED LTDA	45901	180	301574-UNIMED DE LIMEIRA COOPERATIVA DE TRABALHO	47006	180	351407-UNIMED DE CATANDUVA - COOPERATIVA DE TRABA	46257	180	342611-ECONOMUS INSTITUTO DE SEGURIDADE SOCIAL	45907	180	348406-UNIMED DO RIO GRANDE DO NORTE - FEDERAÇÃO	44141	180	331341-UNIMED DE BEBEDOURO COOPERATIVA DE TRABALH	43785	180	416568-ASSOCIAÇÃO DE ASSISTÊNCIA À SAÚDE DOS EMPR	43325	180	416568-ASSOCIAÇÃO DE ASSISTÊNCIA À SAÚDE DOS EMPR	42830	180	418285-FUNDAÇÃO FIAT SAÚDE E BEM ESTAR	41834
181	323993-UNIMED PETROPOLIS COOPERATIVA DE TRABALHO	44042	181	414492-LIFE EMPRESARIAL SAÚDE LTDA.	45617	181	401846-MASSA FALIDA DE ASSIMÉDICA SISTEMA DE SAÚD	46592	181	319708-UNIMED SANTA MARIA/RS - COOPERATIVA DE ASS	45942	181	415693-POLICLIN SAÚDE S/A.	45729	181	322326-ASSOCIAÇÃO BENEFICENTE CATÓLICA	43988	181	366145-UNIMED SUL DO PARA COOPERATIVA DE TRABALHO	43766	181	331988-PASA - PLANO DE ASSISTENCIA A SAUDE DO APO	43319	181	349194-SMV SERVIÇOS MÉDICOS LTDA	42635	181	348082-UNIMED DE ARARAS COOPERATIVA DE TRABALHO M	41729
182	337510-MEDPLAN ASSISTÊNCIA MEDICA LTDA.	43985	182	321958-UNIMED DO CEARÁ - FEDERAÇÃO DAS SOCIEDADES	45551	182	412538-UNIHOSP - SERVIÇOS DE SAÚDE LTDA.	46496	182	346276-UNIMED SALTO/ITU - COOPERATIVA MÉDICA	45526	182	359777-UNIMED RONDONOPOLIS COOPERATIVA DE TRABALH	45342	182	348082-UNIMED DE ARARAS COOPERATIVA DE TRABALHO M	43815	182	415693-POLICLIN SAÚDE S/A.	43703	182	367397-UNIMED CAMPINA GRANDE - COOPERATIVA DE TRA	43317	182	328537-MED-TOUR ADMINISTRADORA DE BENEFÍCIOS E EM	42000	182	353060-UNIMED PATOS DE MINAS COOPERATIVA TRABALHO	41682
183	324361-CAIXA DE ASSISTÊNCIA À SAÚDE - CABERJ	43693	183	351407-UNIMED DE CATANDUVA - COOPERATIVA DE TRABA	45477	183	348180-SANTA RITA SAUDE S/A.	46010	183	415693-POLICLIN SAÚDE S/A.	45325	183	328537-MED-TOUR ADMINISTRADORA DE BENEFÍCIOS E EM	45303	183	416568-ASSOCIAÇÃO DE ASSISTÊNCIA À SAÚDE DOS EMPR	43756	183	338559-COOPERATIVA DE TRABALHO MÉDICO DE SÃO LUÍS	43628	183	336165-FUNDAÇÃO SABESP DE SEGURIDADE SOCIAL - SAB	42824	183	304883-UNIMED DE BOTUCATU COOPERATIVA DE TRABALHO	41942	183	412538-UNIHOSP - SERVIÇOS DE SAÚDE LTDA.	41566
184	306126-UNIMED DE RIO CLARO SP COOPERATIVA DE TRAB	43592	184	371106-UNIMED COSTA OESTE - COOPERATIVA DE TRABAL	45418	184	304883-UNIMED DE BOTUCATU COOPERATIVA DE TRABALHO	45896	184	416568-ASSOCIAÇÃO DE ASSISTÊNCIA À SAÚDE DOS EMPR	44971	184	352683-UNIMED DE CAMPOS COOPERATIVA DE TRABALHO M	45142	184	358088-UNIMED LESTE PAULISTA COOPERATIVA DE TRABA	43645	184	347507-UNIMED JI PARANÁ COOPERATIVA DE TRABALHO M	43620	184	348082-UNIMED DE ARARAS COOPERATIVA DE TRABALHO M	42677	184	342611-ECONOMUS INSTITUTO DE SEGURIDADE SOCIAL	41888	184	349194-SMV SERVIÇOS MÉDICOS LTDA	41305
185	331317-REAL GRANDEZA - FUNDAÇÃO DE PREVIDÊNCIA E	43256	185	363286-UNIMED DE TAUBATÉ COOPERATIVA DE TRABALHO	45341	185	338915-ASSOCIAÇÃO BRASILEIRA DOS EMPREGADOS EM TE	45577	185	304883-UNIMED DE BOTUCATU COOPERATIVA DE TRABALHO	44663	185	344729-UNIMED VARGINHA COOPERATIVA DE TRABALHO MÉ	45088	185	338559-COOPERATIVA DE TRABALHO MÉDICO DE SÃO LUÍS	43628	185	348082-UNIMED DE ARARAS COOPERATIVA DE TRABALHO M	43611	185	347507-UNIMED JI PARANÁ COOPERATIVA DE TRABALHO M	42607	185	331988-PASA - PLANO DE ASSISTENCIA A SAUDE DO APO	41777	185	371106-UNIMED COSTA OESTE - COOPERATIVA DE TRABAL	41220
186	413313-IRMANDADE DE MISERICORDIA DE AMERICANA	42938	186	323268-UNIMED VALE DO SÃO FRANCISCO COOPERATIVA D	44956	186	366561-BENSAUDE PLANO DE ASSISTENCIA MEDICA HOSPI	45138	186	335479-UNIMED NOVA FRIBURGO-SOC.COOP.SERV.MED.HOS	44446	186	357260-UNIMED NOROESTE/RS - SOCIEDADE COOPERATIVA	44788	186	413275-CLINICA SÃO JOSÉ SAUDE LTDA.	43499	186	367397-UNIMED CAMPINA GRANDE - COOPERATIVA DE TRA	43585	186	354562-IRMANDADE DA SANTA CASA DE MISERICÓRDIA DE	42597	186	354562-IRMANDADE DA SANTA CASA DE MISERICÓRDIA DE	41668	186	367397-UNIMED CAMPINA GRANDE - COOPERATIVA DE TRA	41112
187	345598-UNIMED AMPARO COOPERATIVA DE TRABALHO MÉDI	42762	187	410926-MASSA FALIDA DE SOSAUDE ASSISTÊNCIA MÉDICO	44938	187	347507-UNIMED JI PARANÁ COOPERATIVA DE TRABALHO M	45128	187	331317-REAL GRANDEZA - FUNDAÇÃO DE PREVIDÊNCIA E	44436	187	351407-UNIMED DE CATANDUVA - COOPERATIVA DE TRABA	44686	187	328537-MED-TOUR ADMINISTRADORA DE BENEFÍCIOS E EM	43320	187	416568-ASSOCIAÇÃO DE ASSISTÊNCIA À SAÚDE DOS EMPR	43215	187	370681-UNIMED PATO BRANCO COOPERATIVA DE TRABALHO	42569	187	348082-UNIMED DE ARARAS COOPERATIVA DE TRABALHO M	41589	187	309028-ASSOCIAÇÃO DOS SERVIDORES MUNICIPAIS, ESTA	41023
188	301574-UNIMED DE LIMEIRA COOPERATIVA DE TRABALHO	42541	188	411752-ASSOCIAÇÃO ASSISTENCIAL DE SAÚDE SUPLEMENT	44861	188	417530-ASSOCIAÇÃO DE SAÚDE PORTUGUESA DE BENEFICÊ	45105	188	352683-UNIMED DE CAMPOS COOPERATIVA DE TRABALHO M	44168	188	416568-ASSOCIAÇÃO DE ASSISTÊNCIA À SAÚDE DOS EMPR	44535	188	395480-ESMALE ASSISTENCIA INTERNACIONAL DE SAUDE	43218	188	351407-UNIMED DE CATANDUVA - COOPERATIVA DE TRABA	43129	188	326755-ASSOCIAÇÃO EVANGELICA BENEFICENTE DE LONDR	42479	188	309028-ASSOCIAÇÃO DOS SERVIDORES MUNICIPAIS, ESTA	41456	188	304883-UNIMED DE BOTUCATU COOPERATIVA DE TRABALHO	40987
189	371106-UNIMED COSTA OESTE - COOPERATIVA DE TRABAL	42515	189	328294-UNIMED NORDESTE PAULISTA - FED. INTRAFEDER	44859	189	411752-ASSOCIAÇÃO ASSISTENCIAL DE SAÚDE SUPLEMENT	44985	189	331341-UNIMED DE BEBEDOURO COOPERATIVA DE TRABALH	44077	189	331341-UNIMED DE BEBEDOURO COOPERATIVA DE TRABALH	44429	189	355151-FUNDAÇÃO COPEL DE PREVIDÊNCIA E ASSISTÊNCI	42723	189	418285-FUNDAÇÃO FIAT SAÚDE E BEM ESTAR	43036	189	348406-UNIMED DO RIO GRANDE DO NORTE - FEDERAÇÃO	42159	189	415693-POLICLIN SAÚDE S/A.	41290	189	314099-UNIMED VALE DO SEPOTUBA - COOPERATIVA DE T	40766
190	322326-ASSOCIAÇÃO BENEFICENTE CATÓLICA	42256	190	319708-UNIMED SANTA MARIA/RS - COOPERATIVA DE ASS	44711	190	320251-UNIMED RIO VERDE COOPERATIVA TRABALHO MEDI	44901	190	338915-ASSOCIAÇÃO BRASILEIRA DOS EMPREGADOS EM TE	43938	190	338915-ASSOCIAÇÃO BRASILEIRA DOS EMPREGADOS EM TE	43706	190	333662-UNIMED DE DOURADOS COOPERATIVA DE TRABALHO	42408	190	412759-TERRAMAR ADMINISTRADORA DE PLANO DE SAUDE	42986	190	351407-UNIMED DE CATANDUVA - COOPERATIVA DE TRABA	42075	190	367397-UNIMED CAMPINA GRANDE - COOPERATIVA DE TRA	41240	190	342611-ECONOMUS INSTITUTO DE SEGURIDADE SOCIAL	40557
191	321958-UNIMED DO CEARÁ - FEDERAÇÃO DAS SOCIEDADES	42173	191	304883-UNIMED DE BOTUCATU COOPERATIVA DE TRABALHO	44409	191	371629-UNIMED NOROESTE CAPIXABA COOPERATIVA DE TR	44392	191	322326-ASSOCIAÇÃO BENEFICENTE CATÓLICA	43911	191	338559-COOPERATIVA DE TRABALHO MÉDICO DE SÃO LUÍS	43628	191	326755-ASSOCIAÇÃO EVANGELICA BENEFICENTE DE LONDR	42071	191	328537-MED-TOUR ADMINISTRADORA DE BENEFÍCIOS E EM	42910	191	372609-NOSSA SAÚDE - OPERADORA PLANOS PRIVADOS DE	41975	191	355151-FUNDAÇÃO COPEL DE PREVIDÊNCIA E ASSISTÊNCI	41176	191	355151-FUNDAÇÃO COPEL DE PREVIDÊNCIA E ASSISTÊNCI	40473
192	367095-SAMEL PLANO DE SAÚDE LTDA	42150	192	343463-PLAMED PLANO DE ASSISTENCIA MEDICA LTDA	43997	192	331317-REAL GRANDEZA - FUNDAÇÃO DE PREVIDÊNCIA E	44368	192	323993-UNIMED PETROPOLIS COOPERATIVA DE TRABALHO	43689	192	333662-UNIMED DE DOURADOS COOPERATIVA DE TRABALHO	43441	192	307319-CAIXA DE ASSISTÊNCIA DOS EMPREGADOS DO BAN	41297	192	326755-ASSOCIAÇÃO EVANGELICA BENEFICENTE DE LONDR	42871	192	355151-FUNDAÇÃO COPEL DE PREVIDÊNCIA E ASSISTÊNCI	41655	192	328294-UNIMED NORDESTE PAULISTA - FED. INTRAFEDER	41090	192	328294-UNIMED NORDESTE PAULISTA - FED. INTRAFEDER	40124
193	414492-LIFE EMPRESARIAL SAÚDE LTDA.	42111	193	331317-REAL GRANDEZA - FUNDAÇÃO DE PREVIDÊNCIA E	43843	193	306126-UNIMED DE RIO CLARO SP COOPERATIVA DE TRAB	44147	193	338559-COOPERATIVA DE TRABALHO MÉDICO DE SÃO LUÍS	43628	193	343463-PLAMED PLANO DE ASSISTENCIA MEDICA LTDA	43323	193	335479-UNIMED NOVA FRIBURGO-SOC.COOP.SERV.MED.HOS	41154	193	336165-FUNDAÇÃO SABESP DE SEGURIDADE SOCIAL - SAB	42761	193	415693-POLICLIN SAÚDE S/A.	41535	193	412538-UNIHOSP - SERVIÇOS DE SAÚDE LTDA.	40407	193	345598-UNIMED AMPARO COOPERATIVA DE TRABALHO MÉDI	39760
194	401081-AMESC - ASSOCIAÇÃO MÉDICA ESPÍRITA CRISTÃ	41773	194	412759-TERRAMAR ADMINISTRADORA DE PLANO DE SAUDE	43841	194	331341-UNIMED DE BEBEDOURO COOPERATIVA DE TRABALH	43916	194	419044-FUNDAÇÃO IRMÃO DIAMANTINO - EM LIQUIDAÇÃO	43342	194	348520-MEDISANITAS BRASIL ASSISTÊNCIA INTEGRAL À	43188	194	344729-UNIMED VARGINHA COOPERATIVA DE TRABALHO MÉ	40658	194	355151-FUNDAÇÃO COPEL DE PREVIDÊNCIA E ASSISTÊNCI	42280	194	304883-UNIMED DE BOTUCATU COOPERATIVA DE TRABALHO	41488	194	371106-UNIMED COSTA OESTE - COOPERATIVA DE TRABAL	40392	194	316881-UNIMED TEOFILO OTONI COOPERATIVA DE TRABAL	39580
195	413275-CLINICA SÃO JOSÉ SAUDE LTDA.	41713	195	413313-IRMANDADE DE MISERICORDIA DE AMERICANA	43793	195	335479-UNIMED NOVA FRIBURGO-SOC.COOP.SERV.MED.HOS	43696	195	359777-UNIMED RONDONOPOLIS COOPERATIVA DE TRABALH	43275	195	395480-ESMALE ASSISTENCIA INTERNACIONAL DE SAUDE	43166	195	401081-AMESC - ASSOCIAÇÃO MÉDICA ESPÍRITA CRISTÃ	40620	195	328294-UNIMED NORDESTE PAULISTA - FED. INTRAFEDER	41471	195	418285-FUNDAÇÃO FIAT SAÚDE E BEM ESTAR	40948	195	347507-UNIMED JI PARANÁ COOPERATIVA DE TRABALHO M	39866	195	347507-UNIMED JI PARANÁ COOPERATIVA DE TRABALHO M	38901
196	348830-PLENA SAÚDE LTDA	41682	196	342807-SANTA CASA DE MISERICÓRDIA DE JUIZ DE FORA	43663	196	338559-COOPERATIVA DE TRABALHO MÉDICO DE SÃO LUÍS	43628	196	354295-UNIMED CHAPECÓ - COOPERATIVA DE TRABALHO M	43176	196	355151-FUNDAÇÃO COPEL DE PREVIDÊNCIA E ASSISTÊNCI	43085	196	416967-SEPACO AUTOGESTÃO	40526	196	370681-UNIMED PATO BRANCO COOPERATIVA DE TRABALHO	40684	196	328294-UNIMED NORDESTE PAULISTA - FED. INTRAFEDER	40819	196	314099-UNIMED VALE DO SEPOTUBA - COOPERATIVA DE T	39509	196	000515-ALLIANZ SAÚDE S/A	38823
197	323268-UNIMED VALE DO SÃO FRANCISCO COOPERATIVA D	41624	197	413275-CLINICA SÃO JOSÉ SAUDE LTDA.	43599	197	328537-MED-TOUR ADMINISTRADORA DE BENEFÍCIOS E EM	43532	197	355151-FUNDAÇÃO COPEL DE PREVIDÊNCIA E ASSISTÊNCI	42859	197	412538-UNIHOSP - SERVIÇOS DE SAÚDE LTDA.	43060	197	304883-UNIMED DE BOTUCATU COOPERATIVA DE TRABALHO	40438	197	307319-CAIXA DE ASSISTÊNCIA DOS EMPREGADOS DO BAN	40410	197	328537-MED-TOUR ADMINISTRADORA DE BENEFÍCIOS E EM	40781	197	345598-UNIMED AMPARO COOPERATIVA DE TRABALHO MÉDI	39503	197	317896-UNIMED VERTENTE DO CAPARAÓ - COOPERATIVA D	38611
198	320251-UNIMED RIO VERDE COOPERATIVA TRABALHO MEDI	41487	198	331341-UNIMED DE BEBEDOURO COOPERATIVA DE TRABALH	43442	198	323993-UNIMED PETROPOLIS COOPERATIVA DE TRABALHO	43367	198	333662-UNIMED DE DOURADOS COOPERATIVA DE TRABALHO	42843	198	300136-UNIMED LITORAL SUL/RS - COOPERATIVA MÉDICA	42962	198	300136-UNIMED LITORAL SUL/RS - COOPERATIVA MÉDICA	39699	198	419427-INSTITUIÇÃO BENEFICENTE CEL MASSOT - IBCM	40341	198	314099-UNIMED VALE DO SEPOTUBA - COOPERATIVA DE T	40229	198	418285-FUNDAÇÃO FIAT SAÚDE E BEM ESTAR	39296	198	307319-CAIXA DE ASSISTÊNCIA DOS EMPREGADOS DO BAN	37907
199	400891-EMPRESA BRASILEIRA DE INFRA-ESTRUTURA AERO	41433	199	306126-UNIMED DE RIO CLARO SP COOPERATIVA DE TRAB	43290	199	322326-ASSOCIAÇÃO BENEFICENTE CATÓLICA	43274	199	306649-SERPRAM-SERV.DE PREST.DE ASSISTÊNCIA MEDIC	42680	199	413275-CLINICA SÃO JOSÉ SAUDE LTDA.	42938	199	322261-UNIMED DE FEIRA DE SANTANA COOPERATIVA DE	39506	199	304883-UNIMED DE BOTUCATU COOPERATIVA DE TRABALHO	40211	199	307319-CAIXA DE ASSISTÊNCIA DOS EMPREGADOS DO BAN	39933	199	307319-CAIXA DE ASSISTÊNCIA DOS EMPREGADOS DO BAN	39164	199	306126-UNIMED DE RIO CLARO SP COOPERATIVA DE TRAB	37880
200	411752-ASSOCIAÇÃO ASSISTENCIAL DE SAÚDE SUPLEMENT	41305	200	306649-SERPRAM-SERV.DE PREST.DE ASSISTÊNCIA MEDIC	43024	200	355151-FUNDAÇÃO COPEL DE PREVIDÊNCIA E ASSISTÊNCI	42895	200	343463-PLAMED PLANO DE ASSISTENCIA MEDICA LTDA	42641	200	322326-ASSOCIAÇÃO BENEFICENTE CATÓLICA	42900	200	345598-UNIMED AMPARO COOPERATIVA DE TRABALHO MÉDI	39261	200	333662-UNIMED DE DOURADOS COOPERATIVA DE TRABALHO	40195	200	419427-INSTITUIÇÃO BENEFICENTE CEL MASSOT - IBCM	39377	200	385255-UNIHOSP SAÚDE S.A.	39101	200	311715-UNIMED ENCOSTA DA SERRA/RS SOCIEDADE COOPE	37786
201	304883-UNIMED DE BOTUCATU COOPERATIVA DE TRABALHO	41080	201	322326-ASSOCIAÇÃO BENEFICENTE CATÓLICA	43005	201	414492-LIFE EMPRESARIAL SAÚDE LTDA.	42679	201	413275-CLINICA SÃO JOSÉ SAUDE LTDA.	42418	201	401081-AMESC - ASSOCIAÇÃO MÉDICA ESPÍRITA CRISTÃ	42715	201	309338-HOSPITAL REGIONAL DE FRANCA S/A	39173	201	354562-IRMANDADE DA SANTA CASA DE MISERICÓRDIA DE	40163	201	345598-UNIMED AMPARO COOPERATIVA DE TRABALHO MÉDI	39299	201	316881-UNIMED TEOFILO OTONI COOPERATIVA DE TRABAL	38908	201	385697-CAIXA DE ASSISTÊNCIA DOS FUNCIONÁRIOS DO B	37756
202	306649-SERPRAM-SERV.DE PREST.DE ASSISTÊNCIA MEDIC	40593	202	355151-FUNDAÇÃO COPEL DE PREVIDÊNCIA E ASSISTÊNCI	42695	202	307319-CAIXA DE ASSISTÊNCIA DOS EMPREGADOS DO BAN	42638	202	358088-UNIMED LESTE PAULISTA COOPERATIVA DE TRABA	42365	202	304883-UNIMED DE BOTUCATU COOPERATIVA DE TRABALHO	42444	202	412538-UNIHOSP - SERVIÇOS DE SAÚDE LTDA.	38804	202	372609-NOSSA SAÚDE - OPERADORA PLANOS PRIVADOS DE	39701	202	322261-UNIMED DE FEIRA DE SANTANA COOPERATIVA DE	39267	202	306126-UNIMED DE RIO CLARO SP COOPERATIVA DE TRAB	38621	202	344729-UNIMED VARGINHA COOPERATIVA DE TRABALHO MÉ	37568
203	345628-WMS SUPERMERCADOS DO BRASIL LTDA	40581	203	413305-ADMINISTRADORA BRASILEIRA DE ASSISTÊNCIA M	42474	203	411256-PLANO HOSPITAL SAMARITANO LTDA	42455	203	307319-CAIXA DE ASSISTÊNCIA DOS EMPREGADOS DO BAN	42333	203	306649-SERPRAM-SERV.DE PREST.DE ASSISTÊNCIA MEDIC	42401	203	385697-CAIXA DE ASSISTÊNCIA DOS FUNCIONÁRIOS DO B	38732	203	313971-FEDERAÇÃO DAS SOCIEDADES COOPERATIVAS DE T	39540	203	412538-UNIHOSP - SERVIÇOS DE SAÚDE LTDA.	38809	203	412759-TERRAMAR ADMINISTRADORA DE PLANO DE SAUDE	38382	203	415693-POLICLIN SAÚDE S/A.	37428
204	314609-UNIÃO SAÚDE LTDA.	40352	204	366561-BENSAUDE PLANO DE ASSISTENCIA MEDICA HOSPI	42273	204	363286-UNIMED DE TAUBATÉ COOPERATIVA DE TRABALHO	42253	204	395480-ESMALE ASSISTENCIA INTERNACIONAL DE SAUDE	42312	204	307319-CAIXA DE ASSISTÊNCIA DOS EMPREGADOS DO BAN	41841	204	372609-NOSSA SAÚDE - OPERADORA PLANOS PRIVADOS DE	38583	204	304051-UNIMED MONTES CLAROS COOPERATIVA DE TRABA	39461	204	309028-ASSOCIAÇÃO DOS SERVIDORES MUNICIPAIS, ESTA	38720	204	353060-UNIMED PATOS DE MINAS COOPERATIVA TRABALHO	37628	204	324477-CAIXA DE PREVIDÊNCIA E ASSISTÊNCIA DOS SER	37366
205	333221-AMHPLA COOPERATIVA DE ASSISTENCIA MEDICA	40237	205	371629-UNIMED NOROESTE CAPIXABA COOPERATIVA DE TR	42251	205	352683-UNIMED DE CAMPOS COOPERATIVA DE TRABALHO M	42068	205	412791-VIVA PLANOS DE SAÚDE LTDA - EM LIQUIDAÇÃO	42106	205	322261-UNIMED DE FEIRA DE SANTANA COOPERATIVA DE	41552	205	351407-UNIMED DE CATANDUVA - COOPERATIVA DE TRABA	38457	205	309338-HOSPITAL REGIONAL DE FRANCA S/A	39291	205	412759-TERRAMAR ADMINISTRADORA DE PLANO DE SAUDE	38687	205	385697-CAIXA DE ASSISTÊNCIA DOS FUNCIONÁRIOS DO B	37609	205	414352-HBC SAÚDE LTDA.	37294
206	347507-UNIMED JI PARANÁ COOPERATIVA DE TRABALHO M	40229	206	417530-ASSOCIAÇÃO DE SAÚDE PORTUGUESA DE BENEFICÊ	42038	206	415693-POLICLIN SAÚDE S/A.	41780	206	357511-HUMANA ASSISTENCIA MEDICA LTDA	41729	206	358088-UNIMED LESTE PAULISTA COOPERATIVA DE TRABA	41431	206	319872-CAMIM-CLINICA MÉDICA LTDA	38328	206	345598-UNIMED AMPARO COOPERATIVA DE TRABALHO MÉDI	39098	206	349194-SMV SERVIÇOS MÉDICOS LTDA	38646	206	311715-UNIMED ENCOSTA DA SERRA/RS SOCIEDADE COOPE	37510	206	410047-SAUDE - SISTEMA ASSISTENCIAL UNIFICADO DE	37055
207	309338-HOSPITAL REGIONAL DE FRANCA S/A	40037	207	400891-EMPRESA BRASILEIRA DE INFRA-ESTRUTURA AERO	41927	207	346276-UNIMED SALTO/ITU - COOPERATIVA MÉDICA	41765	207	367087-UNIMED/RS FEDERAÇÃO DAS COOPERATIVAS MÉDIC	41131	207	413402-UNILIFE SAÚDE LTDA. - EM LIQUIDAÇÃO EXTRAJ	40459	207	419249-ASSOCIAÇÃO SANTA CASA SAÚDE DE SÃO JOSÉ DO	38238	207	412538-UNIHOSP - SERVIÇOS DE SAÚDE LTDA.	38880	207	309338-HOSPITAL REGIONAL DE FRANCA S/A	38503	207	344729-UNIMED VARGINHA COOPERATIVA DE TRABALHO MÉ	37269	207	336831-IRMANDADE SANTA CASA DE MISERICÓRDIA DE MA	36974
208	305995-GOOD LIFE SAUDE LTDA	40006	208	307319-CAIXA DE ASSISTÊNCIA DOS EMPREGADOS DO BAN	41694	208	413275-CLINICA SÃO JOSÉ SAUDE LTDA.	41734	208	353663-UNIMED NORTE DO MATO GROSSO COOPERATIVA DE	40993	208	323993-UNIMED PETROPOLIS COOPERATIVA DE TRABALHO	40405	208	306126-UNIMED DE RIO CLARO SP COOPERATIVA DE TRAB	38152	208	385697-CAIXA DE ASSISTÊNCIA DOS FUNCIONÁRIOS DO B	38272	208	306126-UNIMED DE RIO CLARO SP COOPERATIVA DE TRAB	38196	208	419427-INSTITUIÇÃO BENEFICENTE CEL MASSOT - IBCM	37239	208	301728-PRONTOMED PLANOS DE SAÚDE LTDA	36841
209	307319-CAIXA DE ASSISTÊNCIA DOS EMPREGADOS DO BAN	39770	209	324361-CAIXA DE ASSISTÊNCIA À SAÚDE - CABERJ	41638	209	319708-UNIMED SANTA MARIA/RS - COOPERATIVA DE ASS	41662	209	306126-UNIMED DE RIO CLARO SP COOPERATIVA DE TRAB	40946	209	345598-UNIMED AMPARO COOPERATIVA DE TRABALHO MÉDI	39746	209	354562-IRMANDADE DA SANTA CASA DE MISERICÓRDIA DE	38010	209	344729-UNIMED VARGINHA COOPERATIVA DE TRABALHO MÉ	38159	209	316881-UNIMED TEOFILO OTONI COOPERATIVA DE TRABAL	37968	209	351407-UNIMED DE CATANDUVA - COOPERATIVA DE TRABA	36924	209	309907-UNIMED PALMAS COOPERATIVA DE TRABALHO MÉDI	36640
210	366561-BENSAUDE PLANO DE ASSISTENCIA MEDICA HOSPI	39768	210	415693-POLICLIN SAÚDE S/A.	41599	210	358088-UNIMED LESTE PAULISTA COOPERATIVA DE TRABA	41619	210	415774-CABERJ INTEGRAL SAÚDE S.A	40700	210	309338-HOSPITAL REGIONAL DE FRANCA S/A	39249	210	323993-UNIMED PETROPOLIS COOPERATIVA DE TRABALHO	37962	210	322261-UNIMED DE FEIRA DE SANTANA COOPERATIVA DE	37776	210	385697-CAIXA DE ASSISTÊNCIA DOS FUNCIONÁRIOS DO B	37765	210	336831-IRMANDADE SANTA CASA DE MISERICÓRDIA DE MA	36573	210	392391-HOSPITAL MARECHAL CÂNDIDO RONDON LTDA	36590
211	371629-UNIMED NOROESTE CAPIXABA COOPERATIVA DE TR	39746	211	367095-SAMEL PLANO DE SAÚDE LTDA	41412	211	354562-IRMANDADE DA SANTA CASA DE MISERICÓRDIA DE	41562	211	314609-UNIÃO SAÚDE LTDA.	40020	211	385697-CAIXA DE ASSISTÊNCIA DOS FUNCIONÁRIOS DO B	39055	211	370681-UNIMED PATO BRANCO COOPERATIVA DE TRABALHO	37889	211	306126-UNIMED DE RIO CLARO SP COOPERATIVA DE TRAB	37692	211	356123-UNIMED DO CARIRI COOPERATIVA DE TRABALHO M	37255	211	330108-UNIMED CURVELO COOPERATIVA DE TRABALHO MÉD	35926	211	362140-UNIMED OESTE DO PARÁ - COOPERATIVA DE TRAB	36329
212	372609-NOSSA SAÚDE - OPERADORA PLANOS PRIVADOS DE	39284	212	305995-GOOD LIFE SAUDE LTDA	41403	212	306649-SERPRAM-SERV.DE PREST.DE ASSISTÊNCIA MEDIC	41469	212	345598-UNIMED AMPARO COOPERATIVA DE TRABALHO MÉDI	39983	212	410632-PROMED ASSISTÊNCIA MÉDICA LTDA	39041	212	313971-FEDERAÇÃO DAS SOCIEDADES COOPERATIVAS DE T	37644	212	349194-SMV SERVIÇOS MÉDICOS LTDA	37643	212	344729-UNIMED VARGINHA COOPERATIVA DE TRABALHO MÉ	37176	212	356123-UNIMED DO CARIRI COOPERATIVA DE TRABALHO M	35920	212	371777-UNIMED NORTE CAPIXABA- COOPERATIVA DE TRAB	36251
213	385697-CAIXA DE ASSISTÊNCIA DOS FUNCIONÁRIOS DO B	39117	213	333221-AMHPLA COOPERATIVA DE ASSISTENCIA MEDICA	41162	213	333662-UNIMED DE DOURADOS COOPERATIVA DE TRABALHO	40808	213	385697-CAIXA DE ASSISTÊNCIA DOS FUNCIONÁRIOS DO B	39397	213	306126-UNIMED DE RIO CLARO SP COOPERATIVA DE TRAB	38680	213	419427-INSTITUIÇÃO BENEFICENTE CEL MASSOT - IBCM	37566	213	316881-UNIMED TEOFILO OTONI COOPERATIVA DE TRABAL	37405	213	364860-UNIMED DE TUBARAO - COOPERATIVA DE TRABALH	36179	213	335614-SAMEDIL SERVIÇOS DE ATENDIMENTO MÉDICO S/A	35792	213	314668-ABERTTA SAÚDE - ASSOCIAÇÃO BENEFICENTE DOS	36166
214	414298-ECOLE SERVIÇOS MÉDICOS LTDA	38836	214	414450-JARDIM AMÉRICA SAÚDE LTDA.	40673	214	367095-SAMEL PLANO DE SAÚDE LTDA	40529	214	354562-IRMANDADE DA SANTA CASA DE MISERICÓRDIA DE	39383	214	313211-UNIMED VALE DO CAÍ/RS - COOPERATIVA DE ASS	38140	214	304051-UNIMED MONTES CLAROS COOPERATIVA DE TRABA	37429	214	314099-UNIMED VALE DO SEPOTUBA - COOPERATIVA DE T	37389	214	311715-UNIMED ENCOSTA DA SERRA/RS SOCIEDADE COOPE	35938	214	314668-ABERTTA SAÚDE - ASSOCIAÇÃO BENEFICENTE DOS	35762	214	337374-UNIMED RONDÔNIA - COOPERATIVA DE TRABALHO	36127
215	348180-SANTA RITA SAUDE S/A.	38697	215	320251-UNIMED RIO VERDE COOPERATIVA TRABALHO MEDI	40389	215	333221-AMHPLA COOPERATIVA DE ASSISTENCIA MEDICA	40479	215	300136-UNIMED LITORAL SUL/RS - COOPERATIVA MÉDICA	39367	215	326755-ASSOCIAÇÃO EVANGELICA BENEFICENTE DE LONDR	38049	215	410047-SAUDE - SISTEMA ASSISTENCIAL UNIFICADO DE	37274	215	319872-CAMIM-CLINICA MÉDICA LTDA	37139	215	337374-UNIMED RONDÔNIA - COOPERATIVA DE TRABALHO	35702	215	337374-UNIMED RONDÔNIA - COOPERATIVA DE TRABALHO	35334	215	356123-UNIMED DO CARIRI COOPERATIVA DE TRABALHO M	35827
216	351407-UNIMED DE CATANDUVA - COOPERATIVA DE TRABA	38671	216	345598-UNIMED AMPARO COOPERATIVA DE TRABALHO MÉDI	40039	216	410047-SAUDE - SISTEMA ASSISTENCIAL UNIFICADO DE	40388	216	363286-UNIMED DE TAUBATÉ COOPERATIVA DE TRABALHO	39226	216	410047-SAUDE - SISTEMA ASSISTENCIAL UNIFICADO DE	37571	216	314099-UNIMED VALE DO SEPOTUBA - COOPERATIVA DE T	36968	216	356123-UNIMED DO CARIRI COOPERATIVA DE TRABALHO M	36360	216	309907-UNIMED PALMAS COOPERATIVA DE TRABALHO MÉDI	35451	216	301728-PRONTOMED PLANOS DE SAÚDE LTDA	34928	216	330108-UNIMED CURVELO COOPERATIVA DE TRABALHO MÉD	35763
217	342807-SANTA CASA DE MISERICÓRDIA DE JUIZ DE FORA	38516	217	348180-SANTA RITA SAUDE S/A.	39975	217	350371-UNIMED DO SUDOESTE COOPERATIVA DE TRABALHO	39692	217	309338-HOSPITAL REGIONAL DE FRANCA S/A	39206	217	354562-IRMANDADE DA SANTA CASA DE MISERICÓRDIA DE	37569	217	309907-UNIMED PALMAS COOPERATIVA DE TRABALHO MÉDI	36442	217	323993-UNIMED PETROPOLIS COOPERATIVA DE TRABALHO	36147	217	322831-UNIMED ITAJUBA COOPERATIVA DE TRABALHO MED	35439	217	414581-UNIÃO MÉDICA - COOPERATIVA DE TRABALHO MÉD	34524	217	351407-UNIMED DE CATANDUVA - COOPERATIVA DE TRABA	35710
218	333662-UNIMED DE DOURADOS COOPERATIVA DE TRABALHO	38483	218	354562-IRMANDADE DA SANTA CASA DE MISERICÓRDIA DE	39935	218	359777-UNIMED RONDONOPOLIS COOPERATIVA DE TRABALH	39444	218	364860-UNIMED DE TUBARAO - COOPERATIVA DE TRABALH	39094	218	304051-UNIMED MONTES CLAROS COOPERATIVA DE TRABA	37387	218	417491-PORTOMED - PORTO SEGURO SERVIÇOS DE SAUDE	36156	218	311715-UNIMED ENCOSTA DA SERRA/RS SOCIEDADE COOPE	36075	218	314668-ABERTTA SAÚDE - ASSOCIAÇÃO BENEFICENTE DOS	34846	218	348406-UNIMED DO RIO GRANDE DO NORTE - FEDERAÇÃO	34356	218	400190-SANTO ANDRÉ PLANOS DE ASSISTENCIA MÉDICA L	35519
219	411213-VIDA SAUDÁVEL S/C	38392	219	349534-UNIMED SETE LAGOAS COOPERATIVA TRABALHO MÉ	39616	219	345598-UNIMED AMPARO COOPERATIVA DE TRABALHO MÉDI	39217	219	313211-UNIMED VALE DO CAÍ/RS - COOPERATIVA DE ASS	38798	219	314099-UNIMED VALE DO SEPOTUBA - COOPERATIVA DE T	37311	219	364860-UNIMED DE TUBARAO - COOPERATIVA DE TRABALH	35934	219	309907-UNIMED PALMAS COOPERATIVA DE TRABALHO MÉDI	36011	219	330108-UNIMED CURVELO COOPERATIVA DE TRABALHO MÉD	34755	219	343013-CLIMEPE TOTAL LTDA	33994	219	350371-UNIMED DO SUDOESTE COOPERATIVA DE TRABALHO	35299
220	328294-UNIMED NORDESTE PAULISTA - FED. INTRAFEDER	37545	220	358088-UNIMED LESTE PAULISTA COOPERATIVA DE TRABA	39491	220	364860-UNIMED DE TUBARAO - COOPERATIVA DE TRABALH	38616	220	345628-WMS SUPERMERCADOS DO BRASIL LTDA	38567	220	372609-NOSSA SAÚDE - OPERADORA PLANOS PRIVADOS DE	37297	220	349194-SMV SERVIÇOS MÉDICOS LTDA	35881	220	309028-ASSOCIAÇÃO DOS SERVIDORES MUNICIPAIS, ESTA	35751	220	336831-IRMANDADE SANTA CASA DE MISERICÓRDIA DE MA	34539	220	414352-HBC SAÚDE LTDA.	33895	220	419427-INSTITUIÇÃO BENEFICENTE CEL MASSOT - IBCM	34624
221	313211-UNIMED VALE DO CAÍ/RS - COOPERATIVA DE ASS	37456	221	352683-UNIMED DE CAMPOS COOPERATIVA DE TRABALHO M	39353	221	313211-UNIMED VALE DO CAÍ/RS - COOPERATIVA DE ASS	38370	221	362573-UNIMED DE UBA COOPERATIVA DE TRABALHO MEDI	38209	221	329886-UNIMED DE JABOTICABAL COOP. DE TRABALHO MÉ	37213	221	356123-UNIMED DO CARIRI COOPERATIVA DE TRABALHO M	35686	221	337374-UNIMED RONDÔNIA - COOPERATIVA DE TRABALHO	35527	221	418170-QUALLITY SAÚDE ASSISTÊNCIA MÉDICA AMBULATO	34116	221	371777-UNIMED NORTE CAPIXABA- COOPERATIVA DE TRAB	33567	221	414581-UNIÃO MÉDICA - COOPERATIVA DE TRABALHO MÉD	34346
222	360481-VERA CRUZ ASSOCIAÇÃO DE SAÚDE	37438	222	333662-UNIMED DE DOURADOS COOPERATIVA DE TRABALHO	39335	222	300136-UNIMED LITORAL SUL/RS - COOPERATIVA MÉDICA	38148	222	417491-PORTOMED - PORTO SEGURO SERVIÇOS DE SAUDE	38034	222	337374-UNIMED RONDÔNIA - COOPERATIVA DE TRABALHO	36772	222	337374-UNIMED RONDÔNIA - COOPERATIVA DE TRABALHO	35495	222	364860-UNIMED DE TUBARAO - COOPERATIVA DE TRABALH	35523	222	344800-ALVORECER - ASSOCIAÇÃO DE SOCORROS MÚTUOS	34038	222	347655-IRMANDADE DA SANTA CASA DE MISERICÓRDIA DE	33532	222	347655-IRMANDADE DA SANTA CASA DE MISERICÓRDIA DE	33992
223	358088-UNIMED LESTE PAULISTA COOPERATIVA DE TRABA	37261	223	385697-CAIXA DE ASSISTÊNCIA DOS FUNCIONÁRIOS DO B	39242	223	400891-EMPRESA BRASILEIRA DE INFRA-ESTRUTURA AERO	38045	223	329886-UNIMED DE JABOTICABAL COOP. DE TRABALHO MÉ	37868	223	370681-UNIMED PATO BRANCO COOPERATIVA DE TRABALHO	36748	223	400190-SANTO ANDRÉ PLANOS DE ASSISTENCIA MÉDICA L	35368	223	361615-UNIMED DE PARANAGUÁ COOPERATIVA DE TRABALH	34708	223	343013-CLIMEPE TOTAL LTDA	33881	223	300136-UNIMED LITORAL SUL/RS - COOPERATIVA MÉDICA	33362	223	300136-UNIMED LITORAL SUL/RS - COOPERATIVA MÉDICA	33578
224	352683-UNIMED DE CAMPOS COOPERATIVA DE TRABALHO M	37012	224	309338-HOSPITAL REGIONAL DE FRANCA S/A	38657	224	309338-HOSPITAL REGIONAL DE FRANCA S/A	37964	224	414492-LIFE EMPRESARIAL SAÚDE LTDA.	37792	224	348406-UNIMED DO RIO GRANDE DO NORTE - FEDERAÇÃO	36379	224	316881-UNIMED TEOFILO OTONI COOPERATIVA DE TRABAL	35030	224	322831-UNIMED ITAJUBA COOPERATIVA DE TRABALHO MED	34657	224	350371-UNIMED DO SUDOESTE COOPERATIVA DE TRABALHO	33681	224	392391-HOSPITAL MARECHAL CÂNDIDO RONDON LTDA	33088	224	316148-UNIMED POÇOS DE CALDAS - SOC. COOP. DE TRA	33435
225	322831-UNIMED ITAJUBA COOPERATIVA DE TRABALHO MED	36877	225	328537-MED-TOUR ADMINISTRADORA DE BENEFÍCIOS E EM	38463	225	343463-PLAMED PLANO DE ASSISTENCIA MEDICA LTDA	37925	225	337374-UNIMED RONDÔNIA - COOPERATIVA DE TRABALHO	37590	225	400891-EMPRESA BRASILEIRA DE INFRA-ESTRUTURA AERO	36366	225	350371-UNIMED DO SUDOESTE COOPERATIVA DE TRABALHO	34918	225	350371-UNIMED DO SUDOESTE COOPERATIVA DE TRABALHO	34641	225	300136-UNIMED LITORAL SUL/RS - COOPERATIVA MÉDICA	33591	225	316148-UNIMED POÇOS DE CALDAS - SOC. COOP. DE TRA	33086	225	312347-UNIMED ANÁPOLIS COOPERATIVA DE TRABALHO MÉ	33281
226	301311-UNIMED SALVADOR COOPERATIVA DE TRABALHO MÉ	36054	226	313211-UNIMED VALE DO CAÍ/RS - COOPERATIVA DE ASS	37908	226	322831-UNIMED ITAJUBA COOPERATIVA DE TRABALHO MED	37744	226	400891-EMPRESA BRASILEIRA DE INFRA-ESTRUTURA AERO	37164	226	320111-SAÚDE SIM LTDA	36069	226	400891-EMPRESA BRASILEIRA DE INFRA-ESTRUTURA AERO	34835	226	343013-CLIMEPE TOTAL LTDA	34191	226	371777-UNIMED NORTE CAPIXABA- COOPERATIVA DE TRAB	33207	226	309907-UNIMED PALMAS COOPERATIVA DE TRABALHO MÉDI	33066	226	343013-CLIMEPE TOTAL LTDA	32460
227	317233-FUNDAÇÃO CHESF DE ASSISTÊNCIA E SEGURIDADE	35947	227	322831-UNIMED ITAJUBA COOPERATIVA DE TRABALHO MED	37688	227	385697-CAIXA DE ASSISTÊNCIA DOS FUNCIONÁRIOS DO B	37726	227	333221-AMHPLA COOPERATIVA DE ASSISTENCIA MEDICA	37034	227	309907-UNIMED PALMAS COOPERATIVA DE TRABALHO MÉDI	36055	227	311715-UNIMED ENCOSTA DA SERRA/RS SOCIEDADE COOPE	34826	227	330108-UNIMED CURVELO COOPERATIVA DE TRABALHO MÉD	33603	227	347655-IRMANDADE DA SANTA CASA DE MISERICÓRDIA DE	33180	227	311375-UNIMED PELOTAS/RS - COOPERATIVA DE ASSISTÊ	32451	227	414492-LIFE EMPRESARIAL SAÚDE LTDA.	32371
228	354562-IRMANDADE DA SANTA CASA DE MISERICÓRDIA DE	35794	228	345628-WMS SUPERMERCADOS DO BRASIL LTDA	37487	228	413305-ADMINISTRADORA BRASILEIRA DE ASSISTÊNCIA M	37692	228	326755-ASSOCIAÇÃO EVANGELICA BENEFICENTE DE LONDR	36710	228	356123-UNIMED DO CARIRI COOPERATIVA DE TRABALHO M	35916	228	343013-CLIMEPE TOTAL LTDA	34373	228	316148-UNIMED POÇOS DE CALDAS - SOC. COOP. DE TRA	33198	228	353060-UNIMED PATOS DE MINAS COOPERATIVA TRABALHO	33095	228	350371-UNIMED DO SUDOESTE COOPERATIVA DE TRABALHO	32233	228	319384-UNIMED PLANALTO MÉDIO- COOPERATIVA DE SERV	32350
229	415693-POLICLIN SAÚDE S/A.	35734	229	360481-VERA CRUZ ASSOCIAÇÃO DE SAÚDE	37127	229	362573-UNIMED DE UBA COOPERATIVA DE TRABALHO MEDI	37330	229	314099-UNIMED VALE DO SEPOTUBA - COOPERATIVA DE T	36268	229	362573-UNIMED DE UBA COOPERATIVA DE TRABALHO MEDI	35859	229	418170-QUALLITY SAÚDE ASSISTÊNCIA MÉDICA AMBULATO	34192	229	311375-UNIMED PELOTAS/RS - COOPERATIVA DE ASSISTÊ	33065	229	323993-UNIMED PETROPOLIS COOPERATIVA DE TRABALHO	33067	229	343463-PLAMED PLANO DE ASSISTENCIA MEDICA LTDA	32104	229	311375-UNIMED PELOTAS/RS - COOPERATIVA DE ASSISTÊ	32340
230	349534-UNIMED SETE LAGOAS COOPERATIVA TRABALHO MÉ	35625	230	364860-UNIMED DE TUBARAO - COOPERATIVA DE TRABALH	37010	230	395480-ESMALE ASSISTENCIA INTERNACIONAL DE SAUDE	37196	230	309907-UNIMED PALMAS COOPERATIVA DE TRABALHO MÉDI	36165	230	418170-QUALLITY SAÚDE ASSISTÊNCIA MÉDICA AMBULATO	35829	230	313211-UNIMED VALE DO CAÍ/RS - COOPERATIVA DE ASS	34000	230	336831-IRMANDADE SANTA CASA DE MISERICÓRDIA DE MA	32959	230	312347-UNIMED ANÁPOLIS COOPERATIVA DE TRABALHO MÉ	32878	230	418170-QUALLITY SAÚDE ASSISTÊNCIA MÉDICA AMBULATO	32050	230	416398-HOSPITAIS E CLÍNICAS DO PIAUÍ S/S LTDA	31591
231	400190-SANTO ANDRÉ PLANOS DE ASSISTENCIA MÉDICA L	35508	231	362573-UNIMED DE UBA COOPERATIVA DE TRABALHO MEDI	36742	231	367087-UNIMED/RS FEDERAÇÃO DAS COOPERATIVAS MÉDIC	36914	231	322261-UNIMED DE FEIRA DE SANTANA COOPERATIVA DE	36110	231	319872-CAMIM-CLINICA MÉDICA LTDA	35693	231	414492-LIFE EMPRESARIAL SAÚDE LTDA.	33878	231	371777-UNIMED NORTE CAPIXABA- COOPERATIVA DE TRAB	32804	231	316148-UNIMED POÇOS DE CALDAS - SOC. COOP. DE TRA	32854	231	414492-LIFE EMPRESARIAL SAÚDE LTDA.	31732	231	300713-UNIMED DE ASSIS COOPERATIVA DE TRABALHO MÉ	31455
232	335479-UNIMED NOVA FRIBURGO-SOC.COOP.SERV.MED.HOS	35334	232	335479-UNIMED NOVA FRIBURGO-SOC.COOP.SERV.MED.HOS	36684	232	354295-UNIMED CHAPECÓ - COOPERATIVA DE TRABALHO M	36779	232	372609-NOSSA SAÚDE - OPERADORA PLANOS PRIVADOS DE	36031	232	364860-UNIMED DE TUBARAO - COOPERATIVA DE TRABALH	35611	232	361615-UNIMED DE PARANAGUÁ COOPERATIVA DE TRABALH	33670	232	400891-EMPRESA BRASILEIRA DE INFRA-ESTRUTURA AERO	32685	232	311375-UNIMED PELOTAS/RS - COOPERATIVA DE ASSISTÊ	32840	232	323993-UNIMED PETROPOLIS COOPERATIVA DE TRABALHO	31714	232	417947-ASSOCIAÇÃO DA SANTA CASA SAÚDE DE RIBEIRÃO	31377
233	364860-UNIMED DE TUBARAO - COOPERATIVA DE TRABALH	34897	233	372609-NOSSA SAÚDE - OPERADORA PLANOS PRIVADOS DE	34996	233	337374-UNIMED RONDÔNIA - COOPERATIVA DE TRABALHO	35456	233	304051-UNIMED MONTES CLAROS COOPERATIVA DE TRABA	35677	233	316148-UNIMED POÇOS DE CALDAS - SOC. COOP. DE TRA	35305	233	413402-UNILIFE SAÚDE LTDA. - EM LIQUIDAÇÃO EXTRAJ	33574	233	414492-LIFE EMPRESARIAL SAÚDE LTDA.	32673	233	414492-LIFE EMPRESARIAL SAÚDE LTDA.	32552	233	312347-UNIMED ANÁPOLIS COOPERATIVA DE TRABALHO MÉ	31273	233	305472-UNIMED REGIONAL SUL GOIAS COOP. DE TRABALH	31014
234	343013-CLIMEPE TOTAL LTDA	34493	234	317233-FUNDAÇÃO CHESF DE ASSISTÊNCIA E SEGURIDADE	34878	234	305995-GOOD LIFE SAUDE LTDA	35208	234	322831-UNIMED ITAJUBA COOPERATIVA DE TRABALHO MED	35637	234	333221-AMHPLA COOPERATIVA DE ASSISTENCIA MEDICA	35303	234	317233-FUNDAÇÃO CHESF DE ASSISTÊNCIA E SEGURIDADE	33554	234	317233-FUNDAÇÃO CHESF DE ASSISTÊNCIA E SEGURIDADE	32670	234	000515-ALLIANZ SAÚDE S/A	32442	234	000515-ALLIANZ SAÚDE S/A	30789	234	369411-UNIMED DE ARACATUBA - COOPERATIVA DE TRABA	30761
235	328537-MED-TOUR ADMINISTRADORA DE BENEFÍCIOS E EM	34448	235	350371-UNIMED DO SUDOESTE COOPERATIVA DE TRABALHO	34870	235	353663-UNIMED NORTE DO MATO GROSSO COOPERATIVA DE	35196	235	350371-UNIMED DO SUDOESTE COOPERATIVA DE TRABALHO	35385	235	314609-UNIÃO SAÚDE LTDA.	35119	235	316148-UNIMED POÇOS DE CALDAS - SOC. COOP. DE TRA	33408	235	313211-UNIMED VALE DO CAÍ/RS - COOPERATIVA DE ASS	32400	235	333662-UNIMED DE DOURADOS COOPERATIVA DE TRABALHO	31792	235	305472-UNIMED REGIONAL SUL GOIAS COOP. DE TRABALH	30744	235	323993-UNIMED PETROPOLIS COOPERATIVA DE TRABALHO	30489
236	362573-UNIMED DE UBA COOPERATIVA DE TRABALHO MEDI	34338	236	357260-UNIMED NOROESTE/RS - SOCIEDADE COOPERATIVA	34848	236	304051-UNIMED MONTES CLAROS COOPERATIVA DE TRABA	35063	236	367095-SAMEL PLANO DE SAÚDE LTDA	35205	236	414492-LIFE EMPRESARIAL SAÚDE LTDA.	34943	236	318388-UNIMED DE SÃO ROQUE - COOPERATIVA DE TRABA	33252	236	360481-VERA CRUZ ASSOCIAÇÃO DE SAÚDE	31879	236	301728-PRONTOMED PLANOS DE SAÚDE LTDA	31226	236	416398-HOSPITAIS E CLÍNICAS DO PIAUÍ S/S LTDA	30548	236	322571-UNIMED GUARAPUAVA COOPERATIVA DE TRABALHO	30082
237	321869-CAIXA DE ASSISTÊNCIA DOS SERVIDORES DA CED	34112	237	316148-UNIMED POÇOS DE CALDAS - SOC. COOP. DE TRA	34728	237	360481-VERA CRUZ ASSOCIAÇÃO DE SAÚDE	35061	237	356123-UNIMED DO CARIRI COOPERATIVA DE TRABALHO M	35108	237	350371-UNIMED DO SUDOESTE COOPERATIVA DE TRABALHO	34634	237	360481-VERA CRUZ ASSOCIAÇÃO DE SAÚDE	33069	237	347655-IRMANDADE DA SANTA CASA DE MISERICÓRDIA DE	31783	237	357065-UNIMED ITABUNA COOPERATIVA DE TRABALHO MED	31145	237	333662-UNIMED DE DOURADOS COOPERATIVA DE TRABALHO	30498	237	419141-ASSOCIAÇÃO SÃO FRANCISCO VIDA	29988
238	348066-UNIMED DAS ESTÂNCIAS PAULISTAS - OPERADORA	34052	238	346276-UNIMED SALTO/ITU - COOPERATIVA MÉDICA	34528	238	326755-ASSOCIAÇÃO EVANGELICA BENEFICENTE DE LONDR	34915	238	370681-UNIMED PATO BRANCO COOPERATIVA DE TRABALHO	35067	238	361615-UNIMED DE PARANAGUÁ COOPERATIVA DE TRABALH	34412	238	322831-UNIMED ITAJUBA COOPERATIVA DE TRABALHO MED	32850	238	314668-ABERTTA SAÚDE - ASSOCIAÇÃO BENEFICENTE DOS	31770	238	343463-PLAMED PLANO DE ASSISTENCIA MEDICA LTDA	30903	238	380661-METRUS INSTITUTO DE SEGURIDADE SOCIAL	30137	238	415774-CABERJ INTEGRAL SAÚDE S.A	29967
239	407011-GAMA SAUDE LTDA.	33951	239	359777-UNIMED RONDONOPOLIS COOPERATIVA DE TRABALH	34518	239	343013-CLIMEPE TOTAL LTDA	34892	239	317233-FUNDAÇÃO CHESF DE ASSISTÊNCIA E SEGURIDADE	34697	239	343013-CLIMEPE TOTAL LTDA	34350	239	309028-ASSOCIAÇÃO DOS SERVIDORES MUNICIPAIS, ESTA	32718	239	417599-ASSOCIAÇAO DOS FUNCIONARIOS PUBLICOS DO ES	31760	239	305472-UNIMED REGIONAL SUL GOIAS COOP. DE TRABALH	30766	239	322571-UNIMED GUARAPUAVA COOPERATIVA DE TRABALHO	29931	239	380661-METRUS INSTITUTO DE SEGURIDADE SOCIAL	29684
240	369187-MASSA FALIDA DE MMS PLANO DE SAÚDE LTDA	33701	240	343013-CLIMEPE TOTAL LTDA	34413	240	316148-UNIMED POÇOS DE CALDAS - SOC. COOP. DE TRA	34835	240	316148-UNIMED POÇOS DE CALDAS - SOC. COOP. DE TRA	34529	240	317233-FUNDAÇÃO CHESF DE ASSISTÊNCIA E SEGURIDADE	33951	240	311375-UNIMED PELOTAS/RS - COOPERATIVA DE ASSISTÊ	32472	240	417823-PREMIUM SAÚDE EIRELI	31676	240	414581-UNIÃO MÉDICA - COOPERATIVA DE TRABALHO MÉD	30396	240	369411-UNIMED DE ARACATUBA - COOPERATIVA DE TRABA	29844	240	311294-UNIMED DE OURINHOS - COOPERATIVA DE TRABAL	29592
241	322261-UNIMED DE FEIRA DE SANTANA COOPERATIVA DE	33675	241	321338-AMERON - ASSISTÊNCIA MÉDICA RONDÔNIA S/A.	34043	241	317233-FUNDAÇÃO CHESF DE ASSISTÊNCIA E SEGURIDADE	34648	241	360481-VERA CRUZ ASSOCIAÇÃO DE SAÚDE	34515	241	360481-VERA CRUZ ASSOCIAÇÃO DE SAÚDE	33718	241	336831-IRMANDADE SANTA CASA DE MISERICÓRDIA DE MA	32260	241	300136-UNIMED LITORAL SUL/RS - COOPERATIVA MÉDICA	31478	241	319872-CAMIM-CLINICA MÉDICA LTDA	30324	241	311294-UNIMED DE OURINHOS - COOPERATIVA DE TRABAL	29770	241	318388-UNIMED DE SÃO ROQUE - COOPERATIVA DE TRABA	29468
242	359289-UNIMED VALE DO AÇO COOPERATIVA DE TRABALHO	33640	242	412538-UNIHOSP - SERVIÇOS DE SAÚDE LTDA.	33917	242	345628-WMS SUPERMERCADOS DO BRASIL LTDA	34564	242	343013-CLIMEPE TOTAL LTDA	34094	242	349194-SMV SERVIÇOS MÉDICOS LTDA	33365	242	333221-AMHPLA COOPERATIVA DE ASSISTENCIA MEDICA	32135	242	312347-UNIMED ANÁPOLIS COOPERATIVA DE TRABALHO MÉ	31432	242	311294-UNIMED DE OURINHOS - COOPERATIVA DE TRABAL	29976	242	313211-UNIMED VALE DO CAÍ/RS - COOPERATIVA DE ASS	29669	242	333662-UNIMED DE DOURADOS COOPERATIVA DE TRABALHO	29443
243	309907-UNIMED PALMAS COOPERATIVA DE TRABALHO MÉDI	33402	243	321869-CAIXA DE ASSISTÊNCIA DOS SERVIDORES DA CED	33715	243	309907-UNIMED PALMAS COOPERATIVA DE TRABALHO MÉDI	34467	243	319872-CAMIM-CLINICA MÉDICA LTDA	34059	243	419427-INSTITUIÇÃO BENEFICENTE CEL MASSOT - IBCM	33241	243	410292-FUNDACAO LEONOR DE BARROS CAMARGO	31584	243	343463-PLAMED PLANO DE ASSISTENCIA MEDICA LTDA	31095	243	413194-SANTA RITA SISTEMA DE SAUDE LTDA	29973	243	419141-ASSOCIAÇÃO SÃO FRANCISCO VIDA	29593	243	313211-UNIMED VALE DO CAÍ/RS - COOPERATIVA DE ASS	29033
244	350371-UNIMED DO SUDOESTE COOPERATIVA DE TRABALHO	33337	244	322261-UNIMED DE FEIRA DE SANTANA COOPERATIVA DE	33567	244	357511-HUMANA ASSISTENCIA MEDICA LTDA	34326	244	369411-UNIMED DE ARACATUBA - COOPERATIVA DE TRABA	33396	244	336831-IRMANDADE SANTA CASA DE MISERICÓRDIA DE MA	32988	244	311294-UNIMED DE OURINHOS - COOPERATIVA DE TRABAL	31452	244	357065-UNIMED ITABUNA COOPERATIVA DE TRABALHO MED	30872	244	410047-SAUDE - SISTEMA ASSISTENCIAL UNIFICADO DE	29945	244	322831-UNIMED ITAJUBA COOPERATIVA DE TRABALHO MED	29515	244	352543-UNIMED IMPERATRIZ COOPERATIVA DE TRABALHO	28869
245	410292-FUNDACAO LEONOR DE BARROS CAMARGO	33323	245	337374-UNIMED RONDÔNIA - COOPERATIVA DE TRABALHO	33543	245	349534-UNIMED SETE LAGOAS COOPERATIVA TRABALHO MÉ	33859	245	318388-UNIMED DE SÃO ROQUE - COOPERATIVA DE TRABA	33252	245	321869-CAIXA DE ASSISTÊNCIA DOS SERVIDORES DA CED	32855	245	371777-UNIMED NORTE CAPIXABA- COOPERATIVA DE TRAB	31318	245	418170-QUALLITY SAÚDE ASSISTÊNCIA MÉDICA AMBULATO	30851	245	317233-FUNDAÇÃO CHESF DE ASSISTÊNCIA E SEGURIDADE	29928	245	410047-SAUDE - SISTEMA ASSISTENCIAL UNIFICADO DE	29445	245	306100-UNIMED REGIONAL DE CAMPO MOURÃO COOP TRAB	28740
246	337374-UNIMED RONDÔNIA - COOPERATIVA DE TRABALHO	33161	246	395480-ESMALE ASSISTENCIA INTERNACIONAL DE SAUDE	33277	246	330108-UNIMED CURVELO COOPERATIVA DE TRABALHO MÉD	33384	246	321869-CAIXA DE ASSISTÊNCIA DOS SERVIDORES DA CED	33237	246	311715-UNIMED ENCOSTA DA SERRA/RS SOCIEDADE COOPE	32563	246	321869-CAIXA DE ASSISTÊNCIA DOS SERVIDORES DA CED	31152	246	318388-UNIMED DE SÃO ROQUE - COOPERATIVA DE TRABA	30804	246	313211-UNIMED VALE DO CAÍ/RS - COOPERATIVA DE ASS	29795	246	362140-UNIMED OESTE DO PARÁ - COOPERATIVA DE TRAB	29267	246	421421-2CARE OPERADORA DE SAÚDE LTDA.	28466
247	316148-UNIMED POÇOS DE CALDAS - SOC. COOP. DE TRA	33076	247	410292-FUNDACAO LEONOR DE BARROS CAMARGO	33098	247	321869-CAIXA DE ASSISTÊNCIA DOS SERVIDORES DA CED	33354	247	336831-IRMANDADE SANTA CASA DE MISERICÓRDIA DE MA	32951	247	371777-UNIMED NORTE CAPIXABA- COOPERATIVA DE TRAB	32479	247	330108-UNIMED CURVELO COOPERATIVA DE TRABALHO MÉD	31142	247	329886-UNIMED DE JABOTICABAL COOP. DE TRABALHO MÉ	30561	247	322571-UNIMED GUARAPUAVA COOPERATIVA DE TRABALHO	29740	247	318388-UNIMED DE SÃO ROQUE - COOPERATIVA DE TRABA	29252	247	343463-PLAMED PLANO DE ASSISTENCIA MEDICA LTDA	28119
248	357260-UNIMED NOROESTE/RS - SOCIEDADE COOPERATIVA	33000	248	309907-UNIMED PALMAS COOPERATIVA DE TRABALHO MÉDI	32273	248	314609-UNIÃO SAÚDE LTDA.	33035	248	330108-UNIMED CURVELO COOPERATIVA DE TRABALHO MÉD	32703	248	419249-ASSOCIAÇÃO SANTA CASA SAÚDE DE SÃO JOSÉ DO	32383	248	357065-UNIMED ITABUNA COOPERATIVA DE TRABALHO MED	30879	248	305472-UNIMED REGIONAL SUL GOIAS COOP. DE TRABALH	30238	248	380661-METRUS INSTITUTO DE SEGURIDADE SOCIAL	29721	248	311961-UNIMED DE MANAUS COOP. DO TRABALHO MÉDICO	29049	248	422053-ASSOCIAÇÃO FCA SAÚDE	27915
249	329886-UNIMED DE JABOTICABAL COOP. DE TRABALHO MÉ	32435	249	330108-UNIMED CURVELO COOPERATIVA DE TRABALHO MÉD	32183	249	400360-IRMANDADE DA SANTA CASA DE MISERICÓRDIA DE	32981	249	401846-MASSA FALIDA DE ASSIMÉDICA SISTEMA DE SAÚD	32694	249	410292-FUNDACAO LEONOR DE BARROS CAMARGO	32374	249	329886-UNIMED DE JABOTICABAL COOP. DE TRABALHO MÉ	30468	249	301728-PRONTOMED PLANOS DE SAÚDE LTDA	30053	249	318388-UNIMED DE SÃO ROQUE - COOPERATIVA DE TRABA	29721	249	329886-UNIMED DE JABOTICABAL COOP. DE TRABALHO MÉ	28719	249	306762-UNIMED REGIONAL JAU - COOPERATIVA DE TRABA	27529
250	311375-UNIMED PELOTAS/RS - COOPERATIVA DE ASSISTÊ	31740	250	311375-UNIMED PELOTAS/RS - COOPERATIVA DE ASSISTÊ	32161	250	322261-UNIMED DE FEIRA DE SANTANA COOPERATIVA DE	32883	250	349534-UNIMED SETE LAGOAS COOPERATIVA TRABALHO MÉ	32684	250	311375-UNIMED PELOTAS/RS - COOPERATIVA DE ASSISTÊ	31986	250	301728-PRONTOMED PLANOS DE SAÚDE LTDA	30374	250	414581-UNIÃO MÉDICA - COOPERATIVA DE TRABALHO MÉD	29809	250	360481-VERA CRUZ ASSOCIAÇÃO DE SAÚDE	29471	250	319384-UNIMED PLANALTO MÉDIO- COOPERATIVA DE SERV	28557	250	329886-UNIMED DE JABOTICABAL COOP. DE TRABALHO MÉ	26770
251	325031-UNIMED DE LENÇOIS PAULISTA - COOPERATIVA D	31604	251	354295-UNIMED CHAPECÓ - COOPERATIVA DE TRABALHO M	32054	251	410292-FUNDACAO LEONOR DE BARROS CAMARGO	32669	251	410292-FUNDACAO LEONOR DE BARROS CAMARGO	32425	251	305472-UNIMED REGIONAL SUL GOIAS COOP. DE TRABALH	31694	251	417599-ASSOCIAÇAO DOS FUNCIONARIOS PUBLICOS DO ES	30241	251	322571-UNIMED GUARAPUAVA COOPERATIVA DE TRABALHO	29664	251	361615-UNIMED DE PARANAGUÁ COOPERATIVA DE TRABALH	29364	251	360481-VERA CRUZ ASSOCIAÇÃO DE SAÚDE	28306	251	418170-QUALLITY SAÚDE ASSISTÊNCIA MÉDICA AMBULATO	26655
252	366811-UNIMED MACAPA COOPERATIVA DE TRABALHO MÉDI	31304	252	366811-UNIMED MACAPA COOPERATIVA DE TRABALHO MÉDI	31672	252	336831-IRMANDADE SANTA CASA DE MISERICÓRDIA DE MA	32114	252	311375-UNIMED PELOTAS/RS - COOPERATIVA DE ASSISTÊ	32227	252	316881-UNIMED TEOFILO OTONI COOPERATIVA DE TRABAL	31504	252	312347-UNIMED ANÁPOLIS COOPERATIVA DE TRABALHO MÉ	29897	252	353060-UNIMED PATOS DE MINAS COOPERATIVA TRABALHO	29647	252	414352-HBC SAÚDE LTDA.	29205	252	306100-UNIMED REGIONAL DE CAMPO MOURÃO COOP TRAB	28083	252	361615-UNIMED DE PARANAGUÁ COOPERATIVA DE TRABALH	26315
253	414450-JARDIM AMÉRICA SAÚDE LTDA.	31051	253	301311-UNIMED SALVADOR COOPERATIVA DE TRABALHO MÉ	31627	253	372609-NOSSA SAÚDE - OPERADORA PLANOS PRIVADOS DE	32108	253	413305-ADMINISTRADORA BRASILEIRA DE ASSISTÊNCIA M	32059	253	309028-ASSOCIAÇÃO DOS SERVIDORES MUNICIPAIS, ESTA	31342	253	000027-SALUTAR SAÚDE SEGURADORA S/A	29897	253	311294-UNIMED DE OURINHOS - COOPERATIVA DE TRABAL	29227	253	400891-EMPRESA BRASILEIRA DE INFRA-ESTRUTURA AERO	29128	253	413330-AMEP FREGUESIA OPERADORA DE PLANO DE SAUDE	27459	253	414930-SAÚDE SANTA TEREZA LTDA.	26018
254	411256-PLANO HOSPITAL SAMARITANO LTDA	31024	254	384356-COOPUS - COOPERATIVA DE USUÁRIOS DO SISTEM	31598	254	345458-UNIMED LAVRAS COOPERATIVA DE TRABALHO MÉDI	31729	254	311715-UNIMED ENCOSTA DA SERRA/RS SOCIEDADE COOPE	31751	254	318388-UNIMED DE SÃO ROQUE - COOPERATIVA DE TRABA	31167	254	417823-PREMIUM SAÚDE EIRELI	29670	254	380661-METRUS INSTITUTO DE SEGURIDADE SOCIAL	29081	254	369411-UNIMED DE ARACATUBA - COOPERATIVA DE TRABA	29112	254	306762-UNIMED REGIONAL JAU - COOPERATIVA DE TRABA	27386	254	325236-ASSISTÊNCIA MÉDICA SÃO MIGUEL LTDA	25961
255	309028-ASSOCIAÇÃO DOS SERVIDORES MUNICIPAIS, ESTA	30800	255	320510-ATÍVIA SERVIÇOS DE SAÚDE S/A	31401	255	345709-UNIMED CONSELHEIRO LAFAIETE COOPERATIVA DE	31595	255	311405-SMS - ASSISTÊNCIA MÉDICA LTDA	31621	255	311294-UNIMED DE OURINHOS - COOPERATIVA DE TRABAL	30681	255	347655-IRMANDADE DA SANTA CASA DE MISERICÓRDIA DE	29603	255	367095-SAMEL PLANO DE SAÚDE LTDA	29056	255	329886-UNIMED DE JABOTICABAL COOP. DE TRABALHO MÉ	28862	255	417947-ASSOCIAÇÃO DA SANTA CASA SAÚDE DE RIBEIRÃO	27266	255	413194-SANTA RITA SISTEMA DE SAUDE LTDA	25822
256	389421-UNIMED MOSSORÓ - COOPERATIVA DE TRABALHOS	30476	256	300136-UNIMED LITORAL SUL/RS - COOPERATIVA MÉDICA	31382	256	370681-UNIMED PATO BRANCO COOPERATIVA DE TRABALHO	31510	256	410632-PROMED ASSISTÊNCIA MÉDICA LTDA	31547	256	322831-UNIMED ITAJUBA COOPERATIVA DE TRABALHO MED	29913	256	305472-UNIMED REGIONAL SUL GOIAS COOP. DE TRABALH	29439	256	321869-CAIXA DE ASSISTÊNCIA DOS SERVIDORES DA CED	29042	256	420166-PLANO DE SAÚDE DA SANTA CASA DE BRAGANÇA P	28739	256	352543-UNIMED IMPERATRIZ COOPERATIVA DE TRABALHO	27112	256	317233-FUNDAÇÃO CHESF DE ASSISTÊNCIA E SEGURIDADE	25654
257	346276-UNIMED SALTO/ITU - COOPERATIVA MÉDICA	30044	257	336831-IRMANDADE SANTA CASA DE MISERICÓRDIA DE MA	31141	257	369411-UNIMED DE ARACATUBA - COOPERATIVA DE TRABA	31411	257	345458-UNIMED LAVRAS COOPERATIVA DE TRABALHO MÉDI	31106	257	301728-PRONTOMED PLANOS DE SAÚDE LTDA	29893	257	380661-METRUS INSTITUTO DE SEGURIDADE SOCIAL	29101	257	369411-UNIMED DE ARACATUBA - COOPERATIVA DE TRABA	28867	257	306762-UNIMED REGIONAL JAU - COOPERATIVA DE TRABA	28704	257	400891-EMPRESA BRASILEIRA DE INFRA-ESTRUTURA AERO	26801	257	420166-PLANO DE SAÚDE DA SANTA CASA DE BRAGANÇA P	25623
258	354350-STA CASA MIS N SRA FÁTIMA E BENEF PORTUGUE	29935	258	329886-UNIMED DE JABOTICABAL COOP. DE TRABALHO MÉ	30841	258	318388-UNIMED DE SÃO ROQUE - COOPERATIVA DE TRABA	31216	258	371777-UNIMED NORTE CAPIXABA- COOPERATIVA DE TRAB	30800	258	312347-UNIMED ANÁPOLIS COOPERATIVA DE TRABALHO MÉ	29784	258	369411-UNIMED DE ARACATUBA - COOPERATIVA DE TRABA	28845	258	319384-UNIMED PLANALTO MÉDIO- COOPERATIVA DE SERV	28610	258	319384-UNIMED PLANALTO MÉDIO- COOPERATIVA DE SERV	28704	258	317233-FUNDAÇÃO CHESF DE ASSISTÊNCIA E SEGURIDADE	26750	258	345709-UNIMED CONSELHEIRO LAFAIETE COOPERATIVA DE	25444
259	336831-IRMANDADE SANTA CASA DE MISERICÓRDIA DE MA	29903	259	400360-IRMANDADE DA SANTA CASA DE MISERICÓRDIA DE	30445	259	311375-UNIMED PELOTAS/RS - COOPERATIVA DE ASSISTÊ	30857	259	418170-QUALLITY SAÚDE ASSISTÊNCIA MÉDICA AMBULATO	30759	259	369411-UNIMED DE ARACATUBA - COOPERATIVA DE TRABA	29695	259	416398-HOSPITAIS E CLÍNICAS DO PIAUÍ S/S LTDA	28508	259	000027-SALUTAR SAÚDE SEGURADORA S/A	28386	259	352543-UNIMED IMPERATRIZ COOPERATIVA DE TRABALHO	28199	259	300713-UNIMED DE ASSIS COOPERATIVA DE TRABALHO MÉ	26649	259	337871-UNIMED RIO BRANCO COOPERATIVA DE TRABALHO	25207
260	301728-PRONTOMED PLANOS DE SAÚDE LTDA	29681	260	410047-SAUDE - SISTEMA ASSISTENCIAL UNIFICADO DE	30185	260	356123-UNIMED DO CARIRI COOPERATIVA DE TRABALHO M	30630	260	305472-UNIMED REGIONAL SUL GOIAS COOP. DE TRABALH	30759	260	357065-UNIMED ITABUNA COOPERATIVA DE TRABALHO MED	29682	260	402966-BIO SAÚDE SERVIÇOS MÉDICOS LTDA	28126	260	306762-UNIMED REGIONAL JAU - COOPERATIVA DE TRABA	27711	260	306100-UNIMED REGIONAL DE CAMPO MOURÃO COOP TRAB	27510	260	420166-PLANO DE SAÚDE DA SANTA CASA DE BRAGANÇA P	26463	260	331651-UNIMED ARAXÁ COOPERATIVA DE TRABALHO MÉDIC	25043
261	330108-UNIMED CURVELO COOPERATIVA DE TRABALHO MÉD	29584	261	345458-UNIMED LAVRAS COOPERATIVA DE TRABALHO MÉDI	30171	261	329886-UNIMED DE JABOTICABAL COOP. DE TRABALHO MÉ	30349	261	419249-ASSOCIAÇÃO SANTA CASA SAÚDE DE SÃO JOSÉ DO	30081	261	000027-SALUTAR SAÚDE SEGURADORA S/A	29387	261	322571-UNIMED GUARAPUAVA COOPERATIVA DE TRABALHO	28033	261	300713-UNIMED DE ASSIS COOPERATIVA DE TRABALHO MÉ	27695	261	321869-CAIXA DE ASSISTÊNCIA DOS SERVIDORES DA CED	27390	261	361615-UNIMED DE PARANAGUÁ COOPERATIVA DE TRABALH	26449	261	413330-AMEP FREGUESIA OPERADORA DE PLANO DE SAUDE	24936
262	318388-UNIMED DE SÃO ROQUE - COOPERATIVA DE TRABA	29566	262	301728-PRONTOMED PLANOS DE SAÚDE LTDA	30170	262	311715-UNIMED ENCOSTA DA SERRA/RS SOCIEDADE COOPE	30129	262	311294-UNIMED DE OURINHOS - COOPERATIVA DE TRABAL	30059	262	330108-UNIMED CURVELO COOPERATIVA DE TRABALHO MÉD	29038	262	306762-UNIMED REGIONAL JAU - COOPERATIVA DE TRABA	27986	262	345474-SERVIÇO FEDERAL DE PROCESSAMENTO DE DADOS	27253	262	419141-ASSOCIAÇÃO SÃO FRANCISCO VIDA	27310	262	413194-SANTA RITA SISTEMA DE SAUDE LTDA	26446	262	338648-FUNDAÇÃO SANEPAR DE ASSISTÊNCIA SOCIAL	24790
263	359777-UNIMED RONDONOPOLIS COOPERATIVA DE TRABALH	29546	263	414131-RN METROPOLITAN LTDA	30114	263	366811-UNIMED MACAPA COOPERATIVA DE TRABALHO MÉDI	30117	263	419427-INSTITUIÇÃO BENEFICENTE CEL MASSOT - IBCM	29314	263	380661-METRUS INSTITUTO DE SEGURIDADE SOCIAL	29007	263	343463-PLAMED PLANO DE ASSISTENCIA MEDICA LTDA	27950	263	416398-HOSPITAIS E CLÍNICAS DO PIAUÍ S/S LTDA	27119	263	335614-SAMEDIL SERVIÇOS DE ATENDIMENTO MÉDICO S/A	26718	263	414930-SAÚDE SANTA TEREZA LTDA.	26257	263	419338-SANTA CASA DE MISERICORDIA DE PONTA GROSSA	24731
264	345458-UNIMED LAVRAS COOPERATIVA DE TRABALHO MÉDI	29507	264	385255-UNIHOSP SAÚDE S.A.	30112	264	348244-UNIMED DE BRUSQUE COOPERATIVA DE TRABALHO	29805	264	306762-UNIMED REGIONAL JAU - COOPERATIVA DE TRABA	29225	264	306762-UNIMED REGIONAL JAU - COOPERATIVA DE TRABA	28762	264	403920-IRMANDADE DA SANTA CASA DE MISERICÓRDIA DE	27670	264	305995-GOOD LIFE SAUDE LTDA	26938	264	362140-UNIMED OESTE DO PARÁ - COOPERATIVA DE TRAB	26258	264	402851-MULTI SAÚDE - ASSISTÊNCIA MÉDICA E HOSPITA	25953	264	321869-CAIXA DE ASSISTÊNCIA DOS SERVIDORES DA CED	24346
265	363774-UNIMED TERESÓPOLIS COOPERATIVA DE TRABALHO	29337	265	318388-UNIMED DE SÃO ROQUE - COOPERATIVA DE TRABA	30103	265	311294-UNIMED DE OURINHOS - COOPERATIVA DE TRABAL	29165	265	301728-PRONTOMED PLANOS DE SAÚDE LTDA	29132	265	414581-UNIÃO MÉDICA - COOPERATIVA DE TRABALHO MÉD	28402	265	319384-UNIMED PLANALTO MÉDIO- COOPERATIVA DE SERV	27592	265	322547-UNIMED ANGRA DOS REIS COOPERATIVA DE TRABA	26775	265	413330-AMEP FREGUESIA OPERADORA DE PLANO DE SAUDE	26253	265	338648-FUNDAÇÃO SANEPAR DE ASSISTÊNCIA SOCIAL	25400	265	311961-UNIMED DE MANAUS COOP. DO TRABALHO MÉDICO	24309
266	400360-IRMANDADE DA SANTA CASA DE MISERICÓRDIA DE	29264	266	346471-SAMP MINAS ASSISTÊNCIA MÉDICA LTDA.	29723	266	306762-UNIMED REGIONAL JAU - COOPERATIVA DE TRABA	29104	266	309028-ASSOCIAÇÃO DOS SERVIDORES MUNICIPAIS, ESTA	28939	266	313971-FEDERAÇÃO DAS SOCIEDADES COOPERATIVAS DE T	27772	266	415774-CABERJ INTEGRAL SAÚDE S.A	27457	266	306100-UNIMED REGIONAL DE CAMPO MOURÃO COOP TRAB	26761	266	416398-HOSPITAIS E CLÍNICAS DO PIAUÍ S/S LTDA	26216	266	321869-CAIXA DE ASSISTÊNCIA DOS SERVIDORES DA CED	25271	266	311359-FUNDAÇÃO DE SAÚDE ITAIGUAPY	24046
267	309087-UNIMED BARBACENA - COOPERATIVA DE TRABALHO	28894	267	314609-UNIÃO SAÚDE LTDA.	29370	267	325031-UNIMED DE LENÇOIS PAULISTA - COOPERATIVA D	29022	267	320111-SAÚDE SIM LTDA	28800	267	348244-UNIMED DE BRUSQUE COOPERATIVA DE TRABALHO	27612	267	414581-UNIÃO MÉDICA - COOPERATIVA DE TRABALHO MÉD	26891	267	352543-UNIMED IMPERATRIZ COOPERATIVA DE TRABALHO	26703	267	417947-ASSOCIAÇÃO DA SANTA CASA SAÚDE DE RIBEIRÃO	25777	267	337871-UNIMED RIO BRANCO COOPERATIVA DE TRABALHO	25001	267	421197-SANTA CASA DE MAUÁ SAÚDE	23843
268	320510-ATÍVIA SERVIÇOS DE SAÚDE S/A	28818	268	370681-UNIMED PATO BRANCO COOPERATIVA DE TRABALHO	29324	268	319872-CAMIM-CLINICA MÉDICA LTDA	29002	268	380661-METRUS INSTITUTO DE SEGURIDADE SOCIAL	28741	268	325031-UNIMED DE LENÇOIS PAULISTA - COOPERATIVA D	27589	268	353060-UNIMED PATOS DE MINAS COOPERATIVA TRABALHO	26870	268	413194-SANTA RITA SISTEMA DE SAUDE LTDA	26675	268	338648-FUNDAÇÃO SANEPAR DE ASSISTÊNCIA SOCIAL	25646	268	331651-UNIMED ARAXÁ COOPERATIVA DE TRABALHO MÉDIC	24996	268	322831-UNIMED ITAJUBA COOPERATIVA DE TRABALHO MED	23775
269	309231-MASSA FALIDA DA SAÚDE MEDICOL S/A	28792	269	326755-ASSOCIAÇÃO EVANGELICA BENEFICENTE DE LONDR	29007	269	351695-IRMANDADE SANTA CASA MISERICORDIA DE SÃO J	28793	269	348244-UNIMED DE BRUSQUE COOPERATIVA DE TRABALHO	28714	269	322571-UNIMED GUARAPUAVA COOPERATIVA DE TRABALHO	27361	269	345474-SERVIÇO FEDERAL DE PROCESSAMENTO DE DADOS	26819	269	344800-ALVORECER - ASSOCIAÇÃO DE SOCORROS MÚTUOS	26507	269	343064-GARANTIA DE SAÚDE LTDA	25312	269	345709-UNIMED CONSELHEIRO LAFAIETE COOPERATIVA DE	24726	269	419168-COOPUS PLANOS DE SAÚDE LTDA	23592
270	354554-MULTICLINICA SERVICOS DE SAUDE LTDA	28610	270	309028-ASSOCIAÇÃO DOS SERVIDORES MUNICIPAIS, ESTA	28721	270	380661-METRUS INSTITUTO DE SEGURIDADE SOCIAL	28449	270	414581-UNIÃO MÉDICA - COOPERATIVA DE TRABALHO MÉD	28690	270	363286-UNIMED DE TAUBATÉ COOPERATIVA DE TRABALHO	27235	270	352543-UNIMED IMPERATRIZ COOPERATIVA DE TRABALHO	26593	270	420166-PLANO DE SAÚDE DA SANTA CASA DE BRAGANÇA P	26127	270	385255-UNIHOSP SAÚDE S.A.	25086	270	311359-FUNDAÇÃO DE SAÚDE ITAIGUAPY	24513	270	309087-UNIMED BARBACENA - COOPERATIVA DE TRABALHO	23535
271	354295-UNIMED CHAPECÓ - COOPERATIVA DE TRABALHO M	28281	271	411582-PLANO DE SAUDE ASES LTDA.	28642	271	331651-UNIMED ARAXÁ COOPERATIVA DE TRABALHO MÉDIC	28374	271	357065-UNIMED ITABUNA COOPERATIVA DE TRABALHO MED	28552	271	417599-ASSOCIAÇAO DOS FUNCIONARIOS PUBLICOS DO ES	27085	271	300713-UNIMED DE ASSIS COOPERATIVA DE TRABALHO MÉ	25931	271	325031-UNIMED DE LENÇOIS PAULISTA - COOPERATIVA D	25995	271	420158-ASSOCIAÇÃO PADRE ALBINO SAÚDE	25067	271	319872-CAMIM-CLINICA MÉDICA LTDA	24410	271	320862-UNIMED DE PARANAVAÍ COOPERATIVA DE TRABALH	23478
272	343463-PLAMED PLANO DE ASSISTENCIA MEDICA LTDA	28028	272	369411-UNIMED DE ARACATUBA - COOPERATIVA DE TRABA	28617	272	419427-INSTITUIÇÃO BENEFICENTE CEL MASSOT - IBCM	28343	272	316881-UNIMED TEOFILO OTONI COOPERATIVA DE TRABAL	28501	272	352543-UNIMED IMPERATRIZ COOPERATIVA DE TRABALHO	27056	272	316873-CAIXA DE ASSISTENCIA A SAUDE DA UNIVERSIDA	25873	272	400190-SANTO ANDRÉ PLANOS DE ASSISTENCIA MÉDICA L	25882	272	311359-FUNDAÇÃO DE SAÚDE ITAIGUAPY	24905	272	351792-UNIMED FOZ DO IGUACU COOPERATIVA TRABALHO	24091	272	351792-UNIMED FOZ DO IGUACU COOPERATIVA TRABALHO	23174
273	306762-UNIMED REGIONAL JAU - COOPERATIVA DE TRABA	27761	273	304051-UNIMED MONTES CLAROS COOPERATIVA DE TRABA	28486	273	385255-UNIHOSP SAÚDE S.A.	28336	273	331651-UNIMED ARAXÁ COOPERATIVA DE TRABALHO MÉDIC	28272	273	345474-SERVIÇO FEDERAL DE PROCESSAMENTO DE DADOS	26687	273	325031-UNIMED DE LENÇOIS PAULISTA - COOPERATIVA D	25639	273	409243-SAUDE PAS - MEDICINA E ODONTO	25811	273	331651-UNIMED ARAXÁ COOPERATIVA DE TRABALHO MÉDIC	24811	273	343064-GARANTIA DE SAÚDE LTDA	23676	273	325031-UNIMED DE LENÇOIS PAULISTA - COOPERATIVA D	23159
274	380661-METRUS INSTITUTO DE SEGURIDADE SOCIAL	27678	274	320889-MASSA FALIDA DE ITALICA SAÚDE LTDA	28483	274	301728-PRONTOMED PLANOS DE SAÚDE LTDA	28266	274	312347-UNIMED ANÁPOLIS COOPERATIVA DE TRABALHO MÉ	28233	274	316873-CAIXA DE ASSISTENCIA A SAUDE DA UNIVERSIDA	26630	274	338648-FUNDAÇÃO SANEPAR DE ASSISTÊNCIA SOCIAL	25541	274	338648-FUNDAÇÃO SANEPAR DE ASSISTÊNCIA SOCIAL	25730	274	316873-CAIXA DE ASSISTENCIA A SAUDE DA UNIVERSIDA	24757	274	309087-UNIMED BARBACENA - COOPERATIVA DE TRABALHO	23557	274	361011-SINDIFISCO NACIONAL - SINDICATO NACIONAL D	23112
275	354279-UNIMED DE LINS - COOPERATIVA DE TRABALHOS	27579	275	306762-UNIMED REGIONAL JAU - COOPERATIVA DE TRABA	28326	275	309028-ASSOCIAÇÃO DOS SERVIDORES MUNICIPAIS, ESTA	28195	275	000027-SALUTAR SAÚDE SEGURADORA S/A	28210	275	415774-CABERJ INTEGRAL SAÚDE S.A	26585	275	331651-UNIMED ARAXÁ COOPERATIVA DE TRABALHO MÉDIC	25327	275	343064-GARANTIA DE SAÚDE LTDA	25721	275	345709-UNIMED CONSELHEIRO LAFAIETE COOPERATIVA DE	24684	275	345474-SERVIÇO FEDERAL DE PROCESSAMENTO DE DADOS	23440	275	305227-UNIMED DO OESTE DO PARANÁ - COOP. DE TRABA	22864
276	320587-EMPRESA BRASILEIRA DE TELECOMUNICAÇÕES S.A	27554	276	304531-AME-ASSISTÊNCIA MÉDICA A EMPRESAS LTDA	28131	276	371777-UNIMED NORTE CAPIXABA- COOPERATIVA DE TRAB	28183	276	301060-UNIMED ITUIUTABA COOPERATIVA TRABALHO MÉDI	28123	276	319384-UNIMED PLANALTO MÉDIO- COOPERATIVA DE SERV	26583	276	315265-PARANA ASSISTENCIA MEDICA LTDA	25184	276	415774-CABERJ INTEGRAL SAÚDE S.A	25329	276	337871-UNIMED RIO BRANCO COOPERATIVA DE TRABALHO	24653	276	416401-CAIXA DE ASSISTÊNCIA DOS EMPREGADOS DA EM	23269	276	416401-CAIXA DE ASSISTÊNCIA DOS EMPREGADOS DA EM	22728
277	385255-UNIHOSP SAÚDE S.A.	27119	277	353663-UNIMED NORTE DO MATO GROSSO COOPERATIVA DE	28087	277	316873-CAIXA DE ASSISTENCIA A SAUDE DA UNIVERSIDA	28173	277	349194-SMV SERVIÇOS MÉDICOS LTDA	28102	277	340146-ASSOCIAÇÃO AUXILIADORA DAS CLASSES LABORIO	26394	277	337871-UNIMED RIO BRANCO COOPERATIVA DE TRABALHO	25152	277	316873-CAIXA DE ASSISTENCIA A SAUDE DA UNIVERSIDA	25133	277	300713-UNIMED DE ASSIS COOPERATIVA DE TRABALHO MÉ	24599	277	325236-ASSISTÊNCIA MÉDICA SÃO MIGUEL LTDA	23217	277	410292-FUNDACAO LEONOR DE BARROS CAMARGO	22668
278	311294-UNIMED DE OURINHOS - COOPERATIVA DE TRABAL	27069	278	380661-METRUS INSTITUTO DE SEGURIDADE SOCIAL	28050	278	304531-AME-ASSISTÊNCIA MÉDICA A EMPRESAS LTDA	28164	278	345474-SERVIÇO FEDERAL DE PROCESSAMENTO DE DADOS	27948	278	331651-UNIMED ARAXÁ COOPERATIVA DE TRABALHO MÉDIC	26077	278	314609-UNIÃO SAÚDE LTDA.	25129	278	417947-ASSOCIAÇÃO DA SANTA CASA SAÚDE DE RIBEIRÃO	24970	278	345474-SERVIÇO FEDERAL DE PROCESSAMENTO DE DADOS	24138	278	305227-UNIMED DO OESTE DO PARANÁ - COOP. DE TRABA	23156	278	345474-SERVIÇO FEDERAL DE PROCESSAMENTO DE DADOS	22621
279	316873-CAIXA DE ASSISTENCIA A SAUDE DA UNIVERSIDA	26988	279	325031-UNIMED DE LENÇOIS PAULISTA - COOPERATIVA D	27967	279	316881-UNIMED TEOFILO OTONI COOPERATIVA DE TRABAL	27579	279	325031-UNIMED DE LENÇOIS PAULISTA - COOPERATIVA D	27842	279	416398-HOSPITAIS E CLÍNICAS DO PIAUÍ S/S LTDA	25932	279	413194-SANTA RITA SISTEMA DE SAUDE LTDA	25088	279	337871-UNIMED RIO BRANCO COOPERATIVA DE TRABALHO	24967	279	416401-CAIXA DE ASSISTÊNCIA DOS EMPREGADOS DA EM	23924	279	410292-FUNDACAO LEONOR DE BARROS CAMARGO	23144	279	304344-UNIMED PARÁ DE MINAS COOPERATIVA DE TRABAL	22578
280	346471-SAMP MINAS ASSISTÊNCIA MÉDICA LTDA.	26869	280	348066-UNIMED DAS ESTÂNCIAS PAULISTAS - OPERADORA	27937	280	320510-ATÍVIA SERVIÇOS DE SAÚDE S/A	27572	280	361615-UNIMED DE PARANAGUÁ COOPERATIVA DE TRABALH	27700	280	315265-PARANA ASSISTENCIA MEDICA LTDA	25880	280	417947-ASSOCIAÇÃO DA SANTA CASA SAÚDE DE RIBEIRÃO	25059	280	331651-UNIMED ARAXÁ COOPERATIVA DE TRABALHO MÉDIC	24922	280	324345-UNIMED COSTA DO DESCOBRIMENTO COOPERATIVA	23745	280	320862-UNIMED DE PARANAVAÍ COOPERATIVA DE TRABALH	23055	280	346209-UNIMED EXTREMO SUL COOPERATIVA DE TRABALHO	22479
281	414077-MASTERMED ADM. DE PLANOS DE SAÚDE LTDA	26608	281	363774-UNIMED TERESÓPOLIS COOPERATIVA DE TRABALHO	27907	281	363774-UNIMED TERESÓPOLIS COOPERATIVA DE TRABALHO	27389	281	316873-CAIXA DE ASSISTENCIA A SAUDE DA UNIVERSIDA	27602	281	323977-IRMANDADE DO SENHOR BOM JESUS DOS PASSOS D	25669	281	345091-SANTA CASA DE MISERICORDIA DE SAO JOAQUIM	24871	281	311359-FUNDAÇÃO DE SAÚDE ITAIGUAPY	24875	281	409243-SAUDE PAS - MEDICINA E ODONTO	23596	281	419338-SANTA CASA DE MISERICORDIA DE PONTA GROSSA	22856	281	343064-GARANTIA DE SAÚDE LTDA	22233
282	412538-UNIHOSP - SERVIÇOS DE SAÚDE LTDA.	26578	282	311294-UNIMED DE OURINHOS - COOPERATIVA DE TRABAL	27896	282	314099-UNIMED VALE DO SEPOTUBA - COOPERATIVA DE T	27285	282	385255-UNIHOSP SAÚDE S.A.	27246	282	367095-SAMEL PLANO DE SAÚDE LTDA	25650	282	324345-UNIMED COSTA DO DESCOBRIMENTO COOPERATIVA	24836	282	413330-AMEP FREGUESIA OPERADORA DE PLANO DE SAUDE	24764	282	351792-UNIMED FOZ DO IGUACU COOPERATIVA TRABALHO	23267	282	316873-CAIXA DE ASSISTENCIA A SAUDE DA UNIVERSIDA	22780	282	324345-UNIMED COSTA DO DESCOBRIMENTO COOPERATIVA	22232
283	311715-UNIMED ENCOSTA DA SERRA/RS SOCIEDADE COOPE	26570	283	348244-UNIMED DE BRUSQUE COOPERATIVA DE TRABALHO	27744	283	414581-UNIÃO MÉDICA - COOPERATIVA DE TRABALHO MÉD	27201	283	320587-EMPRESA BRASILEIRA DE TELECOMUNICAÇÕES S.A	26740	283	320587-EMPRESA BRASILEIRA DE TELECOMUNICAÇÕES S.A	25561	283	416401-CAIXA DE ASSISTÊNCIA DOS EMPREGADOS DA EM	24817	283	324345-UNIMED COSTA DO DESCOBRIMENTO COOPERATIVA	24722	283	345091-SANTA CASA DE MISERICORDIA DE SAO JOAQUIM	23201	283	324345-UNIMED COSTA DO DESCOBRIMENTO COOPERATIVA	22768	283	415014-UNIMED DE ITATIBA COOPERATIVA DE TRABALHO	22120
284	348244-UNIMED DE BRUSQUE COOPERATIVA DE TRABALHO	26563	284	311715-UNIMED ENCOSTA DA SERRA/RS SOCIEDADE COOPE	27698	284	309087-UNIMED BARBACENA - COOPERATIVA DE TRABALHO	27067	284	322571-UNIMED GUARAPUAVA COOPERATIVA DE TRABALHO	26421	284	338648-FUNDAÇÃO SANEPAR DE ASSISTÊNCIA SOCIAL	25528	284	367095-SAMEL PLANO DE SAÚDE LTDA	24714	284	416401-CAIXA DE ASSISTÊNCIA DOS EMPREGADOS DA EM	24636	284	419338-SANTA CASA DE MISERICORDIA DE PONTA GROSSA	23108	284	345091-SANTA CASA DE MISERICORDIA DE SAO JOAQUIM	22637	284	357022-UNIMED ERECHIM - COOPERATIVA DE SERVIÇOS D	22110
285	345474-SERVIÇO FEDERAL DE PROCESSAMENTO DE DADOS	26530	285	356123-UNIMED DO CARIRI COOPERATIVA DE TRABALHO M	27624	285	411582-PLANO DE SAUDE ASES LTDA.	26934	285	340146-ASSOCIAÇÃO AUXILIADORA DAS CLASSES LABORIO	26415	285	309087-UNIMED BARBACENA - COOPERATIVA DE TRABALHO	25489	285	330264-UNIMED DE BARRA MANSA SOC. COOP. SERV.MED.	24396	285	345091-SANTA CASA DE MISERICORDIA DE SAO JOAQUIM	24336	285	305227-UNIMED DO OESTE DO PARANÁ - COOP. DE TRABA	22938	285	415774-CABERJ INTEGRAL SAÚDE S.A	22574	285	345091-SANTA CASA DE MISERICORDIA DE SAO JOAQUIM	22039
286	326755-ASSOCIAÇÃO EVANGELICA BENEFICENTE DE LONDR	26520	286	345709-UNIMED CONSELHEIRO LAFAIETE COOPERATIVA DE	27563	286	345474-SERVIÇO FEDERAL DE PROCESSAMENTO DE DADOS	26761	286	309087-UNIMED BARBACENA - COOPERATIVA DE TRABALHO	26360	286	345091-SANTA CASA DE MISERICORDIA DE SAO JOAQUIM	25420	286	306100-UNIMED REGIONAL DE CAMPO MOURÃO COOP TRAB	24272	286	419168-COOPUS PLANOS DE SAÚDE LTDA	24321	286	346209-UNIMED EXTREMO SUL COOPERATIVA DE TRABALHO	22879	286	304344-UNIMED PARÁ DE MINAS COOPERATIVA DE TRABAL	22511	286	352179-UNIMED FRONTEIRA NOROESTE/RS - COOPERATIVA	21958
287	416401-CAIXA DE ASSISTÊNCIA DOS EMPREGADOS DA EM	26332	287	309231-MASSA FALIDA DA SAÚDE MEDICOL S/A	27535	287	321338-AMERON - ASSISTÊNCIA MÉDICA RONDÔNIA S/A.	26692	287	324361-CAIXA DE ASSISTÊNCIA À SAÚDE - CABERJ	26255	287	390178-SANTA CASA DE MISERICÓRDIA DE BARRETOS	25281	287	343064-GARANTIA DE SAÚDE LTDA	24217	287	414352-HBC SAÚDE LTDA.	24093	287	351091-FREE LIFE OPERADORA DE PLANOS DE SAÚDE LTD	22850	287	346209-UNIMED EXTREMO SUL COOPERATIVA DE TRABALHO	22454	287	418587-AMHA SAUDE S/A	21888
288	370681-UNIMED PATO BRANCO COOPERATIVA DE TRABALHO	26331	288	316873-CAIXA DE ASSISTENCIA A SAUDE DA UNIVERSIDA	27257	288	410926-MASSA FALIDA DE SOSAUDE ASSISTÊNCIA MÉDICO	26595	288	345709-UNIMED CONSELHEIRO LAFAIETE COOPERATIVA DE	26152	288	416401-CAIXA DE ASSISTÊNCIA DOS EMPREGADOS DA EM	25163	288	309087-UNIMED BARBACENA - COOPERATIVA DE TRABALHO	24092	288	315265-PARANA ASSISTENCIA MEDICA LTDA	23889	288	345458-UNIMED LAVRAS COOPERATIVA DE TRABALHO MÉDI	22643	288	418587-AMHA SAUDE S/A	22242	288	318566-UNIMED METROPOLITANA DO AGRESTE - COOPERAT	21808
289	345709-UNIMED CONSELHEIRO LAFAIETE COOPERATIVA DE	26188	289	357511-HUMANA ASSISTENCIA MEDICA LTDA	27106	289	416401-CAIXA DE ASSISTÊNCIA DOS EMPREGADOS DA EM	26563	289	416401-CAIXA DE ASSISTÊNCIA DOS EMPREGADOS DA EM	25980	289	356107-UNIMED CRUZEIRO - COOPERATIVA DE TRABALHO	24927	289	420166-PLANO DE SAÚDE DA SANTA CASA DE BRAGANÇA P	24070	289	415847-ASSISTÊNCIA MÉDICO-HOSPITALAR LTDA.	23640	289	325236-ASSISTÊNCIA MÉDICA SÃO MIGUEL LTDA	22489	289	315044-FUNDAÇÃO CELESC DE SEGURIDADE SOCIAL - CEL	21968	289	315044-FUNDAÇÃO CELESC DE SEGURIDADE SOCIAL - CEL	21707
290	350699-CENTRO HOSPITALAR ATIBAIA LTDA.	26156	290	345474-SERVIÇO FEDERAL DE PROCESSAMENTO DE DADOS	27014	290	309231-MASSA FALIDA DA SAÚDE MEDICOL S/A	26437	290	323977-IRMANDADE DO SENHOR BOM JESUS DOS PASSOS D	25931	290	403920-IRMANDADE DA SANTA CASA DE MISERICÓRDIA DE	24891	290	385255-UNIHOSP SAÚDE S.A.	23978	290	351091-FREE LIFE OPERADORA DE PLANOS DE SAÚDE LTD	23580	290	410292-FUNDACAO LEONOR DE BARROS CAMARGO	22458	290	352179-UNIMED FRONTEIRA NOROESTE/RS - COOPERATIVA	21902	290	403962-SÃO FRANCISCO ASSISTÊNCIA MÉDICA LTDA	21598
291	306665-UNIMED DO GUARUJÁ COOPERATIVA DE TRABALHO	26086	291	309087-UNIMED BARBACENA - COOPERATIVA DE TRABALHO	26832	291	312347-UNIMED ANÁPOLIS COOPERATIVA DE TRABALHO MÉ	26070	291	366811-UNIMED MACAPA COOPERATIVA DE TRABALHO MÉDI	25797	291	325236-ASSISTÊNCIA MÉDICA SÃO MIGUEL LTDA	24714	291	320587-EMPRESA BRASILEIRA DE TELECOMUNICAÇÕES S.A	23920	291	309087-UNIMED BARBACENA - COOPERATIVA DE TRABALHO	23344	291	320862-UNIMED DE PARANAVAÍ COOPERATIVA DE TRABALH	22372	291	415014-UNIMED DE ITATIBA COOPERATIVA DE TRABALHO	21685	291	319872-CAMIM-CLINICA MÉDICA LTDA	21566
292	337871-UNIMED RIO BRANCO COOPERATIVA DE TRABALHO	25924	292	414077-MASTERMED ADM. DE PLANOS DE SAÚDE LTDA	26809	292	325236-ASSISTÊNCIA MÉDICA SÃO MIGUEL LTDA	25881	292	390178-SANTA CASA DE MISERICÓRDIA DE BARRETOS	25745	292	386596-FEDERAÇAO REGIONAL DAS COOPERATIVAS MÉDICA	24318	292	346209-UNIMED EXTREMO SUL COOPERATIVA DE TRABALHO	23028	292	419141-ASSOCIAÇÃO SÃO FRANCISCO VIDA	23126	292	320587-EMPRESA BRASILEIRA DE TELECOMUNICAÇÕES S.A	22345	292	345458-UNIMED LAVRAS COOPERATIVA DE TRABALHO MÉDI	21639	292	316873-CAIXA DE ASSISTENCIA A SAUDE DA UNIVERSIDA	21484
293	328031-UNIMED FEDERAÇAO DO ESTADO DO MATO GROSSO	25836	293	416401-CAIXA DE ASSISTÊNCIA DOS EMPREGADOS DA EM	26560	293	345091-SANTA CASA DE MISERICORDIA DE SAO JOAQUIM	25554	293	345091-SANTA CASA DE MISERICORDIA DE SAO JOAQUIM	25694	293	346870-PORTO ALEGRE CLÍNICAS LTDA.	23932	293	325236-ASSISTÊNCIA MÉDICA SÃO MIGUEL LTDA	22976	293	324361-CAIXA DE ASSISTÊNCIA À SAÚDE - CABERJ	23023	293	315044-FUNDAÇÃO CELESC DE SEGURIDADE SOCIAL - CEL	22212	293	320587-EMPRESA BRASILEIRA DE TELECOMUNICAÇÕES S.A	21558	293	320587-EMPRESA BRASILEIRA DE TELECOMUNICAÇÕES S.A	21305
294	411582-PLANO DE SAUDE ASES LTDA.	25777	294	328031-UNIMED FEDERAÇAO DO ESTADO DO MATO GROSSO	26307	294	320587-EMPRESA BRASILEIRA DE TELECOMUNICAÇÕES S.A	25505	294	348406-UNIMED DO RIO GRANDE DO NORTE - FEDERAÇÃO	25545	294	413330-AMEP FREGUESIA OPERADORA DE PLANO DE SAUDE	23863	294	357022-UNIMED ERECHIM - COOPERATIVA DE SERVIÇOS D	22916	294	320587-EMPRESA BRASILEIRA DE TELECOMUNICAÇÕES S.A	22994	294	309087-UNIMED BARBACENA - COOPERATIVA DE TRABALHO	22200	294	357022-UNIMED ERECHIM - COOPERATIVA DE SERVIÇOS D	21090	294	324493-S.P.A SAUDE- SISTEMA DE PROMOÇÃO ASSISTENC	21128
295	370363-BENEPLAN PLANO DE SAÚDE LTDA.	25523	295	361615-UNIMED DE PARANAGUÁ COOPERATIVA DE TRABALH	26053	295	323977-IRMANDADE DO SENHOR BOM JESUS DOS PASSOS D	25459	295	315265-PARANA ASSISTENCIA MEDICA LTDA	25438	295	353060-UNIMED PATOS DE MINAS COOPERATIVA TRABALHO	23776	295	409243-SAUDE PAS - MEDICINA E ODONTO	22896	295	345709-UNIMED CONSELHEIRO LAFAIETE COOPERATIVA DE	22929	295	352179-UNIMED FRONTEIRA NOROESTE/RS - COOPERATIVA	21926	295	409243-SAUDE PAS - MEDICINA E ODONTO	20969	295	352314-UNIMED JOÃO MONLEVADE COOPERATIVA DE TRABA	21069
296	300136-UNIMED LITORAL SUL/RS - COOPERATIVA MÉDICA	25344	296	371777-UNIMED NORTE CAPIXABA- COOPERATIVA DE TRAB	25880	296	390178-SANTA CASA DE MISERICÓRDIA DE BARRETOS	25400	296	356107-UNIMED CRUZEIRO - COOPERATIVA DE TRABALHO	25348	296	346471-SAMP MINAS ASSISTÊNCIA MÉDICA LTDA.	23723	296	315044-FUNDAÇÃO CELESC DE SEGURIDADE SOCIAL - CEL	22812	296	346209-UNIMED EXTREMO SUL COOPERATIVA DE TRABALHO	22921	296	315265-PARANA ASSISTENCIA MEDICA LTDA	21773	296	379280-SICARD E SICARD ASSISTÊNCIA MÉDICA LTDA	20954	296	324213-UNIMED NORTE/NORDESTE-FEDERAÇÃO INTERFEDER	20885
297	320820-CAIXA DE ASSISTÊNCIA SISTEMA SAÚDE INTEGRA	24805	297	316881-UNIMED TEOFILO OTONI COOPERATIVA DE TRABAL	25717	297	352179-UNIMED FRONTEIRA NOROESTE/RS - COOPERATIVA	25228	297	338648-FUNDAÇÃO SANEPAR DE ASSISTÊNCIA SOCIAL	25317	297	345709-UNIMED CONSELHEIRO LAFAIETE COOPERATIVA DE	23648	297	345709-UNIMED CONSELHEIRO LAFAIETE COOPERATIVA DE	22793	297	330264-UNIMED DE BARRA MANSA SOC. COOP. SERV.MED.	22687	297	330264-UNIMED DE BARRA MANSA SOC. COOP. SERV.MED.	21481	297	323926-UNIMED SÃO JOÃO DEL REI - COOPERATIVA DE T	20837	297	345458-UNIMED LAVRAS COOPERATIVA DE TRABALHO MÉDI	20841
298	356123-UNIMED DO CARIRI COOPERATIVA DE TRABALHO M	24599	298	320587-EMPRESA BRASILEIRA DE TELECOMUNICAÇÕES S.A	25577	298	305472-UNIMED REGIONAL SUL GOIAS COOP. DE TRABALH	25184	298	352543-UNIMED IMPERATRIZ COOPERATIVA DE TRABALHO	25258	298	324345-UNIMED COSTA DO DESCOBRIMENTO COOPERATIVA	23576	298	311359-FUNDAÇÃO DE SAÚDE ITAIGUAPY	22646	298	325236-ASSISTÊNCIA MÉDICA SÃO MIGUEL LTDA	22685	298	414930-SAÚDE SANTA TEREZA LTDA.	21395	298	324493-S.P.A SAUDE- SISTEMA DE PROMOÇÃO ASSISTENC	20597	298	416584-ASSOCIAÇÃO FUNDO DE PROTEÇÃO À SAÚDE	20805
299	351695-IRMANDADE SANTA CASA MISERICORDIA DE SÃO J	24510	299	356107-UNIMED CRUZEIRO - COOPERATIVA DE TRABALHO	25562	299	356581-UNIMED ITAÚNA COOPERATIVA DE TRABALHO MÉDI	25050	299	319384-UNIMED PLANALTO MÉDIO- COOPERATIVA DE SERV	24820	299	350699-CENTRO HOSPITALAR ATIBAIA LTDA.	23551	299	413330-AMEP FREGUESIA OPERADORA DE PLANO DE SAUDE	22349	299	305227-UNIMED DO OESTE DO PARANÁ - COOP. DE TRABA	22646	299	418587-AMHA SAUDE S/A	21208	299	330264-UNIMED DE BARRA MANSA SOC. COOP. SERV.MED.	20593	299	323926-UNIMED SÃO JOÃO DEL REI - COOPERATIVA DE T	20749
300	385751-UNIMED PIRAQUEAÇU COOPERATIVA DE TRABALHO	24469	300	350699-CENTRO HOSPITALAR ATIBAIA LTDA.	25465	300	338648-FUNDAÇÃO SANEPAR DE ASSISTÊNCIA SOCIAL	24940	300	386596-FEDERAÇAO REGIONAL DAS COOPERATIVAS MÉDICA	24617	300	417947-ASSOCIAÇÃO DA SANTA CASA SAÚDE DE RIBEIRÃO	23459	300	350699-CENTRO HOSPITALAR ATIBAIA LTDA.	22221	300	345458-UNIMED LAVRAS COOPERATIVA DE TRABALHO MÉDI	22552	300	304344-UNIMED PARÁ DE MINAS COOPERATIVA DE TRABAL	21034	300	311618-UNIMED MISSÕES/RS - COOPERATIVA DE ASSISTÊ	20547	300	364070-UNIMED TRÊS PONTAS - COOPERATIVA DE TRABAL	20501
301	357511-HUMANA ASSISTENCIA MEDICA LTDA	24257	301	389421-UNIMED MOSSORÓ - COOPERATIVA DE TRABALHOS	25375	301	361615-UNIMED DE PARANAGUÁ COOPERATIVA DE TRABALH	24928	301	363774-UNIMED TERESÓPOLIS COOPERATIVA DE TRABALHO	24576	301	413305-ADMINISTRADORA BRASILEIRA DE ASSISTÊNCIA M	23340	301	352179-UNIMED FRONTEIRA NOROESTE/RS - COOPERATIVA	22034	301	315044-FUNDAÇÃO CELESC DE SEGURIDADE SOCIAL - CEL	22489	301	350699-CENTRO HOSPITALAR ATIBAIA LTDA.	20737	301	364070-UNIMED TRÊS PONTAS - COOPERATIVA DE TRABAL	20501	301	358096-UNIMED APUCARANA COOPERATIVA DE TRABALHO M	20165
302	318213-COOPERATIVA DE TRABALHO MEDICO REGIÃO DO P	24181	302	370363-BENEPLAN PLANO DE SAÚDE LTDA.	25353	302	324361-CAIXA DE ASSISTÊNCIA À SAÚDE - CABERJ	24813	302	337871-UNIMED RIO BRANCO COOPERATIVA DE TRABALHO	24546	302	330264-UNIMED DE BARRA MANSA SOC. COOP. SERV.MED.	23099	302	305227-UNIMED DO OESTE DO PARANÁ - COOP. DE TRABA	22004	302	351792-UNIMED FOZ DO IGUACU COOPERATIVA TRABALHO	22478	302	400190-SANTO ANDRÉ PLANOS DE ASSISTENCIA MÉDICA L	20737	302	416584-ASSOCIAÇÃO FUNDO DE PROTEÇÃO À SAÚDE	20435	302	416738-OESTE SAÚDE ASSISTÊNCIA A SAÚDE SUPLEMENTA	20132
303	316881-UNIMED TEOFILO OTONI COOPERATIVA DE TRABAL	24163	303	331651-UNIMED ARAXÁ COOPERATIVA DE TRABALHO MÉDIC	25128	303	301060-UNIMED ITUIUTABA COOPERATIVA TRABALHO MÉDI	24798	303	363685-IRMANDADE NOSSA SENHORA DAS MERCES DE MONT	24257	303	337871-UNIMED RIO BRANCO COOPERATIVA DE TRABALHO	23069	303	345458-UNIMED LAVRAS COOPERATIVA DE TRABALHO MÉDI	21958	303	419338-SANTA CASA DE MISERICORDIA DE PONTA GROSSA	22233	303	403962-SÃO FRANCISCO ASSISTÊNCIA MÉDICA LTDA	20680	303	315265-PARANA ASSISTENCIA MEDICA LTDA	20337	303	420158-ASSOCIAÇÃO PADRE ALBINO SAÚDE	20088
304	301060-UNIMED ITUIUTABA COOPERATIVA TRABALHO MÉDI	23606	304	334154-UNIMED DE CAÇAPAVA - COOPERATIVA DE TRABAL	25068	304	322571-UNIMED GUARAPUAVA COOPERATIVA DE TRABALHO	24790	304	352179-UNIMED FRONTEIRA NOROESTE/RS - COOPERATIVA	24228	304	315044-FUNDAÇÃO CELESC DE SEGURIDADE SOCIAL - CEL	23050	304	386596-FEDERAÇAO REGIONAL DAS COOPERATIVAS MÉDICA	21705	304	352179-UNIMED FRONTEIRA NOROESTE/RS - COOPERATIVA	22184	304	311618-UNIMED MISSÕES/RS - COOPERATIVA DE ASSISTÊ	20631	304	303844-UNIMED DE ANDRADINA - COOPERATIVA DE TRABA	20312	304	386596-FEDERAÇAO REGIONAL DAS COOPERATIVAS MÉDICA	20044
305	382833-SINDICATO DOS ASSALARIADOS ATIVOS, APOSENT	23497	305	301060-UNIMED ITUIUTABA COOPERATIVA TRABALHO MÉDI	24900	305	340146-ASSOCIAÇÃO AUXILIADORA DAS CLASSES LABORIO	24778	305	325236-ASSISTÊNCIA MÉDICA SÃO MIGUEL LTDA	24217	305	363685-IRMANDADE NOSSA SENHORA DAS MERCES DE MONT	22959	305	320862-UNIMED DE PARANAVAÍ COOPERATIVA DE TRABALH	21663	305	320862-UNIMED DE PARANAVAÍ COOPERATIVA DE TRABALH	22097	305	323926-UNIMED SÃO JOÃO DEL REI - COOPERATIVA DE T	20446	305	361011-SINDIFISCO NACIONAL - SINDICATO NACIONAL D	20219	305	330264-UNIMED DE BARRA MANSA SOC. COOP. SERV.MED.	20013
306	414352-HBC SAÚDE LTDA.	23446	306	351695-IRMANDADE SANTA CASA MISERICORDIA DE SÃO J	24879	306	350699-CENTRO HOSPITALAR ATIBAIA LTDA.	24760	306	350699-CENTRO HOSPITALAR ATIBAIA LTDA.	23938	306	347655-IRMANDADE DA SANTA CASA DE MISERICÓRDIA DE	22700	306	356581-UNIMED ITAÚNA COOPERATIVA DE TRABALHO MÉDI	21225	306	350699-CENTRO HOSPITALAR ATIBAIA LTDA.	21943	306	386596-FEDERAÇAO REGIONAL DAS COOPERATIVAS MÉDICA	20391	306	330566-UNIMED RESENDE COOPERATIVA DE TRABALHO MÉD	20190	306	409243-SAUDE PAS - MEDICINA E ODONTO	19990
307	353663-UNIMED NORTE DO MATO GROSSO COOPERATIVA DE	23317	307	319872-CAMIM-CLINICA MÉDICA LTDA	23934	307	356107-UNIMED CRUZEIRO - COOPERATIVA DE TRABALHO	24725	307	324345-UNIMED COSTA DO DESCOBRIMENTO COOPERATIVA	23838	307	385255-UNIHOSP SAÚDE S.A.	22660	307	414930-SAÚDE SANTA TEREZA LTDA.	21083	307	410292-FUNDACAO LEONOR DE BARROS CAMARGO	21658	307	356581-UNIMED ITAÚNA COOPERATIVA DE TRABALHO MÉDI	20318	307	386596-FEDERAÇAO REGIONAL DAS COOPERATIVAS MÉDICA	20132	307	311618-UNIMED MISSÕES/RS - COOPERATIVA DE ASSISTÊ	19974
308	417599-ASSOCIAÇAO DOS FUNCIONARIOS PUBLICOS DO ES	23156	308	312347-UNIMED ANÁPOLIS COOPERATIVA DE TRABALHO MÉ	23929	308	349194-SMV SERVIÇOS MÉDICOS LTDA	24674	308	335517-UNIMED ITABIRA COOPERATIVA DE TRABALHO MÉD	23750	308	347108-UNIMED DE BARRETOS COOPERATIVA DE TRABALHO	22616	308	354571-PETROBRAS DISTRIBUIDORA S.A.	21000	308	403920-IRMANDADE DA SANTA CASA DE MISERICÓRDIA DE	21323	308	357022-UNIMED ERECHIM - COOPERATIVA DE SERVIÇOS D	20174	308	312592-UNIMED NORTE FLUMINENSE COOPERATIVA DE TRA	19998	308	304468-UNIMED BARRA DO GARÇAS - COOPERATIVA DE TR	19836
309	316296-MASSA FALIDA DE VITA SAÚDE ADMINISTRAÇÃO H	23061	309	352179-UNIMED FRONTEIRA NOROESTE/RS - COOPERATIVA	23874	309	386596-FEDERAÇAO REGIONAL DAS COOPERATIVAS MÉDICA	24563	309	347655-IRMANDADE DA SANTA CASA DE MISERICÓRDIA DE	23697	309	357022-UNIMED ERECHIM - COOPERATIVA DE SERVIÇOS D	22546	309	346471-SAMP MINAS ASSISTÊNCIA MÉDICA LTDA.	20878	309	311618-UNIMED MISSÕES/RS - COOPERATIVA DE ASSISTÊ	21169	309	317632-ASSOCIAÇÃO DOS AGENTES FISCAIS DE RENDAS D	20009	309	358096-UNIMED APUCARANA COOPERATIVA DE TRABALHO M	19997	309	330566-UNIMED RESENDE COOPERATIVA DE TRABALHO MÉD	19701
310	345091-SANTA CASA DE MISERICORDIA DE SAO JOAQUIM	23045	310	415014-UNIMED DE ITATIBA COOPERATIVA DE TRABALHO	23853	310	357065-UNIMED ITABUNA COOPERATIVA DE TRABALHO MED	24528	310	312592-UNIMED NORTE FLUMINENSE COOPERATIVA DE TRA	23685	310	346209-UNIMED EXTREMO SUL COOPERATIVA DE TRABALHO	22470	310	314668-ABERTTA SAÚDE - ASSOCIAÇÃO BENEFICENTE DOS	20751	310	386596-FEDERAÇAO REGIONAL DAS COOPERATIVAS MÉDICA	20709	310	312592-UNIMED NORTE FLUMINENSE COOPERATIVA DE TRA	20008	310	317632-ASSOCIAÇÃO DOS AGENTES FISCAIS DE RENDAS D	19910	310	304395-UNIMED INCONFIDENTES COOPERATIVA DE TRABAL	19586
311	352543-UNIMED IMPERATRIZ COOPERATIVA DE TRABALHO	22997	311	338648-FUNDAÇÃO SANEPAR DE ASSISTÊNCIA SOCIAL	23807	311	334154-UNIMED DE CAÇAPAVA - COOPERATIVA DE TRABAL	24430	311	403920-IRMANDADE DA SANTA CASA DE MISERICÓRDIA DE	23481	311	385751-UNIMED PIRAQUEAÇU COOPERATIVA DE TRABALHO	22422	311	304344-UNIMED PARÁ DE MINAS COOPERATIVA DE TRABAL	20652	311	418587-AMHA SAUDE S/A	20645	311	417599-ASSOCIAÇAO DOS FUNCIONARIOS PUBLICOS DO ES	20003	311	350699-CENTRO HOSPITALAR ATIBAIA LTDA.	19857	311	315265-PARANA ASSISTENCIA MEDICA LTDA	19574
312	319872-CAMIM-CLINICA MÉDICA LTDA	22803	312	337871-UNIMED RIO BRANCO COOPERATIVA DE TRABALHO	23768	312	337871-UNIMED RIO BRANCO COOPERATIVA DE TRABALHO	24370	312	315044-FUNDAÇÃO CELESC DE SEGURIDADE SOCIAL - CEL	23099	312	300713-UNIMED DE ASSIS COOPERATIVA DE TRABALHO MÉ	22417	312	311618-UNIMED MISSÕES/RS - COOPERATIVA DE ASSISTÊ	20606	312	323926-UNIMED SÃO JOÃO DEL REI - COOPERATIVA DE T	20602	312	358096-UNIMED APUCARANA COOPERATIVA DE TRABALHO M	20002	312	401196-SAÚDE GOIÂNIA LTDA	19641	312	345776-UNIMED DE BIRIGUI - COOPERATIVA DE TRABALH	19562
313	315044-FUNDAÇÃO CELESC DE SEGURIDADE SOCIAL - CEL	22769	313	386596-FEDERAÇAO REGIONAL DAS COOPERATIVAS MÉDICA	23647	313	342343-UNIMED DE PINDAMONHANGABA - COOPERATIVA TR	23736	313	347108-UNIMED DE BARRETOS COOPERATIVA DE TRABALHO	22991	313	345458-UNIMED LAVRAS COOPERATIVA DE TRABALHO MÉDI	22140	313	351792-UNIMED FOZ DO IGUACU COOPERATIVA TRABALHO	20585	313	304344-UNIMED PARÁ DE MINAS COOPERATIVA DE TRABAL	20579	313	324361-CAIXA DE ASSISTÊNCIA À SAÚDE - CABERJ	19960	313	325031-UNIMED DE LENÇOIS PAULISTA - COOPERATIVA D	19639	313	301744-UNIMED JOAÇABA COOPERATIVA DE TRABALHO MÉD	19555
314	361615-UNIMED DE PARANAGUÁ COOPERATIVA DE TRABALH	22766	314	390178-SANTA CASA DE MISERICÓRDIA DE BARRETOS	23576	314	389421-UNIMED MOSSORÓ - COOPERATIVA DE TRABALHOS	23195	314	417947-ASSOCIAÇÃO DA SANTA CASA SAÚDE DE RIBEIRÃO	22900	314	352179-UNIMED FRONTEIRA NOROESTE/RS - COOPERATIVA	22075	314	303844-UNIMED DE ANDRADINA - COOPERATIVA DE TRABA	20576	314	345776-UNIMED DE BIRIGUI - COOPERATIVA DE TRABALH	20496	314	345776-UNIMED DE BIRIGUI - COOPERATIVA DE TRABALH	19958	314	345776-UNIMED DE BIRIGUI - COOPERATIVA DE TRABALH	19608	314	317632-ASSOCIAÇÃO DOS AGENTES FISCAIS DE RENDAS D	19390
315	352179-UNIMED FRONTEIRA NOROESTE/RS - COOPERATIVA	22755	315	323977-IRMANDADE DO SENHOR BOM JESUS DOS PASSOS D	23455	315	347655-IRMANDADE DA SANTA CASA DE MISERICÓRDIA DE	23073	315	356581-UNIMED ITAÚNA COOPERATIVA DE TRABALHO MÉDI	22726	315	306100-UNIMED REGIONAL DE CAMPO MOURÃO COOP TRAB	22008	315	305995-GOOD LIFE SAUDE LTDA	20505	315	356581-UNIMED ITAÚNA COOPERATIVA DE TRABALHO MÉDI	20435	315	324159-UNIMED ALTA MOGIANA COOPERATIVA DE TRABALH	19943	315	324159-UNIMED ALTA MOGIANA COOPERATIVA DE TRABALH	19548	315	324159-UNIMED ALTA MOGIANA COOPERATIVA DE TRABALH	19380
316	338648-FUNDAÇÃO SANEPAR DE ASSISTÊNCIA SOCIAL	22747	316	322571-UNIMED GUARAPUAVA COOPERATIVA DE TRABALHO	23424	316	315265-PARANA ASSISTENCIA MEDICA LTDA	23051	316	334154-UNIMED DE CAÇAPAVA - COOPERATIVA DE TRABAL	22697	316	323926-UNIMED SÃO JOÃO DEL REI - COOPERATIVA DE T	22001	316	346870-PORTO ALEGRE CLÍNICAS LTDA.	20468	316	328332-AMI - ASSISTÊNCIA MÉDICA INFANTIL LTDA	20424	316	364070-UNIMED TRÊS PONTAS - COOPERATIVA DE TRABAL	19913	316	320820-CAIXA DE ASSISTÊNCIA SISTEMA SAÚDE INTEGRA	19491	316	335517-UNIMED ITABIRA COOPERATIVA DE TRABALHO MÉD	19371
317	369411-UNIMED DE ARACATUBA - COOPERATIVA DE TRABA	22670	317	342343-UNIMED DE PINDAMONHANGABA - COOPERATIVA TR	23304	317	335517-UNIMED ITABIRA COOPERATIVA DE TRABALHO MÉD	23040	317	330264-UNIMED DE BARRA MANSA SOC. COOP. SERV.MED.	22414	317	363774-UNIMED TERESÓPOLIS COOPERATIVA DE TRABALHO	21912	317	345776-UNIMED DE BIRIGUI - COOPERATIVA DE TRABALH	20373	317	414930-SAÚDE SANTA TEREZA LTDA.	20182	317	324493-S.P.A SAUDE- SISTEMA DE PROMOÇÃO ASSISTENC	19907	317	421197-SANTA CASA DE MAUÁ SAÚDE	19396	317	312592-UNIMED NORTE FLUMINENSE COOPERATIVA DE TRA	19139
318	346870-PORTO ALEGRE CLÍNICAS LTDA.	22614	318	417599-ASSOCIAÇAO DOS FUNCIONARIOS PUBLICOS DO ES	23188	318	346870-PORTO ALEGRE CLÍNICAS LTDA.	23020	318	320510-ATÍVIA SERVIÇOS DE SAÚDE S/A	22030	318	305227-UNIMED DO OESTE DO PARANÁ - COOP. DE TRABA	21853	318	312592-UNIMED NORTE FLUMINENSE COOPERATIVA DE TRA	20367	318	358096-UNIMED APUCARANA COOPERATIVA DE TRABALHO M	20022	318	303844-UNIMED DE ANDRADINA - COOPERATIVA DE TRABA	19872	318	416738-OESTE SAÚDE ASSISTÊNCIA A SAÚDE SUPLEMENTA	19337	318	318213-COOPERATIVA DE TRABALHO MEDICO REGIÃO DO P	19134
319	342343-UNIMED DE PINDAMONHANGABA - COOPERATIVA TR	22603	319	357065-UNIMED ITABUNA COOPERATIVA DE TRABALHO MED	22950	319	352543-UNIMED IMPERATRIZ COOPERATIVA DE TRABALHO	23016	319	385751-UNIMED PIRAQUEAÇU COOPERATIVA DE TRABALHO	21858	319	384356-COOPUS - COOPERATIVA DE USUÁRIOS DO SISTEM	21811	319	418587-AMHA SAUDE S/A	20317	319	303844-UNIMED DE ANDRADINA - COOPERATIVA DE TRABA	20009	319	320820-CAIXA DE ASSISTÊNCIA SISTEMA SAÚDE INTEGRA	19872	319	352314-UNIMED JOÃO MONLEVADE COOPERATIVA DE TRABA	19333	319	330809-FUNDAÇÃO DE SEGURIDADE SOCIAL DA ARCELORMI	19026
320	304531-AME-ASSISTÊNCIA MÉDICA A EMPRESAS LTDA	22348	320	382833-SINDICATO DOS ASSALARIADOS ATIVOS, APOSENT	22941	320	346209-UNIMED EXTREMO SUL COOPERATIVA DE TRABALHO	22962	320	346209-UNIMED EXTREMO SUL COOPERATIVA DE TRABALHO	21795	320	320862-UNIMED DE PARANAVAÍ COOPERATIVA DE TRABALH	21622	320	323926-UNIMED SÃO JOÃO DEL REI - COOPERATIVA DE T	20308	320	346471-SAMP MINAS ASSISTÊNCIA MÉDICA LTDA.	19953	320	416584-ASSOCIAÇÃO FUNDO DE PROTEÇÃO À SAÚDE	19763	320	403962-SÃO FRANCISCO ASSISTÊNCIA MÉDICA LTDA	19273	320	350699-CENTRO HOSPITALAR ATIBAIA LTDA.	18884
321	335070-MAIMELL SAÚDE EMPRESARIAL S/C LTDA	22264	321	402036-MADRE THEODORA ASSISTÊNCIA MÉDICA HOSPITAL	22867	321	319384-UNIMED PLANALTO MÉDIO- COOPERATIVA DE SERV	22877	321	357022-UNIMED ERECHIM - COOPERATIVA DE SERVIÇOS D	21758	321	335215-UNIMED ARARUAMA COOPERATIVA DE TRABALHO MÉ	21323	321	363774-UNIMED TERESÓPOLIS COOPERATIVA DE TRABALHO	20195	321	317632-ASSOCIAÇÃO DOS AGENTES FISCAIS DE RENDAS D	19909	321	330566-UNIMED RESENDE COOPERATIVA DE TRABALHO MÉD	19683	321	318213-COOPERATIVA DE TRABALHO MEDICO REGIÃO DO P	19224	321	356581-UNIMED ITAÚNA COOPERATIVA DE TRABALHO MÉDI	18875
322	371777-UNIMED NORTE CAPIXABA- COOPERATIVA DE TRAB	22179	322	315044-FUNDAÇÃO CELESC DE SEGURIDADE SOCIAL - CEL	22735	322	347108-UNIMED DE BARRETOS COOPERATIVA DE TRABALHO	22849	322	305227-UNIMED DO OESTE DO PARANÁ - COOP. DE TRABA	21715	322	314668-ABERTTA SAÚDE - ASSOCIAÇÃO BENEFICENTE DOS	21265	322	318213-COOPERATIVA DE TRABALHO MEDICO REGIÃO DO P	20168	322	335215-UNIMED ARARUAMA COOPERATIVA DE TRABALHO MÉ	19868	322	392391-HOSPITAL MARECHAL CÂNDIDO RONDON LTDA	19101	322	318566-UNIMED METROPOLITANA DO AGRESTE - COOPERAT	19166	322	317012-COOPERATIVA DE TRABALHO MÉDICO DO PLANALTO	18859
323	000027-SALUTAR SAÚDE SEGURADORA S/A	22169	323	318213-COOPERATIVA DE TRABALHO MEDICO REGIÃO DO P	22707	323	324345-UNIMED COSTA DO DESCOBRIMENTO COOPERATIVA	22800	323	305995-GOOD LIFE SAUDE LTDA	21542	323	354571-PETROBRAS DISTRIBUIDORA S.A.	21231	323	347108-UNIMED DE BARRETOS COOPERATIVA DE TRABALHO	20134	323	357022-UNIMED ERECHIM - COOPERATIVA DE SERVIÇOS D	19811	323	330809-FUNDAÇÃO DE SEGURIDADE SOCIAL DA ARCELORMI	19100	323	330809-FUNDAÇÃO DE SEGURIDADE SOCIAL DA ARCELORMI	19149	323	417599-ASSOCIAÇAO DOS FUNCIONARIOS PUBLICOS DO ES	18853
324	395480-ESMALE ASSISTENCIA INTERNACIONAL DE SAUDE	22044	324	413399-FUNDAÇÃO PADRE ALBINO	22705	324	363685-IRMANDADE NOSSA SENHORA DAS MERCES DE MONT	22719	324	346870-PORTO ALEGRE CLÍNICAS LTDA.	21486	324	407534-ÔNIX OPERADORA DE PLANOS DE SAÚDE LTDA	21088	324	335215-UNIMED ARARUAMA COOPERATIVA DE TRABALHO MÉ	20119	324	335614-SAMEDIL SERVIÇOS DE ATENDIMENTO MÉDICO S/A	19518	324	356476-CAIXA DE ASSISTÊNCIA DOS EMPREGADOS DOS SI	18952	324	420158-ASSOCIAÇÃO PADRE ALBINO SAÚDE	18868	324	336858-UNIMED FRANCISCO BELTRAO COOPERATIVA DE TR	18683
325	356107-UNIMED CRUZEIRO - COOPERATIVA DE TRABALHO	22015	325	347108-UNIMED DE BARRETOS COOPERATIVA DE TRABALHO	22694	325	315044-FUNDAÇÃO CELESC DE SEGURIDADE SOCIAL - CEL	22697	325	345776-UNIMED DE BIRIGUI - COOPERATIVA DE TRABALH	21395	325	304344-UNIMED PARÁ DE MINAS COOPERATIVA DE TRABAL	21068	325	317632-ASSOCIAÇÃO DOS AGENTES FISCAIS DE RENDAS D	19871	325	356476-CAIXA DE ASSISTÊNCIA DOS EMPREGADOS DOS SI	19356	325	335215-UNIMED ARARUAMA COOPERATIVA DE TRABALHO MÉ	18895	325	310522-PROASA - PROGRAMA ADVENTISTA DE SAÚDE	18865	325	361941-UNIMED DE TATUI - COOPERATIVA DE TRABALHO	18667
326	323977-IRMANDADE DO SENHOR BOM JESUS DOS PASSOS D	21943	326	356581-UNIMED ITAÚNA COOPERATIVA DE TRABALHO MÉDI	22669	326	000027-SALUTAR SAÚDE SEGURADORA S/A	22355	326	354571-PETROBRAS DISTRIBUIDORA S.A.	21291	326	359033-UNIMED TRÊS CORAÇÕES COOPERATIVA DE TRABAL	20924	326	324159-UNIMED ALTA MOGIANA COOPERATIVA DE TRABALH	19838	326	364070-UNIMED TRÊS PONTAS - COOPERATIVA DE TRABAL	19329	326	352314-UNIMED JOÃO MONLEVADE COOPERATIVA DE TRABA	18770	326	417599-ASSOCIAÇAO DOS FUNCIONARIOS PUBLICOS DO ES	18849	326	320820-CAIXA DE ASSISTÊNCIA SISTEMA SAÚDE INTEGRA	18626
327	334154-UNIMED DE CAÇAPAVA - COOPERATIVA DE TRABAL	21918	327	347655-IRMANDADE DA SANTA CASA DE MISERICÓRDIA DE	22310	327	417599-ASSOCIAÇAO DOS FUNCIONARIOS PUBLICOS DO ES	22336	327	320862-UNIMED DE PARANAVAÍ COOPERATIVA DE TRABALH	21272	327	345776-UNIMED DE BIRIGUI - COOPERATIVA DE TRABALH	20626	327	356476-CAIXA DE ASSISTÊNCIA DOS EMPREGADOS DOS SI	19695	327	312592-UNIMED NORTE FLUMINENSE COOPERATIVA DE TRA	19275	327	304531-AME-ASSISTÊNCIA MÉDICA A EMPRESAS LTDA	18755	327	317012-COOPERATIVA DE TRABALHO MÉDICO DO PLANALTO	18828	327	402478-ORALCLASS ASSISTENCIA MÉDICA E ODONTOLOGIC	18559
328	390178-SANTA CASA DE MISERICÓRDIA DE BARRETOS	21879	328	306665-UNIMED DO GUARUJÁ COOPERATIVA DE TRABALHO	22281	328	349755-SMEDSJ - SERVIÇOS MÉDICOS SÃO JOSE LTDA	22165	328	417599-ASSOCIAÇAO DOS FUNCIONARIOS PUBLICOS DO ES	21261	328	356581-UNIMED ITAÚNA COOPERATIVA DE TRABALHO MÉDI	20447	328	419141-ASSOCIAÇÃO SÃO FRANCISCO VIDA	19667	328	324493-S.P.A SAUDE- SISTEMA DE PROMOÇÃO ASSISTENC	19273	328	418803-ASSOCIAÇÃO SANTA CASA SAÚDE DE ARAÇATUBA	18746	328	301744-UNIMED JOAÇABA COOPERATIVA DE TRABALHO MÉD	18696	328	310522-PROASA - PROGRAMA ADVENTISTA DE SAÚDE	18537
329	331651-UNIMED ARAXÁ COOPERATIVA DE TRABALHO MÉDIC	21792	329	335070-MAIMELL SAÚDE EMPRESARIAL S/C LTDA	22264	329	357022-UNIMED ERECHIM - COOPERATIVA DE SERVIÇOS D	22065	329	304531-AME-ASSISTÊNCIA MÉDICA A EMPRESAS LTDA	21235	329	415847-ASSISTÊNCIA MÉDICO-HOSPITALAR LTDA.	20408	329	349755-SMEDSJ - SERVIÇOS MÉDICOS SÃO JOSE LTDA	19390	329	349755-SMEDSJ - SERVIÇOS MÉDICOS SÃO JOSE LTDA	19169	329	361941-UNIMED DE TATUI - COOPERATIVA DE TRABALHO	18736	329	304468-UNIMED BARRA DO GARÇAS - COOPERATIVA DE TR	18617	329	335215-UNIMED ARARUAMA COOPERATIVA DE TRABALHO MÉ	18463
330	315265-PARANA ASSISTENCIA MEDICA LTDA	21704	330	320820-CAIXA DE ASSISTÊNCIA SISTEMA SAÚDE INTEGRA	22247	330	415014-UNIMED DE ITATIBA COOPERATIVA DE TRABALHO	21439	330	359033-UNIMED TRÊS CORAÇÕES COOPERATIVA DE TRABAL	21230	330	312592-UNIMED NORTE FLUMINENSE COOPERATIVA DE TRA	20304	330	352314-UNIMED JOÃO MONLEVADE COOPERATIVA DE TRABA	19308	330	304531-AME-ASSISTÊNCIA MÉDICA A EMPRESAS LTDA	19154	330	346471-SAMP MINAS ASSISTÊNCIA MÉDICA LTDA.	18421	330	304395-UNIMED INCONFIDENTES COOPERATIVA DE TRABAL	18589	330	324566-UNIMED DE CATALÃO COOPERATIVA DE TRABALHO	18446
331	357022-UNIMED ERECHIM - COOPERATIVA DE SERVIÇOS D	21603	331	352543-UNIMED IMPERATRIZ COOPERATIVA DE TRABALHO	22173	331	354571-PETROBRAS DISTRIBUIDORA S.A.	21332	331	324159-UNIMED ALTA MOGIANA COOPERATIVA DE TRABALH	21171	331	324159-UNIMED ALTA MOGIANA COOPERATIVA DE TRABALH	20256	331	414352-HBC SAÚDE LTDA.	19084	331	361941-UNIMED DE TATUI - COOPERATIVA DE TRABALHO	19147	331	415014-UNIMED DE ITATIBA COOPERATIVA DE TRABALHO	18381	331	361941-UNIMED DE TATUI - COOPERATIVA DE TRABALHO	18473	331	323055-UNIMED NORTE PAULISTA - COOPERATIVA DE TRA	18144
332	321338-AMERON - ASSISTÊNCIA MÉDICA RONDÔNIA S/A.	21581	332	314099-UNIMED VALE DO SEPOTUBA - COOPERATIVA DE T	22148	332	417491-PORTOMED - PORTO SEGURO SERVIÇOS DE SAUDE	21313	332	342343-UNIMED DE PINDAMONHANGABA - COOPERATIVA TR	21136	332	318213-COOPERATIVA DE TRABALHO MEDICO REGIÃO DO P	20187	332	351091-FREE LIFE OPERADORA DE PLANOS DE SAÚDE LTD	19022	332	416584-ASSOCIAÇÃO FUNDO DE PROTEÇÃO À SAÚDE	19087	332	310522-PROASA - PROGRAMA ADVENTISTA DE SAÚDE	18374	332	324361-CAIXA DE ASSISTÊNCIA À SAÚDE - CABERJ	18423	332	418374-CAIXA DE ASSISTÊNCIA DO SETOR ELÉTRICO - E	18114
333	324345-UNIMED COSTA DO DESCOBRIMENTO COOPERATIVA	21477	333	335517-UNIMED ITABIRA COOPERATIVA DE TRABALHO MÉD	22104	333	334651-IRMANDADE DA SANTA CASA DE MISERICÓRDIA DE	21258	333	323926-UNIMED SÃO JOÃO DEL REI - COOPERATIVA DE T	21125	333	311359-FUNDAÇÃO DE SAÚDE ITAIGUAPY	20117	333	415847-ASSISTÊNCIA MÉDICO-HOSPITALAR LTDA.	19012	333	418803-ASSOCIAÇÃO SANTA CASA SAÚDE DE ARAÇATUBA	18963	333	339539-IRMANDADE DA SANTA CASA DE MISERICÓRDIA DE	18351	333	336858-UNIMED FRANCISCO BELTRAO COOPERATIVA DE TR	18135	333	319422-IRMANDADE DA SANTA CASA DE MISERICORDIA DE	18103
334	312347-UNIMED ANÁPOLIS COOPERATIVA DE TRABALHO MÉ	21454	334	414352-HBC SAÚDE LTDA.	21841	334	330264-UNIMED DE BARRA MANSA SOC. COOP. SERV.MED.	21254	334	335215-UNIMED ARARUAMA COOPERATIVA DE TRABALHO MÉ	21092	334	419150-ASSOCIAÇÃO MAIS SAÚDE SANTA CASA DE SÃO JO	20007	334	358096-UNIMED APUCARANA COOPERATIVA DE TRABALHO M	19007	334	330809-FUNDAÇÃO DE SEGURIDADE SOCIAL DA ARCELORMI	18822	334	318566-UNIMED METROPOLITANA DO AGRESTE - COOPERAT	18328	334	356476-CAIXA DE ASSISTÊNCIA DOS EMPREGADOS DOS SI	18029	334	348261-UNIMED ALTO SÃO FRANCISCO COOPERATIVA DE T	17938
335	310891-IRMANDADE NOSSA SENHORA DAS GRAÇAS	21449	335	413488-MASSA FALIDA DE VITAE SERVIÇOS ASSISTENCIA	21769	335	418170-QUALLITY SAÚDE ASSISTÊNCIA MÉDICA AMBULATO	21036	335	415014-UNIMED DE ITATIBA COOPERATIVA DE TRABALHO	21020	335	349755-SMEDSJ - SERVIÇOS MÉDICOS SÃO JOSE LTDA	19902	335	324493-S.P.A SAUDE- SISTEMA DE PROMOÇÃO ASSISTENC	18890	335	301060-UNIMED ITUIUTABA COOPERATIVA TRABALHO MÉDI	18750	335	402851-MULTI SAÚDE - ASSISTÊNCIA MÉDICA E HOSPITA	18301	335	324566-UNIMED DE CATALÃO COOPERATIVA DE TRABALHO	17975	335	418781-SAUDE CASSEB ASSISTENCIA MEDICA LTDA	17873
336	324159-UNIMED ALTA MOGIANA COOPERATIVA DE TRABALH	21145	336	357022-UNIMED ERECHIM - COOPERATIVA DE SERVIÇOS D	21721	336	345776-UNIMED DE BIRIGUI - COOPERATIVA DE TRABALH	21032	336	304344-UNIMED PARÁ DE MINAS COOPERATIVA DE TRABAL	20977	336	414930-SAÚDE SANTA TEREZA LTDA.	19847	336	364070-UNIMED TRÊS PONTAS - COOPERATIVA DE TRABAL	18654	336	385255-UNIHOSP SAÚDE S.A.	18697	336	304395-UNIMED INCONFIDENTES COOPERATIVA DE TRABAL	18291	336	335215-UNIMED ARARUAMA COOPERATIVA DE TRABALHO MÉ	17919	336	303844-UNIMED DE ANDRADINA - COOPERATIVA DE TRABA	17847
337	314668-ABERTTA SAÚDE - ASSOCIAÇÃO BENEFICENTE DOS	21145	337	414581-UNIÃO MÉDICA - COOPERATIVA DE TRABALHO MÉD	21603	337	305227-UNIMED DO OESTE DO PARANÁ - COOP. DE TRABA	20954	337	309231-MASSA FALIDA DA SAÚDE MEDICOL S/A	20851	337	356476-CAIXA DE ASSISTÊNCIA DOS EMPREGADOS DOS SI	19831	337	330809-FUNDAÇÃO DE SEGURIDADE SOCIAL DA ARCELORMI	18636	337	324159-UNIMED ALTA MOGIANA COOPERATIVA DE TRABALH	18631	337	353027-UNIMED DE ITAPETININGA - COOPERATIVA DE TR	18226	337	323055-UNIMED NORTE PAULISTA - COOPERATIVA DE TRA	17891	337	350729-OPERADORA DE PLANOS PRIVADOS DE ASSISTENCI	17693
338	322571-UNIMED GUARAPUAVA COOPERATIVA DE TRABALHO	21071	338	385751-UNIMED PIRAQUEAÇU COOPERATIVA DE TRABALHO	21432	338	318213-COOPERATIVA DE TRABALHO MEDICO REGIÃO DO P	20923	338	306100-UNIMED REGIONAL DE CAMPO MOURÃO COOP TRAB	20825	338	335517-UNIMED ITABIRA COOPERATIVA DE TRABALHO MÉD	19754	338	416584-ASSOCIAÇÃO FUNDO DE PROTEÇÃO À SAÚDE	18627	338	402851-MULTI SAÚDE - ASSISTÊNCIA MÉDICA E HOSPITA	18576	338	349755-SMEDSJ - SERVIÇOS MÉDICOS SÃO JOSE LTDA	18170	338	356581-UNIMED ITAÚNA COOPERATIVA DE TRABALHO MÉDI	17885	338	348244-UNIMED DE BRUSQUE COOPERATIVA DE TRABALHO	17573
339	347108-UNIMED DE BARRETOS COOPERATIVA DE TRABALHO	20985	339	354571-PETROBRAS DISTRIBUIDORA S.A.	21431	339	417947-ASSOCIAÇÃO DA SANTA CASA SAÚDE DE RIBEIRÃO	20787	339	310131-UNIMED PLANALTO - COOPERATIVA DE TRABALHO	20736	339	303844-UNIMED DE ANDRADINA - COOPERATIVA DE TRABA	19730	339	361941-UNIMED DE TATUI - COOPERATIVA DE TRABALHO	18531	339	354571-PETROBRAS DISTRIBUIDORA S.A.	18563	339	336858-UNIMED FRANCISCO BELTRAO COOPERATIVA DE TR	18147	339	400190-SANTO ANDRÉ PLANOS DE ASSISTENCIA MÉDICA L	17865	339	353027-UNIMED DE ITAPETININGA - COOPERATIVA DE TR	17336
340	357065-UNIMED ITABUNA COOPERATIVA DE TRABALHO MED	20960	340	324159-UNIMED ALTA MOGIANA COOPERATIVA DE TRABALH	21283	340	329525-HOSPITAL NOVO ATIBAIA S/A	20670	340	320820-CAIXA DE ASSISTÊNCIA SISTEMA SAÚDE INTEGRA	20663	340	317632-ASSOCIAÇÃO DOS AGENTES FISCAIS DE RENDAS D	19716	340	304531-AME-ASSISTÊNCIA MÉDICA A EMPRESAS LTDA	18437	340	352314-UNIMED JOÃO MONLEVADE COOPERATIVA DE TRABA	18555	340	354571-PETROBRAS DISTRIBUIDORA S.A.	18111	340	348244-UNIMED DE BRUSQUE COOPERATIVA DE TRABALHO	17742	340	324361-CAIXA DE ASSISTÊNCIA À SAÚDE - CABERJ	17309
341	329525-HOSPITAL NOVO ATIBAIA S/A	20873	341	354325-UNIMED ARAGUARI COOPERATIVA DE TRABALHO MÉ	21276	341	324159-UNIMED ALTA MOGIANA COOPERATIVA DE TRABALH	20624	341	304468-UNIMED BARRA DO GARÇAS - COOPERATIVA DE TR	20661	341	409243-SAUDE PAS - MEDICINA E ODONTO	19657	341	413399-FUNDAÇÃO PADRE ALBINO	18428	341	363774-UNIMED TERESÓPOLIS COOPERATIVA DE TRABALHO	18424	341	335517-UNIMED ITABIRA COOPERATIVA DE TRABALHO MÉD	18088	341	304531-AME-ASSISTÊNCIA MÉDICA A EMPRESAS LTDA	17736	341	418803-ASSOCIAÇÃO SANTA CASA SAÚDE DE ARAÇATUBA	17232
342	340146-ASSOCIAÇÃO AUXILIADORA DAS CLASSES LABORIO	20834	342	324345-UNIMED COSTA DO DESCOBRIMENTO COOPERATIVA	21187	342	359033-UNIMED TRÊS CORAÇÕES COOPERATIVA DE TRABAL	20602	342	321338-AMERON - ASSISTÊNCIA MÉDICA RONDÔNIA S/A.	20652	342	343064-GARANTIA DE SAÚDE LTDA	19582	342	335517-UNIMED ITABIRA COOPERATIVA DE TRABALHO MÉD	18359	342	318213-COOPERATIVA DE TRABALHO MEDICO REGIÃO DO P	18376	342	401196-SAÚDE GOIÂNIA LTDA	17985	342	348261-UNIMED ALTO SÃO FRANCISCO COOPERATIVA DE T	17661	342	347108-UNIMED DE BARRETOS COOPERATIVA DE TRABALHO	17155
343	384356-COOPUS - COOPERATIVA DE USUÁRIOS DO SISTEM	20781	343	349194-SMV SERVIÇOS MÉDICOS LTDA	20910	343	304344-UNIMED PARÁ DE MINAS COOPERATIVA DE TRABAL	20481	343	413330-AMEP FREGUESIA OPERADORA DE PLANO DE SAUDE	20614	343	418587-AMHA SAUDE S/A	19522	343	301060-UNIMED ITUIUTABA COOPERATIVA TRABALHO MÉDI	18327	343	304395-UNIMED INCONFIDENTES COOPERATIVA DE TRABAL	18194	343	323055-UNIMED NORTE PAULISTA - COOPERATIVA DE TRA	17899	343	354571-PETROBRAS DISTRIBUIDORA S.A.	17530	343	363855-CAIXA DE ASSISTÊNCIA DOS EMPREGADOS DA SAN	16963
344	312592-UNIMED NORTE FLUMINENSE COOPERATIVA DE TRA	20723	344	346209-UNIMED EXTREMO SUL COOPERATIVA DE TRABALHO	20762	344	323926-UNIMED SÃO JOÃO DEL REI - COOPERATIVA DE T	20469	344	413402-UNILIFE SAÚDE LTDA. - EM LIQUIDAÇÃO EXTRAJ	20525	344	413399-FUNDAÇÃO PADRE ALBINO	19481	344	304395-UNIMED INCONFIDENTES COOPERATIVA DE TRABAL	18292	344	353027-UNIMED DE ITAPETININGA - COOPERATIVA DE TR	18172	344	324566-UNIMED DE CATALÃO COOPERATIVA DE TRABALHO	17867	344	319422-IRMANDADE DA SANTA CASA DE MISERICORDIA DE	17474	344	356476-CAIXA DE ASSISTÊNCIA DOS EMPREGADOS DOS SI	16859
345	386596-FEDERAÇAO REGIONAL DAS COOPERATIVAS MÉDICA	20478	345	305227-UNIMED DO OESTE DO PARANÁ - COOP. DE TRABA	20759	345	320862-UNIMED DE PARANAVAÍ COOPERATIVA DE TRABALH	20437	345	352314-UNIMED JOÃO MONLEVADE COOPERATIVA DE TRABA	20392	345	351792-UNIMED FOZ DO IGUACU COOPERATIVA TRABALHO	19461	345	353027-UNIMED DE ITAPETININGA - COOPERATIVA DE TR	18286	345	324566-UNIMED DE CATALÃO COOPERATIVA DE TRABALHO	18137	345	301744-UNIMED JOAÇABA COOPERATIVA DE TRABALHO MÉD	17782	345	335517-UNIMED ITABIRA COOPERATIVA DE TRABALHO MÉD	17452	345	320510-ATÍVIA SERVIÇOS DE SAÚDE S/A	16838
346	413399-FUNDAÇÃO PADRE ALBINO	20371	346	349755-SMEDSJ - SERVIÇOS MÉDICOS SÃO JOSE LTDA	20663	346	385751-UNIMED PIRAQUEAÇU COOPERATIVA DE TRABALHO	20310	346	303844-UNIMED DE ANDRADINA - COOPERATIVA DE TRABA	20148	346	352314-UNIMED JOÃO MONLEVADE COOPERATIVA DE TRABA	19373	346	339539-IRMANDADE DA SANTA CASA DE MISERICÓRDIA DE	18026	346	403962-SÃO FRANCISCO ASSISTÊNCIA MÉDICA LTDA	18110	346	403920-IRMANDADE DA SANTA CASA DE MISERICÓRDIA DE	17772	346	353027-UNIMED DE ITAPETININGA - COOPERATIVA DE TR	17224	346	321338-AMERON - ASSISTÊNCIA MÉDICA RONDÔNIA S/A.	16592
347	414131-RN METROPOLITAN LTDA	20368	347	329525-HOSPITAL NOVO ATIBAIA S/A	20652	347	306665-UNIMED DO GUARUJÁ COOPERATIVA DE TRABALHO	20296	347	353060-UNIMED PATOS DE MINAS COOPERATIVA TRABALHO	20077	347	304531-AME-ASSISTÊNCIA MÉDICA A EMPRESAS LTDA	19364	347	356107-UNIMED CRUZEIRO - COOPERATIVA DE TRABALHO	18003	347	392391-HOSPITAL MARECHAL CÂNDIDO RONDON LTDA	18092	347	317012-COOPERATIVA DE TRABALHO MÉDICO DO PLANALTO	17649	347	418781-SAUDE CASSEB ASSISTENCIA MEDICA LTDA	17137	347	318035-UNIMED GUAXUPÉ COOPERATIVA DE TRABALHO MED	16343
348	402036-MADRE THEODORA ASSISTÊNCIA MÉDICA HOSPITAL	20362	348	346870-PORTO ALEGRE CLÍNICAS LTDA.	20536	348	356476-CAIXA DE ASSISTÊNCIA DOS EMPREGADOS DOS SI	20253	348	300713-UNIMED DE ASSIS COOPERATIVA DE TRABALHO MÉ	20073	348	310131-UNIMED PLANALTO - COOPERATIVA DE TRABALHO	19340	348	363685-IRMANDADE NOSSA SENHORA DAS MERCES DE MONT	17973	348	330566-UNIMED RESENDE COOPERATIVA DE TRABALHO MÉD	17881	348	416738-OESTE SAÚDE ASSISTÊNCIA A SAÚDE SUPLEMENTA	17623	348	418803-ASSOCIAÇÃO SANTA CASA SAÚDE DE ARAÇATUBA	16932	348	365777-UNIMED NOROESTE DO PARANÁ COOP DE TRABALHO	16288
349	356581-UNIMED ITAÚNA COOPERATIVA DE TRABALHO MÉDI	20252	349	000027-SALUTAR SAÚDE SEGURADORA S/A	20491	349	352314-UNIMED JOÃO MONLEVADE COOPERATIVA DE TRABA	20118	349	419150-ASSOCIAÇÃO MAIS SAÚDE SANTA CASA DE SÃO JO	20049	349	414352-HBC SAÚDE LTDA.	19205	349	403962-SÃO FRANCISCO ASSISTÊNCIA MÉDICA LTDA	17951	349	348244-UNIMED DE BRUSQUE COOPERATIVA DE TRABALHO	17819	349	318213-COOPERATIVA DE TRABALHO MEDICO REGIÃO DO P	17615	349	363855-CAIXA DE ASSISTÊNCIA DOS EMPREGADOS DA SAN	16915	349	346471-SAMP MINAS ASSISTÊNCIA MÉDICA LTDA.	16285
350	304051-UNIMED MONTES CLAROS COOPERATIVA DE TRABA	20204	350	315265-PARANA ASSISTENCIA MEDICA LTDA	20289	350	320820-CAIXA DE ASSISTÊNCIA SISTEMA SAÚDE INTEGRA	20000	350	318213-COOPERATIVA DE TRABALHO MEDICO REGIÃO DO P	20043	350	347591-GAMEC - GRUPO DE ASSISTÊNCIA MEDICA EMPRES	19078	350	419150-ASSOCIAÇÃO MAIS SAÚDE SANTA CASA DE SÃO JO	17931	350	323055-UNIMED NORTE PAULISTA - COOPERATIVA DE TRA	17804	350	304468-UNIMED BARRA DO GARÇAS - COOPERATIVA DE TR	17583	350	350729-OPERADORA DE PLANOS PRIVADOS DE ASSISTENCI	16722	350	335541-UNIMED VALE DAS ANTAS, RS - COOPERATIVA DE	16220
351	305227-UNIMED DO OESTE DO PARANÁ - COOP. DE TRABA	20154	351	310344-SBH SANTA CASA DE MISERICORDIA DE RIBEIRAO	20270	351	335215-UNIMED ARARUAMA COOPERATIVA DE TRABALHO MÉ	19820	351	356476-CAIXA DE ASSISTÊNCIA DOS EMPREGADOS DOS SI	19969	351	417823-PREMIUM SAÚDE EIRELI	19047	351	419168-COOPUS PLANOS DE SAÚDE LTDA	17925	351	415014-UNIMED DE ITATIBA COOPERATIVA DE TRABALHO	17769	351	415774-CABERJ INTEGRAL SAÚDE S.A	17250	351	335541-UNIMED VALE DAS ANTAS, RS - COOPERATIVA DE	16533	351	419486-PLADISA PLANOS DE SAÚDE LTDA	16169
352	347655-IRMANDADE DA SANTA CASA DE MISERICÓRDIA DE	20064	352	319384-UNIMED PLANALTO MÉDIO- COOPERATIVA DE SERV	20245	352	326356-SERVMED SAÚDE LTDA	19590	352	314668-ABERTTA SAÚDE - ASSOCIAÇÃO BENEFICENTE DOS	19932	352	415235-CENCOSUD BRASIL COMERCIAL LTDA.	18993	352	323055-UNIMED NORTE PAULISTA - COOPERATIVA DE TRA	17852	352	310522-PROASA - PROGRAMA ADVENTISTA DE SAÚDE	17748	352	348244-UNIMED DE BRUSQUE COOPERATIVA DE TRABALHO	17097	352	349755-SMEDSJ - SERVIÇOS MÉDICOS SÃO JOSE LTDA	16464	352	303178-UNIMED DE SOBRAL COOPERATIVA DE TRABALHO M	16157
353	360961-MASSA FALIDA LAM OPERADORA DE PLANOS DE SA	19906	353	305472-UNIMED REGIONAL SUL GOIAS COOP. DE TRABALH	20076	353	361941-UNIMED DE TATUI - COOPERATIVA DE TRABALHO	19532	353	365777-UNIMED NOROESTE DO PARANÁ COOP DE TRABALHO	19830	353	361941-UNIMED DE TATUI - COOPERATIVA DE TRABALHO	18874	353	411582-PLANO DE SAUDE ASES LTDA.	17662	353	335517-UNIMED ITABIRA COOPERATIVA DE TRABALHO MÉD	17715	353	319422-IRMANDADE DA SANTA CASA DE MISERICORDIA DE	17038	353	318035-UNIMED GUAXUPÉ COOPERATIVA DE TRABALHO MED	16409	353	373141-PLAMHEG PLANO DE ASSISTÊNCIA MEDICA E HOSP	16010
354	327263-INSOLVÊNCIA CIVIL DE UNIMED GUARARAPES COO	19724	354	402796-SOCIEDADE PORTUGUESA DE BENEFICENCIA	20017	354	310891-IRMANDADE NOSSA SENHORA DAS GRAÇAS	19519	354	353027-UNIMED DE ITAPETININGA - COOPERATIVA DE TR	19639	354	358096-UNIMED APUCARANA COOPERATIVA DE TRABALHO M	18795	354	347591-GAMEC - GRUPO DE ASSISTÊNCIA MEDICA EMPRES	17657	354	339539-IRMANDADE DA SANTA CASA DE MISERICÓRDIA DE	17696	354	335541-UNIMED VALE DAS ANTAS, RS - COOPERATIVA DE	16953	354	303178-UNIMED DE SOBRAL COOPERATIVA DE TRABALHO M	16331	354	416495-MATÃO CLINICAS & AMHMA SAÚDE LTDA	15881
355	413488-MASSA FALIDA DE VITAE SERVIÇOS ASSISTENCIA	19562	355	363685-IRMANDADE NOSSA SENHORA DAS MERCES DE MONT	19880	355	314668-ABERTTA SAÚDE - ASSOCIAÇÃO BENEFICENTE DOS	19465	355	349755-SMEDSJ - SERVIÇOS MÉDICOS SÃO JOSE LTDA	19590	355	415014-UNIMED DE ITATIBA COOPERATIVA DE TRABALHO	18767	355	419338-SANTA CASA DE MISERICORDIA DE PONTA GROSSA	17524	355	370975-UNIMED VALE DO JAURU COOPERATIVA DE TRABAL	17599	355	348261-UNIMED ALTO SÃO FRANCISCO COOPERATIVA DE T	16950	355	413291-CGO SAÚDE - OPERADORA DE PLANOS DE SAÚDE L	16280	355	354325-UNIMED ARAGUARI COOPERATIVA DE TRABALHO MÉ	15806
356	361941-UNIMED DE TATUI - COOPERATIVA DE TRABALHO	19429	356	304344-UNIMED PARÁ DE MINAS COOPERATIVA DE TRABAL	19764	356	300713-UNIMED DE ASSIS COOPERATIVA DE TRABALHO MÉ	19444	356	304395-UNIMED INCONFIDENTES COOPERATIVA DE TRABAL	19577	356	317012-COOPERATIVA DE TRABALHO MÉDICO DO PLANALTO	18753	356	363286-UNIMED DE TAUBATÉ COOPERATIVA DE TRABALHO	17479	356	320820-CAIXA DE ASSISTÊNCIA SISTEMA SAÚDE INTEGRA	17551	356	301060-UNIMED ITUIUTABA COOPERATIVA TRABALHO MÉDI	16649	356	421006-ASSOCIAÇÃO SÃO LUIZ SAÚDE	16060	356	406554-ASSOCIAÇÃO ADVENTISTA NORTE BRASILEIRA DE	15643
357	304344-UNIMED PARÁ DE MINAS COOPERATIVA DE TRABAL	19363	357	354554-MULTICLINICA SERVICOS DE SAUDE LTDA	19689	357	355950-SANTA CASA DE MISERICORDIA DONA CAROLINA M	19389	357	346471-SAMP MINAS ASSISTÊNCIA MÉDICA LTDA.	19215	357	304395-UNIMED INCONFIDENTES COOPERATIVA DE TRABAL	18625	357	317012-COOPERATIVA DE TRABALHO MÉDICO DO PLANALTO	17456	357	317012-COOPERATIVA DE TRABALHO MÉDICO DO PLANALTO	17530	357	363855-CAIXA DE ASSISTÊNCIA DOS EMPREGADOS DA SAN	16471	357	347108-UNIMED DE BARRETOS COOPERATIVA DE TRABALHO	15747	357	421006-ASSOCIAÇÃO SÃO LUIZ SAÚDE	15583
358	305626-PRONTOCLINICA E HOSPITAIS SAO LUCAS S/A	19335	358	320862-UNIMED DE PARANAVAÍ COOPERATIVA DE TRABALH	19622	358	346471-SAMP MINAS ASSISTÊNCIA MÉDICA LTDA.	19388	358	317012-COOPERATIVA DE TRABALHO MÉDICO DO PLANALTO	19212	358	330809-FUNDAÇÃO DE SEGURIDADE SOCIAL DA ARCELORMI	18523	358	310522-PROASA - PROGRAMA ADVENTISTA DE SAÚDE	17453	358	336858-UNIMED FRANCISCO BELTRAO COOPERATIVA DE TR	17495	358	421006-ASSOCIAÇÃO SÃO LUIZ SAÚDE	16462	358	365777-UNIMED NOROESTE DO PARANÁ COOP DE TRABALHO	15720	358	413291-CGO SAÚDE - OPERADORA DE PLANOS DE SAÚDE L	15476
359	304395-UNIMED INCONFIDENTES COOPERATIVA DE TRABAL	19214	359	334651-IRMANDADE DA SANTA CASA DE MISERICÓRDIA DE	19573	359	304395-UNIMED INCONFIDENTES COOPERATIVA DE TRABAL	19133	359	347591-GAMEC - GRUPO DE ASSISTÊNCIA MEDICA EMPRES	19133	359	324493-S.P.A SAUDE- SISTEMA DE PROMOÇÃO ASSISTENC	18473	359	322920-IRMANDADE DA SANTA CASA DE MISERICÓRDIA DE	17416	359	335541-UNIMED VALE DAS ANTAS, RS - COOPERATIVA DE	17223	359	361011-SINDIFISCO NACIONAL - SINDICATO NACIONAL D	16453	359	368920-AGROS - INSTITUTO UFV DE SEGURIDADE SOCIAL	15645	359	368920-AGROS - INSTITUTO UFV DE SEGURIDADE SOCIAL	15415
360	335517-UNIMED ITABIRA COOPERATIVA DE TRABALHO MÉD	19182	360	404047-VIP SAUDE LTDA. - EM LIQUIDAÇÃO EXTRADUCI	19526	360	304468-UNIMED BARRA DO GARÇAS - COOPERATIVA DE TR	19028	360	358096-UNIMED APUCARANA COOPERATIVA DE TRABALHO M	18986	360	320820-CAIXA DE ASSISTÊNCIA SISTEMA SAÚDE INTEGRA	18466	360	348244-UNIMED DE BRUSQUE COOPERATIVA DE TRABALHO	17352	360	411582-PLANO DE SAUDE ASES LTDA.	17201	360	354511-OPERADORA UNIESTE DE PLANOS DE SAÚDE LTDA	16253	360	406554-ASSOCIAÇÃO ADVENTISTA NORTE BRASILEIRA DE	15601	360	402851-MULTI SAÚDE - ASSISTÊNCIA MÉDICA E HOSPITA	15275
361	415014-UNIMED DE ITATIBA COOPERATIVA DE TRABALHO	19151	361	323926-UNIMED SÃO JOÃO DEL REI - COOPERATIVA DE T	19364	361	365777-UNIMED NOROESTE DO PARANÁ COOP DE TRABALHO	18980	361	414930-SAÚDE SANTA TEREZA LTDA.	18904	361	403962-SÃO FRANCISCO ASSISTÊNCIA MÉDICA LTDA	18463	361	392391-HOSPITAL MARECHAL CÂNDIDO RONDON LTDA	17316	361	401196-SAÚDE GOIÂNIA LTDA	17100	361	411582-PLANO DE SAUDE ASES LTDA.	16201	361	354325-UNIMED ARAGUARI COOPERATIVA DE TRABALHO MÉ	15415	361	337498-UNIMED TRÊS RIOS COOPERATIVA DE TRABALHO M	15265
362	310344-SBH SANTA CASA DE MISERICORDIA DE RIBEIRAO	19086	362	330264-UNIMED DE BARRA MANSA SOC. COOP. SERV.MED.	19348	362	347591-GAMEC - GRUPO DE ASSISTÊNCIA MEDICA EMPRES	18963	362	305626-PRONTOCLINICA E HOSPITAIS SAO LUCAS S/A	18851	362	311618-UNIMED MISSÕES/RS - COOPERATIVA DE ASSISTÊ	18302	362	336858-UNIMED FRANCISCO BELTRAO COOPERATIVA DE TR	17247	362	418374-CAIXA DE ASSISTÊNCIA DO SETOR ELÉTRICO - E	17064	362	303178-UNIMED DE SOBRAL COOPERATIVA DE TRABALHO M	16164	362	411582-PLANO DE SAUDE ASES LTDA.	15313	362	411582-PLANO DE SAUDE ASES LTDA.	15206
363	335801-MATERMED ASSISTÊNCIA MÉDICA - EIRELI	19066	363	314668-ABERTTA SAÚDE - ASSOCIAÇÃO BENEFICENTE DOS	19347	363	317012-COOPERATIVA DE TRABALHO MÉDICO DO PLANALTO	18770	363	362140-UNIMED OESTE DO PARÁ - COOPERATIVA DE TRAB	18725	363	323055-UNIMED NORTE PAULISTA - COOPERATIVA DE TRA	18248	363	312649-UNIMED AGRESTE MERIDIONAL - COOPERATIVA DE	17100	363	419150-ASSOCIAÇÃO MAIS SAÚDE SANTA CASA DE SÃO JO	16994	363	347108-UNIMED DE BARRETOS COOPERATIVA DE TRABALHO	16046	363	346471-SAMP MINAS ASSISTÊNCIA MÉDICA LTDA.	15294	363	417297-ELOSAÚDE - ASSOCIAÇÃO DE ASSISTÊNCIA À SAÚ	15038
364	365777-UNIMED NOROESTE DO PARANÁ COOP DE TRABALHO	19001	364	310891-IRMANDADE NOSSA SENHORA DAS GRAÇAS	19188	364	306100-UNIMED REGIONAL DE CAMPO MOURÃO COOP TRAB	18717	364	361941-UNIMED DE TATUI - COOPERATIVA DE TRABALHO	18704	364	301060-UNIMED ITUIUTABA COOPERATIVA TRABALHO MÉDI	18244	364	303178-UNIMED DE SOBRAL COOPERATIVA DE TRABALHO M	17098	364	416738-OESTE SAÚDE ASSISTÊNCIA A SAÚDE SUPLEMENTA	16930	364	368920-AGROS - INSTITUTO UFV DE SEGURIDADE SOCIAL	15924	364	354511-OPERADORA UNIESTE DE PLANOS DE SAÚDE LTDA	15193	364	418919-ASSOCIAÇÃO SAÚDE SÃO JOSÉ	14864
365	346209-UNIMED EXTREMO SUL COOPERATIVA DE TRABALHO	18871	365	365777-UNIMED NOROESTE DO PARANÁ COOP DE TRABALHO	19111	365	312592-UNIMED NORTE FLUMINENSE COOPERATIVA DE TRA	18606	365	414352-HBC SAÚDE LTDA.	18685	365	411582-PLANO DE SAUDE ASES LTDA.	18227	365	415014-UNIMED DE ITATIBA COOPERATIVA DE TRABALHO	17068	365	347108-UNIMED DE BARRETOS COOPERATIVA DE TRABALHO	16775	365	318035-UNIMED GUAXUPÉ COOPERATIVA DE TRABALHO MED	15909	365	304123-UNIMED DE AVARÉ COOPERATIVA DE TRABALHO MÉ	15096	365	354279-UNIMED DE LINS - COOPERATIVA DE TRABALHOS	14829
366	355950-SANTA CASA DE MISERICORDIA DONA CAROLINA M	18727	366	340146-ASSOCIAÇÃO AUXILIADORA DAS CLASSES LABORIO	19104	366	305626-PRONTOCLINICA E HOSPITAIS SAO LUCAS S/A	18530	366	416398-HOSPITAIS E CLÍNICAS DO PIAUÍ S/S LTDA	18683	366	362140-UNIMED OESTE DO PARÁ - COOPERATIVA DE TRAB	18057	366	418374-CAIXA DE ASSISTÊNCIA DO SETOR ELÉTRICO - E	16981	366	318566-UNIMED METROPOLITANA DO AGRESTE - COOPERAT	16720	366	419150-ASSOCIAÇÃO MAIS SAÚDE SANTA CASA DE SÃO JO	15885	366	418374-CAIXA DE ASSISTÊNCIA DO SETOR ELÉTRICO - E	15076	366	318477-OPERADORA UNICENTRAL DE PLANOS DE SAÚDE LT	14815
367	334651-IRMANDADE DA SANTA CASA DE MISERICÓRDIA DE	18725	367	335215-UNIMED ARARUAMA COOPERATIVA DE TRABALHO MÉ	18835	367	410632-PROMED ASSISTÊNCIA MÉDICA LTDA	18400	367	317632-ASSOCIAÇÃO DOS AGENTES FISCAIS DE RENDAS D	18628	367	334154-UNIMED DE CAÇAPAVA - COOPERATIVA DE TRABAL	17978	367	324566-UNIMED DE CATALÃO COOPERATIVA DE TRABALHO	16935	367	420158-ASSOCIAÇÃO PADRE ALBINO SAÚDE	16577	367	321338-AMERON - ASSISTÊNCIA MÉDICA RONDÔNIA S/A.	15871	367	354279-UNIMED DE LINS - COOPERATIVA DE TRABALHOS	15036	367	366064-UNIMED NORTE PIONEIRO - COOPERATIVA DE TRA	14773
368	330264-UNIMED DE BARRA MANSA SOC. COOP. SERV.MED.	18650	368	353027-UNIMED DE ITAPETININGA - COOPERATIVA DE TR	18755	368	414352-HBC SAÚDE LTDA.	18398	368	306665-UNIMED DO GUARUJÁ COOPERATIVA DE TRABALHO	18599	368	416584-ASSOCIAÇÃO FUNDO DE PROTEÇÃO À SAÚDE	17838	368	301744-UNIMED JOAÇABA COOPERATIVA DE TRABALHO MÉD	16901	368	319422-IRMANDADE DA SANTA CASA DE MISERICORDIA DE	16565	368	304123-UNIMED DE AVARÉ COOPERATIVA DE TRABALHO MÉ	15574	368	334154-UNIMED DE CAÇAPAVA - COOPERATIVA DE TRABAL	15007	368	320897-UNIMED CENTRO SUL FLUMINENSE COOPERATIVA D	14626
369	311618-UNIMED MISSÕES/RS - COOPERATIVA DE ASSISTÊ	18615	369	345776-UNIMED DE BIRIGUI - COOPERATIVA DE TRABALH	18742	369	317632-ASSOCIAÇÃO DOS AGENTES FISCAIS DE RENDAS D	18354	369	418854-ASSOCIAÇÃO SANTA CASA SAÚDE DE SOROCABA	18373	369	353027-UNIMED DE ITAPETININGA - COOPERATIVA DE TR	17828	369	319422-IRMANDADE DA SANTA CASA DE MISERICORDIA DE	16835	369	322920-IRMANDADE DA SANTA CASA DE MISERICÓRDIA DE	16481	369	406554-ASSOCIAÇÃO ADVENTISTA NORTE BRASILEIRA DE	15506	369	330116-SANTA CASA DE MISERICÓRDIA DE VOTUPORANGA	14915	369	359033-UNIMED TRÊS CORAÇÕES COOPERATIVA DE TRABAL	14566
370	412791-VIVA PLANOS DE SAÚDE LTDA - EM LIQUIDAÇÃO	18403	370	355950-SANTA CASA DE MISERICORDIA DONA CAROLINA M	18694	370	358096-UNIMED APUCARANA COOPERATIVA DE TRABALHO M	18202	370	418587-AMHA SAUDE S/A	18355	370	339539-IRMANDADE DA SANTA CASA DE MISERICÓRDIA DE	17667	370	362140-UNIMED OESTE DO PARÁ - COOPERATIVA DE TRAB	16749	370	346870-PORTO ALEGRE CLÍNICAS LTDA.	16471	370	363286-UNIMED DE TAUBATÉ COOPERATIVA DE TRABALHO	15427	370	419168-COOPUS PLANOS DE SAÚDE LTDA	14877	370	354511-OPERADORA UNIESTE DE PLANOS DE SAÚDE LTDA	14500
371	349194-SMV SERVIÇOS MÉDICOS LTDA	18354	371	335801-MATERMED ASSISTÊNCIA MÉDICA - EIRELI	18651	371	353027-UNIMED DE ITAPETININGA - COOPERATIVA DE TR	18139	371	311618-UNIMED MISSÕES/RS - COOPERATIVA DE ASSISTÊ	18319	371	324566-UNIMED DE CATALÃO COOPERATIVA DE TRABALHO	17661	371	348261-UNIMED ALTO SÃO FRANCISCO COOPERATIVA DE T	16589	371	304468-UNIMED BARRA DO GARÇAS - COOPERATIVA DE TR	16458	371	000027-SALUTAR SAÚDE SEGURADORA S/A	15404	371	366064-UNIMED NORTE PIONEIRO - COOPERATIVA DE TRA	14874	371	330116-SANTA CASA DE MISERICÓRDIA DE VOTUPORANGA	14477
372	320862-UNIMED DE PARANAVAÍ COOPERATIVA DE TRABALH	18331	372	361941-UNIMED DE TATUI - COOPERATIVA DE TRABALHO	18634	372	416495-MATÃO CLINICAS & AMHMA SAÚDE LTDA	18126	372	413399-FUNDAÇÃO PADRE ALBINO	18250	372	342343-UNIMED DE PINDAMONHANGABA - COOPERATIVA TR	17553	372	370975-UNIMED VALE DO JAURU COOPERATIVA DE TRABAL	16587	372	362140-UNIMED OESTE DO PARÁ - COOPERATIVA DE TRAB	16447	372	354325-UNIMED ARAGUARI COOPERATIVA DE TRABALHO MÉ	15335	372	416070-ARCELORMITTAL BRASIL S/A	14870	372	315567-FUNDAÇÃO AFFEMG DE ASSISTÊNCIA E SAÚDE - F	14379
373	314099-UNIMED VALE DO SEPOTUBA - COOPERATIVA DE T	18309	373	360961-MASSA FALIDA LAM OPERADORA DE PLANOS DE SA	18590	373	354279-UNIMED DE LINS - COOPERATIVA DE TRABALHOS	17900	373	323055-UNIMED NORTE PAULISTA - COOPERATIVA DE TRA	18210	373	303178-UNIMED DE SOBRAL COOPERATIVA DE TRABALHO M	17549	373	354279-UNIMED DE LINS - COOPERATIVA DE TRABALHOS	16541	373	318035-UNIMED GUAXUPÉ COOPERATIVA DE TRABALHO MED	16431	373	365777-UNIMED NOROESTE DO PARANÁ COOP DE TRABALHO	15316	373	337498-UNIMED TRÊS RIOS COOPERATIVA DE TRABALHO M	14861	373	301060-UNIMED ITUIUTABA COOPERATIVA TRABALHO MÉDI	14339
374	404047-VIP SAUDE LTDA. - EM LIQUIDAÇÃO EXTRADUCI	18248	374	304395-UNIMED INCONFIDENTES COOPERATIVA DE TRABAL	18581	374	311618-UNIMED MISSÕES/RS - COOPERATIVA DE ASSISTÊ	17896	374	354279-UNIMED DE LINS - COOPERATIVA DE TRABALHOS	18193	374	301744-UNIMED JOAÇABA COOPERATIVA DE TRABALHO MÉD	17495	374	320820-CAIXA DE ASSISTÊNCIA SISTEMA SAÚDE INTEGRA	16537	374	318477-OPERADORA UNICENTRAL DE PLANOS DE SAÚDE LT	16391	374	354279-UNIMED DE LINS - COOPERATIVA DE TRABALHOS	15250	374	419150-ASSOCIAÇÃO MAIS SAÚDE SANTA CASA DE SÃO JO	14822	374	319180-SÃO DOMINGOS SAÚDE- ASSISTÊNCIA MÉDICA LT	14295
375	346390-CAIXA DE ASSISTENCIA DOS ADVOGADOS DE MINA	18226	375	352314-UNIMED JOÃO MONLEVADE COOPERATIVA DE TRABA	18500	375	348066-UNIMED DAS ESTÂNCIAS PAULISTAS - OPERADORA	17824	375	324566-UNIMED DE CATALÃO COOPERATIVA DE TRABALHO	18130	375	364070-UNIMED TRÊS PONTAS - COOPERATIVA DE TRABAL	17483	375	418803-ASSOCIAÇÃO SANTA CASA SAÚDE DE ARAÇATUBA	16499	375	303178-UNIMED DE SOBRAL COOPERATIVA DE TRABALHO M	16347	375	334154-UNIMED DE CAÇAPAVA - COOPERATIVA DE TRABAL	15239	375	317896-UNIMED VERTENTE DO CAPARAÓ - COOPERATIVA D	14811	375	304123-UNIMED DE AVARÉ COOPERATIVA DE TRABALHO MÉ	14267
376	354325-UNIMED ARAGUARI COOPERATIVA DE TRABALHO MÉ	18215	376	418072-CAIXA SEGURADORA ESPECIALIZADA EM SAÚDE S/	18457	376	323055-UNIMED NORTE PAULISTA - COOPERATIVA DE TRA	17667	376	351792-UNIMED FOZ DO IGUACU COOPERATIVA TRABALHO	18081	376	312649-UNIMED AGRESTE MERIDIONAL - COOPERATIVA DE	17408	376	334154-UNIMED DE CAÇAPAVA - COOPERATIVA DE TRABAL	16483	376	348261-UNIMED ALTO SÃO FRANCISCO COOPERATIVA DE T	16344	376	320897-UNIMED CENTRO SUL FLUMINENSE COOPERATIVA D	15191	376	321338-AMERON - ASSISTÊNCIA MÉDICA RONDÔNIA S/A.	14796	376	346870-PORTO ALEGRE CLÍNICAS LTDA.	14253
377	349755-SMEDSJ - SERVIÇOS MÉDICOS SÃO JOSE LTDA	18060	377	305626-PRONTOCLINICA E HOSPITAIS SAO LUCAS S/A	18358	377	413399-FUNDAÇÃO PADRE ALBINO	17660	377	319422-IRMANDADE DA SANTA CASA DE MISERICORDIA DE	18074	377	319422-IRMANDADE DA SANTA CASA DE MISERICORDIA DE	17269	377	406554-ASSOCIAÇÃO ADVENTISTA NORTE BRASILEIRA DE	16479	377	363286-UNIMED DE TAUBATÉ COOPERATIVA DE TRABALHO	16242	377	418374-CAIXA DE ASSISTÊNCIA DO SETOR ELÉTRICO - E	15136	377	315567-FUNDAÇÃO AFFEMG DE ASSISTÊNCIA E SAÚDE - F	14758	377	416070-ARCELORMITTAL BRASIL S/A	14128
378	319384-UNIMED PLANALTO MÉDIO- COOPERATIVA DE SERV	17958	378	407011-GAMA SAUDE LTDA.	18326	378	362140-UNIMED OESTE DO PARÁ - COOPERATIVA DE TRAB	17587	378	324493-S.P.A SAUDE- SISTEMA DE PROMOÇÃO ASSISTENC	17920	378	418854-ASSOCIAÇÃO SANTA CASA SAÚDE DE SOROCABA	17211	378	368920-AGROS - INSTITUTO UFV DE SEGURIDADE SOCIAL	16348	378	368920-AGROS - INSTITUTO UFV DE SEGURIDADE SOCIAL	16215	378	416070-ARCELORMITTAL BRASIL S/A	15030	378	320897-UNIMED CENTRO SUL FLUMINENSE COOPERATIVA D	14615	378	334154-UNIMED DE CAÇAPAVA - COOPERATIVA DE TRABAL	14088
379	323926-UNIMED SÃO JOÃO DEL REI - COOPERATIVA DE T	17944	379	327263-INSOLVÊNCIA CIVIL DE UNIMED GUARARAPES COO	18325	379	392391-HOSPITAL MARECHAL CÂNDIDO RONDON LTDA	17491	379	370975-UNIMED VALE DO JAURU COOPERATIVA DE TRABAL	17882	379	354279-UNIMED DE LINS - COOPERATIVA DE TRABALHOS	17202	379	314102-IRMANDADE DA SANTA CASA DE MISERICORDIA DE	16168	379	320897-UNIMED CENTRO SUL FLUMINENSE COOPERATIVA D	16161	379	337498-UNIMED TRÊS RIOS COOPERATIVA DE TRABALHO M	15008	379	359033-UNIMED TRÊS CORAÇÕES COOPERATIVA DE TRABAL	14546	379	329355-IRMANDADE DE MISERICORDIA DE PORTO FERREIR	13991
380	317632-ASSOCIAÇÃO DOS AGENTES FISCAIS DE RENDAS D	17886	380	346390-CAIXA DE ASSISTENCIA DOS ADVOGADOS DE MINA	18226	380	319422-IRMANDADE DA SANTA CASA DE MISERICORDIA DE	17424	380	311359-FUNDAÇÃO DE SAÚDE ITAIGUAPY	17806	380	322920-IRMANDADE DA SANTA CASA DE MISERICÓRDIA DE	17168	380	330566-UNIMED RESENDE COOPERATIVA DE TRABALHO MÉD	16156	380	321338-AMERON - ASSISTÊNCIA MÉDICA RONDÔNIA S/A.	16130	380	419168-COOPUS PLANOS DE SAÚDE LTDA	15001	380	417297-ELOSAÚDE - ASSOCIAÇÃO DE ASSISTÊNCIA À SAÚ	14428	380	417548-CAIXA DE ASSISTÊNCIA OSWALDO CRUZ	13966
381	335215-UNIMED ARARUAMA COOPERATIVA DE TRABALHO MÉ	17790	381	354279-UNIMED DE LINS - COOPERATIVA DE TRABALHOS	18182	381	301744-UNIMED JOAÇABA COOPERATIVA DE TRABALHO MÉD	17096	381	301744-UNIMED JOAÇABA COOPERATIVA DE TRABALHO MÉD	17674	381	305995-GOOD LIFE SAUDE LTDA	17109	381	318035-UNIMED GUAXUPÉ COOPERATIVA DE TRABALHO MED	16140	381	301744-UNIMED JOAÇABA COOPERATIVA DE TRABALHO MÉD	16082	381	325031-UNIMED DE LENÇOIS PAULISTA - COOPERATIVA D	14993	381	320510-ATÍVIA SERVIÇOS DE SAÚDE S/A	14401	381	353876-UNIMED PONTAL DO TRIÂNGULO - COOPERATIVA D	13754
382	326356-SERVMED SAÚDE LTDA	17725	382	326356-SERVMED SAÚDE LTDA	18077	382	354325-UNIMED ARAGUARI COOPERATIVA DE TRABALHO MÉ	17063	382	403962-SÃO FRANCISCO ASSISTÊNCIA MÉDICA LTDA	17631	382	392391-HOSPITAL MARECHAL CÂNDIDO RONDON LTDA	17074	382	304468-UNIMED BARRA DO GARÇAS - COOPERATIVA DE TR	16079	382	406554-ASSOCIAÇÃO ADVENTISTA NORTE BRASILEIRA DE	16059	382	359033-UNIMED TRÊS CORAÇÕES COOPERATIVA DE TRABAL	14954	382	363286-UNIMED DE TAUBATÉ COOPERATIVA DE TRABALHO	14210	382	419150-ASSOCIAÇÃO MAIS SAÚDE SANTA CASA DE SÃO JO	13677
383	367087-UNIMED/RS FEDERAÇÃO DAS COOPERATIVAS MÉDIC	17554	383	317012-COOPERATIVA DE TRABALHO MÉDICO DO PLANALTO	18014	383	324493-S.P.A SAUDE- SISTEMA DE PROMOÇÃO ASSISTENC	17004	383	411582-PLANO DE SAUDE ASES LTDA.	17623	383	347361-UNIMED FEDERAÇÃO INTERFEDERATIVA DAS COOPE	17055	383	318566-UNIMED METROPOLITANA DO AGRESTE - COOPERAT	16074	383	354511-OPERADORA UNIESTE DE PLANOS DE SAÚDE LTDA	16006	383	315567-FUNDAÇÃO AFFEMG DE ASSISTÊNCIA E SAÚDE - F	14944	383	417548-CAIXA DE ASSISTÊNCIA OSWALDO CRUZ	14181	383	304531-AME-ASSISTÊNCIA MÉDICA A EMPRESAS LTDA	13639
384	315516-CENTRAL MÉDICA DE PREVENÇÃO LTDA.	17456	384	311618-UNIMED MISSÕES/RS - COOPERATIVA DE ASSISTÊ	17901	384	303844-UNIMED DE ANDRADINA - COOPERATIVA DE TRABA	16882	384	303178-UNIMED DE SOBRAL COOPERATIVA DE TRABALHO M	17611	384	413194-SANTA RITA SISTEMA DE SAUDE LTDA	17032	384	342408-PAME - ASSOCIAÇÃO DE ASSISTÊNCIA PLENA EM	16067	384	363685-IRMANDADE NOSSA SENHORA DAS MERCES DE MONT	15968	384	346870-PORTO ALEGRE CLÍNICAS LTDA.	14701	384	346870-PORTO ALEGRE CLÍNICAS LTDA.	14063	384	346951-UNIMED CAÇADOR COOPERATIVA DE TRABALHO MÉD	13630
385	354571-PETROBRAS DISTRIBUIDORA S.A.	17434	385	317632-ASSOCIAÇÃO DOS AGENTES FISCAIS DE RENDAS D	17819	385	406554-ASSOCIAÇÃO ADVENTISTA NORTE BRASILEIRA DE	16804	385	415235-CENCOSUD BRASIL COMERCIAL LTDA.	17594	385	310522-PROASA - PROGRAMA ADVENTISTA DE SAÚDE	16901	385	418731-ASSOCIAÇÃO DE SAÚDE DOS FORNECEDORES DE CA	16011	385	363855-CAIXA DE ASSISTÊNCIA DOS EMPREGADOS DA SAN	15707	385	366064-UNIMED NORTE PIONEIRO - COOPERATIVA DE TRA	14632	385	418919-ASSOCIAÇÃO SAÚDE SÃO JOSÉ	13992	385	372561-UNIMED ALTO VALE - COOPERATIVA DE TRABALHO	13539
386	323055-UNIMED NORTE PAULISTA - COOPERATIVA DE TRA	17386	386	300713-UNIMED DE ASSIS COOPERATIVA DE TRABALHO MÉ	17761	386	351792-UNIMED FOZ DO IGUACU COOPERATIVA TRABALHO	16780	386	415847-ASSISTÊNCIA MÉDICO-HOSPITALAR LTDA.	17585	386	350729-OPERADORA DE PLANOS PRIVADOS DE ASSISTENCI	16883	386	320897-UNIMED CENTRO SUL FLUMINENSE COOPERATIVA D	15990	386	359033-UNIMED TRÊS CORAÇÕES COOPERATIVA DE TRABAL	15707	386	417548-CAIXA DE ASSISTÊNCIA OSWALDO CRUZ	14601	386	416495-MATÃO CLINICAS & AMHMA SAÚDE LTDA	13928	386	328308-UNIMED DE MOCOCA COOPERATIVA DE TRAB. MÉDI	13408
387	363685-IRMANDADE NOSSA SENHORA DAS MERCES DE MONT	17370	387	304468-UNIMED BARRA DO GARÇAS - COOPERATIVA DE TR	17510	387	303178-UNIMED DE SOBRAL COOPERATIVA DE TRABALHO M	16701	387	312649-UNIMED AGRESTE MERIDIONAL - COOPERATIVA DE	17496	387	320510-ATÍVIA SERVIÇOS DE SAÚDE S/A	16747	387	335614-SAMEDIL SERVIÇOS DE ATENDIMENTO MÉDICO S/A	15962	387	304123-UNIMED DE AVARÉ COOPERATIVA DE TRABALHO MÉ	15643	387	413291-CGO SAÚDE - OPERADORA DE PLANOS DE SAÚDE L	14494	387	305626-PRONTOCLINICA E HOSPITAIS SAO LUCAS S/A	13793	387	323942-FUNDAÇÃO FILANTRÓPICA E BENEFICENTE DE SAÚ	13306
388	414581-UNIÃO MÉDICA - COOPERATIVA DE TRABALHO MÉD	17353	388	323055-UNIMED NORTE PAULISTA - COOPERATIVA DE TRA	17509	388	322920-IRMANDADE DA SANTA CASA DE MISERICÓRDIA DE	16674	388	330809-FUNDAÇÃO DE SEGURIDADE SOCIAL DA ARCELORMI	17481	388	406554-ASSOCIAÇÃO ADVENTISTA NORTE BRASILEIRA DE	16679	388	416738-OESTE SAÚDE ASSISTÊNCIA A SAÚDE SUPLEMENTA	15954	388	354279-UNIMED DE LINS - COOPERATIVA DE TRABALHOS	15559	388	418781-SAUDE CASSEB ASSISTENCIA MEDICA LTDA	14420	388	323942-FUNDAÇÃO FILANTRÓPICA E BENEFICENTE DE SAÚ	13728	388	305626-PRONTOCLINICA E HOSPITAIS SAO LUCAS S/A	12879
389	300713-UNIMED DE ASSIS COOPERATIVA DE TRABALHO MÉ	17310	389	312592-UNIMED NORTE FLUMINENSE COOPERATIVA DE TRA	17492	389	312649-UNIMED AGRESTE MERIDIONAL - COOPERATIVA DE	16619	389	392391-HOSPITAL MARECHAL CÂNDIDO RONDON LTDA	17479	389	321338-AMERON - ASSISTÊNCIA MÉDICA RONDÔNIA S/A.	16637	389	318477-OPERADORA UNICENTRAL DE PLANOS DE SAÚDE LT	15899	389	315567-FUNDAÇÃO AFFEMG DE ASSISTÊNCIA E SAÚDE - F	15322	389	419320-MEDICAL RIO ASSISTÊNCIA MÉDICA LTDA	14389	389	329355-IRMANDADE DE MISERICORDIA DE PORTO FERREIR	13710	389	363286-UNIMED DE TAUBATÉ COOPERATIVA DE TRABALHO	12658
390	411931-CONMEDH SAUDE ASSISTENCIA INTEGRADA DE SAU	17275	390	418170-QUALLITY SAÚDE ASSISTÊNCIA MÉDICA AMBULATO	17481	390	368920-AGROS - INSTITUTO UFV DE SEGURIDADE SOCIAL	16512	390	416584-ASSOCIAÇÃO FUNDO DE PROTEÇÃO À SAÚDE	17374	390	368920-AGROS - INSTITUTO UFV DE SEGURIDADE SOCIAL	16579	390	353264-SANTA CASA DE MISERICORDIA DE SÃO JOSÉ DO	15873	390	350729-OPERADORA DE PLANOS PRIVADOS DE ASSISTENCI	15285	390	330116-SANTA CASA DE MISERICÓRDIA DE VOTUPORANGA	14376	390	301060-UNIMED ITUIUTABA COOPERATIVA TRABALHO MÉDI	13422	390	315648-UNIMED CATAGUASES COOPERATIVA DE TRABALHO	12621
391	345776-UNIMED DE BIRIGUI - COOPERATIVA DE TRABALH	17274	391	359033-UNIMED TRÊS CORAÇÕES COOPERATIVA DE TRABAL	17262	391	416584-ASSOCIAÇÃO FUNDO DE PROTEÇÃO À SAÚDE	16512	391	310891-IRMANDADE NOSSA SENHORA DAS GRAÇAS	17331	391	418374-CAIXA DE ASSISTÊNCIA DO SETOR ELÉTRICO - E	16522	391	335541-UNIMED VALE DAS ANTAS, RS - COOPERATIVA DE	15742	391	361011-SINDIFISCO NACIONAL - SINDICATO NACIONAL D	15225	391	416495-MATÃO CLINICAS & AMHMA SAÚDE LTDA	14287	391	350346-UNIMED CACERES COOPERATIVA DE TRABALHO MÉD	13137	391	327557-CAIXA ASSISTENCIAL E BENEFICENTE DOS FUNCI	12428
392	403962-SÃO FRANCISCO ASSISTÊNCIA MÉDICA LTDA	17200	392	347591-GAMEC - GRUPO DE ASSISTÊNCIA MEDICA EMPRES	17016	392	304158-UNIMED BOA VISTA COOPERATIVA DE TRABALHO M	16447	392	409243-SAUDE PAS - MEDICINA E ODONTO	17308	392	311405-SMS - ASSISTÊNCIA MÉDICA LTDA	16499	392	354511-OPERADORA UNIESTE DE PLANOS DE SAÚDE LTDA	15718	392	334154-UNIMED DE CAÇAPAVA - COOPERATIVA DE TRABAL	14966	392	323942-FUNDAÇÃO FILANTRÓPICA E BENEFICENTE DE SAÚ	14242	392	319180-SÃO DOMINGOS SAÚDE- ASSISTÊNCIA MÉDICA LT	13024	392	420000-ASSOCIAÇÃO DO PLANO DE SAÚDE DA SANTA CASA	12418
393	317012-COOPERATIVA DE TRABALHO MÉDICO DO PLANALTO	17159	393	416495-MATÃO CLINICAS & AMHMA SAÚDE LTDA	16988	393	403920-IRMANDADE DA SANTA CASA DE MISERICÓRDIA DE	16384	393	406554-ASSOCIAÇÃO ADVENTISTA NORTE BRASILEIRA DE	16997	393	348261-UNIMED ALTO SÃO FRANCISCO COOPERATIVA DE T	16466	393	350346-UNIMED CACERES COOPERATIVA DE TRABALHO MÉD	15708	393	416070-ARCELORMITTAL BRASIL S/A	14928	393	320510-ATÍVIA SERVIÇOS DE SAÚDE S/A	14012	393	346951-UNIMED CAÇADOR COOPERATIVA DE TRABALHO MÉD	12923	393	339270-CELULOSE NIPO-BRASILEIRA S/A - CENIBRA	12346
394	353027-UNIMED DE ITAPETININGA - COOPERATIVA DE TR	17047	394	306100-UNIMED REGIONAL DE CAMPO MOURÃO COOP TRAB	16914	394	300748-SANTA CASA DE MISERICÓRDIA DE ARAÇATUBA	16198	394	314170-COOPERATIVA DE USUÁRIOS ASSISTÊNCIA MÉDICO	16991	394	410471-GREEN LIFE SAÚDE ASSISTÊNCIA MÉDICA LTDA.	16433	394	315567-FUNDAÇÃO AFFEMG DE ASSISTÊNCIA E SAÚDE - F	15701	394	354325-UNIMED ARAGUARI COOPERATIVA DE TRABALHO MÉ	14880	394	418072-CAIXA SEGURADORA ESPECIALIZADA EM SAÚDE S/	13964	394	372561-UNIMED ALTO VALE - COOPERATIVA DE TRABALHO	12863	394	365238-UNIMED DE IBITINGA COOPERATIVA DE TRABALHO	12268
395	322920-IRMANDADE DA SANTA CASA DE MISERICÓRDIA DE	17017	395	303844-UNIMED DE ANDRADINA - COOPERATIVA DE TRABA	16906	395	353060-UNIMED PATOS DE MINAS COOPERATIVA TRABALHO	16180	395	322920-IRMANDADE DA SANTA CASA DE MISERICÓRDIA DE	16910	395	326356-SERVMED SAÚDE LTDA	16416	395	410471-GREEN LIFE SAÚDE ASSISTÊNCIA MÉDICA LTDA.	15673	395	417548-CAIXA DE ASSISTÊNCIA OSWALDO CRUZ	14877	395	317896-UNIMED VERTENTE DO CAPARAÓ - COOPERATIVA D	13876	395	420786-ASSOCIAÇÃO SANTA CASA CLÍNICAS DE BIRIGUI	12711	395	313084-COOPERATIVA DE TRABALHO MEDICO DE ARAGUAÍN	12245
396	352314-UNIMED JOÃO MONLEVADE COOPERATIVA DE TRABA	17006	396	351792-UNIMED FOZ DO IGUACU COOPERATIVA TRABALHO	16864	396	330809-FUNDAÇÃO DE SEGURIDADE SOCIAL DA ARCELORMI	16168	396	310522-PROASA - PROGRAMA ADVENTISTA DE SAÚDE	16734	396	336858-UNIMED FRANCISCO BELTRAO COOPERATIVA DE TR	16296	396	344800-ALVORECER - ASSOCIAÇÃO DE SOCORROS MÚTUOS	15583	396	337498-UNIMED TRÊS RIOS COOPERATIVA DE TRABALHO M	14748	396	324299-PLAMER PLANO MEDICO RESENDE LTDA	13608	396	410624-CONFIANÇA ASSISTÊNCIA MÉDICO HOSPITALAR LT	12681	396	333808-IRMANDADE DE MISERICÓRDIA DO HOSPITAL DA S	12236
397	359033-UNIMED TRÊS CORAÇÕES COOPERATIVA DE TRABAL	16763	397	358096-UNIMED APUCARANA COOPERATIVA DE TRABALHO M	16669	397	358126-MASSA FALIDA DE ÔMEGA SAÚDE - OPERADORA D	16049	397	368920-AGROS - INSTITUTO UFV DE SEGURIDADE SOCIAL	16697	397	330566-UNIMED RESENDE COOPERATIVA DE TRABALHO MÉD	16186	397	304123-UNIMED DE AVARÉ COOPERATIVA DE TRABALHO MÉ	15577	397	365777-UNIMED NOROESTE DO PARANÁ COOP DE TRABALHO	14659	397	420786-ASSOCIAÇÃO SANTA CASA CLÍNICAS DE BIRIGUI	13505	397	353876-UNIMED PONTAL DO TRIÂNGULO - COOPERATIVA D	12611	397	410624-CONFIANÇA ASSISTÊNCIA MÉDICO HOSPITALAR LT	12115
398	406554-ASSOCIAÇÃO ADVENTISTA NORTE BRASILEIRA DE	16675	398	406554-ASSOCIAÇÃO ADVENTISTA NORTE BRASILEIRA DE	16605	398	384585-SANAMED - SAÚDE SANTO ANTONIO LTDA	15959	398	407011-GAMA SAUDE LTDA.	16316	398	335541-UNIMED VALE DAS ANTAS, RS - COOPERATIVA DE	16043	398	350729-OPERADORA DE PLANOS PRIVADOS DE ASSISTENCI	15494	398	314102-IRMANDADE DA SANTA CASA DE MISERICORDIA DE	14593	398	305626-PRONTOCLINICA E HOSPITAIS SAO LUCAS S/A	13367	398	333808-IRMANDADE DE MISERICÓRDIA DO HOSPITAL DA S	12507	398	420786-ASSOCIAÇÃO SANTA CASA CLÍNICAS DE BIRIGUI	12112
399	351792-UNIMED FOZ DO IGUACU COOPERATIVA TRABALHO	16467	399	324493-S.P.A SAUDE- SISTEMA DE PROMOÇÃO ASSISTENC	16574	399	416398-HOSPITAIS E CLÍNICAS DO PIAUÍ S/S LTDA	15755	399	416495-MATÃO CLINICAS & AMHMA SAÚDE LTDA	16292	399	318035-UNIMED GUAXUPÉ COOPERATIVA DE TRABALHO MED	16006	399	359033-UNIMED TRÊS CORAÇÕES COOPERATIVA DE TRABAL	15441	399	419320-MEDICAL RIO ASSISTÊNCIA MÉDICA LTDA	14494	399	328332-AMI - ASSISTÊNCIA MÉDICA INFANTIL LTDA	13145	399	343676-SAMOC S.A. - SOCIEDADE ASSISTENCIAL MÉDICA	12506	399	343684-UNIMED ALTO DA SERRA - SOCIEDADE COOPERATI	12070
400	356476-CAIXA DE ASSISTÊNCIA DOS EMPREGADOS DOS SI	16444	400	322920-IRMANDADE DA SANTA CASA DE MISERICÓRDIA DE	16552	400	310522-PROASA - PROGRAMA ADVENTISTA DE SAÚDE	15711	400	304158-UNIMED BOA VISTA COOPERATIVA DE TRABALHO M	16289	400	418803-ASSOCIAÇÃO SANTA CASA SAÚDE DE ARAÇATUBA	16004	400	340146-ASSOCIAÇÃO AUXILIADORA DAS CLASSES LABORIO	15390	400	350346-UNIMED CACERES COOPERATIVA DE TRABALHO MÉD	14311	400	413160-GS PLANO GLOBAL DE SAÚDE LTDA	13077	400	339270-CELULOSE NIPO-BRASILEIRA S/A - CENIBRA	12346	400	354627-UNIMED DE CIANORTE - COOPERATIVA DE TRABAL	12021
401	330051-COMPANHIA DE ENGENHARIA DE TRAFEGO - CET	16425	401	392391-HOSPITAL MARECHAL CÂNDIDO RONDON LTDA	16400	401	314170-COOPERATIVA DE USUÁRIOS ASSISTÊNCIA MÉDICO	15699	401	364070-UNIMED TRÊS PONTAS - COOPERATIVA DE TRABAL	16279	401	354511-OPERADORA UNIESTE DE PLANOS DE SAÚDE LTDA	15933	401	363855-CAIXA DE ASSISTÊNCIA DOS EMPREGADOS DA SAN	15297	401	326356-SERVMED SAÚDE LTDA	14251	401	363685-IRMANDADE NOSSA SENHORA DAS MERCES DE MONT	12990	401	324299-PLAMER PLANO MEDICO RESENDE LTDA	12329	401	311146-UNIMED COSTA VERDE RJ	12020
402	366455-FURNAS CENTRAIS ELÉTRICAS S.A.	16416	402	319422-IRMANDADE DA SANTA CASA DE MISERICORDIA DE	16377	402	315567-FUNDAÇÃO AFFEMG DE ASSISTÊNCIA E SAÚDE - F	15624	402	330566-UNIMED RESENDE COOPERATIVA DE TRABALHO MÉD	16204	402	304468-UNIMED BARRA DO GARÇAS - COOPERATIVA DE TR	15932	402	321338-AMERON - ASSISTÊNCIA MÉDICA RONDÔNIA S/A.	15274	402	413160-GS PLANO GLOBAL DE SAÚDE LTDA	14207	402	379280-SICARD E SICARD ASSISTÊNCIA MÉDICA LTDA	12985	402	365238-UNIMED DE IBITINGA COOPERATIVA DE TRABALHO	12169	402	330892-SOCIEDADE DIVINA PROVIDÊNCIA - SAÚDE CONCE	11952
403	312304-SERVIÇO SOCIAL DAS ESTRADAS DE FERRO - SES	16363	403	304158-UNIMED BOA VISTA COOPERATIVA DE TRABALHO M	16297	403	415847-ASSISTÊNCIA MÉDICO-HOSPITALAR LTDA.	15324	403	350729-OPERADORA DE PLANOS PRIVADOS DE ASSISTENCI	16191	403	315567-FUNDAÇÃO AFFEMG DE ASSISTÊNCIA E SAÚDE - F	15798	403	417548-CAIXA DE ASSISTÊNCIA OSWALDO CRUZ	15252	403	416495-MATÃO CLINICAS & AMHMA SAÚDE LTDA	14116	403	418919-ASSOCIAÇÃO SAÚDE SÃO JOSÉ	12917	403	313084-COOPERATIVA DE TRABALHO MEDICO DE ARAGUAÍN	12119	403	350346-UNIMED CACERES COOPERATIVA DE TRABALHO MÉD	11941
404	347591-GAMEC - GRUPO DE ASSISTÊNCIA MEDICA EMPRES	16337	404	356476-CAIXA DE ASSISTÊNCIA DOS EMPREGADOS DOS SI	16238	404	415235-CENCOSUD BRASIL COMERCIAL LTDA.	15297	404	417823-PREMIUM SAÚDE EIRELI	16082	404	320897-UNIMED CENTRO SUL FLUMINENSE COOPERATIVA D	15764	404	416070-ARCELORMITTAL BRASIL S/A	15073	404	409464-AMENO ASSISTÊNCIA MÉDICA S/S LTDA.	13929	404	329355-IRMANDADE DE MISERICORDIA DE PORTO FERREIR	12894	404	354627-UNIMED DE CIANORTE - COOPERATIVA DE TRABAL	12071	404	342343-UNIMED DE PINDAMONHANGABA - COOPERATIVA TR	11832
405	353060-UNIMED PATOS DE MINAS COOPERATIVA TRABALHO	16320	405	362140-UNIMED OESTE DO PARÁ - COOPERATIVA DE TRAB	16233	405	354511-OPERADORA UNIESTE DE PLANOS DE SAÚDE LTDA	15167	405	304123-UNIMED DE AVARÉ COOPERATIVA DE TRABALHO MÉ	15984	405	370975-UNIMED VALE DO JAURU COOPERATIVA DE TRABAL	15616	405	360147-CAMBORIÚ SAÚDE LTDA.	15038	405	413291-CGO SAÚDE - OPERADORA DE PLANOS DE SAÚDE L	13873	405	350346-UNIMED CACERES COOPERATIVA DE TRABALHO MÉD	12831	405	342343-UNIMED DE PINDAMONHANGABA - COOPERATIVA TR	11921	405	343676-SAMOC S.A. - SOCIEDADE ASSISTENCIAL MÉDICA	11489
406	358096-UNIMED APUCARANA COOPERATIVA DE TRABALHO M	16176	406	367087-UNIMED/RS FEDERAÇÃO DAS COOPERATIVAS MÉDIC	16190	406	415774-CABERJ INTEGRAL SAÚDE S.A	15154	406	339539-IRMANDADE DA SANTA CASA DE MISERICÓRDIA DE	15981	406	334189-COMPANHIA NACIONAL DE ABASTECIMENTO - CONA	15568	406	326356-SERVMED SAÚDE LTDA	14930	406	330116-SANTA CASA DE MISERICÓRDIA DE VOTUPORANGA	13753	406	410624-CONFIANÇA ASSISTÊNCIA MÉDICO HOSPITALAR LT	12664	406	413160-GS PLANO GLOBAL DE SAÚDE LTDA	11841	406	406708-A.P.S ASSISTÊNCIA PERSONALIZADA À SAÚDE LT	11451
407	412244-MASSA FALIDA MAYER SISTEMAS DE SAÚDE LTDA	16049	407	368920-AGROS - INSTITUTO UFV DE SEGURIDADE SOCIAL	16036	407	366455-FURNAS CENTRAIS ELÉTRICAS S.A.	15148	407	326356-SERVMED SAÚDE LTDA	15840	407	419141-ASSOCIAÇÃO SÃO FRANCISCO VIDA	15560	407	337498-UNIMED TRÊS RIOS COOPERATIVA DE TRABALHO M	14905	407	317896-UNIMED VERTENTE DO CAPARAÓ - COOPERATIVA D	13646	407	305995-GOOD LIFE SAUDE LTDA	12547	407	311146-UNIMED COSTA VERDE RJ	11811	407	340251-UNIMED EXTREMO OESTE CATARINENSE COOPERATI	11430
408	319422-IRMANDADE DA SANTA CASA DE MISERICORDIA DE	16030	408	366455-FURNAS CENTRAIS ELÉTRICAS S.A.	16010	408	413330-AMEP FREGUESIA OPERADORA DE PLANO DE SAUDE	15136	408	318035-UNIMED GUAXUPÉ COOPERATIVA DE TRABALHO MED	15786	408	337498-UNIMED TRÊS RIOS COOPERATIVA DE TRABALHO M	15526	408	365777-UNIMED NOROESTE DO PARANÁ COOP DE TRABALHO	14901	408	342343-UNIMED DE PINDAMONHANGABA - COOPERATIVA TR	13531	408	350729-OPERADORA DE PLANOS PRIVADOS DE ASSISTENCI	12402	408	343684-UNIMED ALTO DA SERRA - SOCIEDADE COOPERATI	11747	408	361461-CAIXA DE ASSISTÊNCIA À SAÚDE DOS EMPREGADO	11282
409	324493-S.P.A SAUDE- SISTEMA DE PROMOÇÃO ASSISTENC	16023	409	355577-UNIMED DE GUARATINGUETA-COOPERATIVA DE TRA	15900	409	318035-UNIMED GUAXUPÉ COOPERATIVA DE TRABALHO MED	15134	409	315567-FUNDAÇÃO AFFEMG DE ASSISTÊNCIA E SAÚDE - F	15744	409	304123-UNIMED DE AVARÉ COOPERATIVA DE TRABALHO MÉ	15517	409	384585-SANAMED - SAÚDE SANTO ANTONIO LTDA	14759	409	320510-ATÍVIA SERVIÇOS DE SAÚDE S/A	13502	409	333808-IRMANDADE DE MISERICÓRDIA DO HOSPITAL DA S	12380	409	361461-CAIXA DE ASSISTÊNCIA À SAÚDE DOS EMPREGADO	11718	409	347736-UNIMED CARATINGA - COOPERATIVA DE TRABALHO	11162
410	355577-UNIMED DE GUARATINGUETA-COOPERATIVA DE TRA	15823	410	301744-UNIMED JOAÇABA COOPERATIVA DE TRABALHO MÉD	15727	410	350729-OPERADORA DE PLANOS PRIVADOS DE ASSISTENCI	15120	410	318566-UNIMED METROPOLITANA DO AGRESTE - COOPERAT	15662	410	353264-SANTA CASA DE MISERICORDIA DE SÃO JOSÉ DO	15454	410	413160-GS PLANO GLOBAL DE SAÚDE LTDA	14708	410	410624-CONFIANÇA ASSISTÊNCIA MÉDICO HOSPITALAR LT	13459	410	365238-UNIMED DE IBITINGA COOPERATIVA DE TRABALHO	12167	410	419486-PLADISA PLANOS DE SAÚDE LTDA	11686	410	333875-IRMANDADE DA SANTA CASA DE MISERICÓRDIA DE	11027
411	306100-UNIMED REGIONAL DE CAMPO MOURÃO COOP TRAB	15630	411	342467-BLUE CROSS ASSISTENCIA MEDICA LTDA	15614	411	353264-SANTA CASA DE MISERICORDIA DE SÃO JOSÉ DO	15086	411	336858-UNIMED FRANCISCO BELTRAO COOPERATIVA DE TR	15602	411	314102-IRMANDADE DA SANTA CASA DE MISERICORDIA DE	15336	411	416495-MATÃO CLINICAS & AMHMA SAÚDE LTDA	14536	411	305626-PRONTOCLINICA E HOSPITAIS SAO LUCAS S/A	13403	411	353876-UNIMED PONTAL DO TRIÂNGULO - COOPERATIVA D	12118	411	330892-SOCIEDADE DIVINA PROVIDÊNCIA - SAÚDE CONCE	11655	411	413160-GS PLANO GLOBAL DE SAÚDE LTDA	10998
412	402796-SOCIEDADE PORTUGUESA DE BENEFICENCIA	15602	412	403962-SÃO FRANCISCO ASSISTÊNCIA MÉDICA LTDA	15566	412	318566-UNIMED METROPOLITANA DO AGRESTE - COOPERAT	15066	412	354511-OPERADORA UNIESTE DE PLANOS DE SAÚDE LTDA	15571	412	416070-ARCELORMITTAL BRASIL S/A	15257	412	354325-UNIMED ARAGUARI COOPERATIVA DE TRABALHO MÉ	14468	412	366064-UNIMED NORTE PIONEIRO - COOPERATIVA DE TRA	13372	412	313084-COOPERATIVA DE TRABALHO MEDICO DE ARAGUAÍN	12112	412	406708-A.P.S ASSISTÊNCIA PERSONALIZADA À SAÚDE LT	11498	412	360414-UNIMED NOROESTE FLUMINENSE - COOPERATIVA D	10818
413	402001-SISTEMA TOTAL DE SAÚDE LTDA.	15574	413	312649-UNIMED AGRESTE MERIDIONAL - COOPERATIVA DE	15543	413	411931-CONMEDH SAUDE ASSISTENCIA INTEGRADA DE SAU	15053	413	353264-SANTA CASA DE MISERICORDIA DE SÃO JOSÉ DO	15503	413	417548-CAIXA DE ASSISTÊNCIA OSWALDO CRUZ	15112	413	334189-COMPANHIA NACIONAL DE ABASTECIMENTO - CONA	14463	413	362573-UNIMED DE UBA COOPERATIVA DE TRABALHO MEDI	13331	413	328308-UNIMED DE MOCOCA COOPERATIVA DE TRAB. MÉDI	12023	413	328308-UNIMED DE MOCOCA COOPERATIVA DE TRAB. MÉDI	11471	413	324299-PLAMER PLANO MEDICO RESENDE LTDA	10806
414	406589-CAM- OPERADORA DE PLANOS DE SAUDE LTDA.	15572	414	411931-CONMEDH SAUDE ASSISTENCIA INTEGRADA DE SAU	15526	414	344800-ALVORECER - ASSOCIAÇÃO DE SOCORROS MÚTUOS	15018	414	335541-UNIMED VALE DAS ANTAS, RS - COOPERATIVA DE	15370	414	384585-SANAMED - SAÚDE SANTO ANTONIO LTDA	15042	414	402851-MULTI SAÚDE - ASSISTÊNCIA MÉDICA E HOSPITA	14213	414	323942-FUNDAÇÃO FILANTRÓPICA E BENEFICENTE DE SAÚ	13236	414	343676-SAMOC S.A. - SOCIEDADE ASSISTENCIAL MÉDICA	11905	414	340251-UNIMED EXTREMO OESTE CATARINENSE COOPERATI	11038	414	339636-FUNDAÇÃO DE ASSISTÊNCIA E PREVIDÊNCIA SOCI	10722
415	328073-UNIMED DE VOTUPORANGA - COOPERATIVA DE TRA	15570	415	315567-FUNDAÇÃO AFFEMG DE ASSISTÊNCIA E SAÚDE - F	15489	415	311359-FUNDAÇÃO DE SAÚDE ITAIGUAPY	14995	415	337498-UNIMED TRÊS RIOS COOPERATIVA DE TRABALHO M	15337	415	416495-MATÃO CLINICAS & AMHMA SAÚDE LTDA	15031	415	407011-GAMA SAUDE LTDA.	14206	415	329355-IRMANDADE DE MISERICORDIA DE PORTO FERREIR	13120	415	354627-UNIMED DE CIANORTE - COOPERATIVA DE TRABAL	11904	415	301124-UNIMED GURUPI COOPERATIVA DE TRABALHO MÉDI	10959	415	413721-SOCIEDADE BENEFICENTE DEZOITO DE JULHO	10632
416	342467-BLUE CROSS ASSISTENCIA MEDICA LTDA	15551	416	384585-SANAMED - SAÚDE SANTO ANTONIO LTDA	15485	416	310131-UNIMED PLANALTO - COOPERATIVA DE TRABALHO	14961	416	319180-SÃO DOMINGOS SAÚDE- ASSISTÊNCIA MÉDICA LT	15108	416	416738-OESTE SAÚDE ASSISTÊNCIA A SAÚDE SUPLEMENTA	15004	416	342343-UNIMED DE PINDAMONHANGABA - COOPERATIVA TR	14098	416	347591-GAMEC - GRUPO DE ASSISTÊNCIA MEDICA EMPRES	13025	416	342343-UNIMED DE PINDAMONHANGABA - COOPERATIVA TR	11902	416	412252-TUIUIU ADMINISTRADORES DE PLANO DE SAUDE L	10914	416	419052-AMAZÔNIA PLANOS DE SAÚDE LTDA	10526
417	368920-AGROS - INSTITUTO UFV DE SEGURIDADE SOCIAL	15529	417	303178-UNIMED DE SOBRAL COOPERATIVA DE TRABALHO M	15473	417	304123-UNIMED DE AVARÉ COOPERATIVA DE TRABALHO MÉ	14954	417	320897-UNIMED CENTRO SUL FLUMINENSE COOPERATIVA D	15108	417	306665-UNIMED DO GUARUJÁ COOPERATIVA DE TRABALHO	14958	417	317896-UNIMED VERTENTE DO CAPARAÓ - COOPERATIVA D	13973	417	354554-MULTICLINICA SERVICOS DE SAUDE LTDA	12510	417	310131-UNIMED PLANALTO - COOPERATIVA DE TRABALHO	11902	417	318477-OPERADORA UNICENTRAL DE PLANOS DE SAÚDE LT	10877	417	366340-UNIMED DE CAPIVARI -COOPERATIVA DE TRABALH	10502
418	301744-UNIMED JOAÇABA COOPERATIVA DE TRABALHO MÉD	15520	418	345091-SANTA CASA DE MISERICORDIA DE SAO JOAQUIM	15301	418	319180-SÃO DOMINGOS SAÚDE- ASSISTÊNCIA MÉDICA LT	14927	418	418374-CAIXA DE ASSISTÊNCIA DO SETOR ELÉTRICO - E	15007	418	413160-GS PLANO GLOBAL DE SAÚDE LTDA	14918	418	361011-SINDIFISCO NACIONAL - SINDICATO NACIONAL D	13907	418	412252-TUIUIU ADMINISTRADORES DE PLANO DE SAUDE L	12450	418	311146-UNIMED COSTA VERDE RJ	11884	418	402001-SISTEMA TOTAL DE SAÚDE LTDA.	10874	418	355593-UNIMED PATROCÍNIO COOPERATIVA DE TRABALHO	10403
419	304158-UNIMED BOA VISTA COOPERATIVA DE TRABALHO M	15478	419	415235-CENCOSUD BRASIL COMERCIAL LTDA.	15169	419	320897-UNIMED CENTRO SUL FLUMINENSE COOPERATIVA D	14835	419	334189-COMPANHIA NACIONAL DE ABASTECIMENTO - CONA	14842	419	365777-UNIMED NOROESTE DO PARANÁ COOP DE TRABALHO	14865	419	320510-ATÍVIA SERVIÇOS DE SAÚDE S/A	13762	419	313084-COOPERATIVA DE TRABALHO MEDICO DE ARAGUAÍN	12304	419	339270-CELULOSE NIPO-BRASILEIRA S/A - CENIBRA	11872	419	339636-FUNDAÇÃO DE ASSISTÊNCIA E PREVIDÊNCIA SOCI	10860	419	301124-UNIMED GURUPI COOPERATIVA DE TRABALHO MÉDI	10394
420	416495-MATÃO CLINICAS & AMHMA SAÚDE LTDA	15465	420	334189-COMPANHIA NACIONAL DE ABASTECIMENTO - CONA	15139	420	406589-CAM- OPERADORA DE PLANOS DE SAUDE LTDA.	14831	420	348261-UNIMED ALTO SÃO FRANCISCO COOPERATIVA DE T	14832	420	318566-UNIMED METROPOLITANA DO AGRESTE - COOPERAT	14849	420	338915-ASSOCIAÇÃO BRASILEIRA DOS EMPREGADOS EM TE	13655	420	402001-SISTEMA TOTAL DE SAÚDE LTDA.	12289	420	406708-A.P.S ASSISTÊNCIA PERSONALIZADA À SAÚDE LT	11840	420	360414-UNIMED NOROESTE FLUMINENSE - COOPERATIVA D	10838	420	370975-UNIMED VALE DO JAURU COOPERATIVA DE TRABAL	10391
421	392391-HOSPITAL MARECHAL CÂNDIDO RONDON LTDA	15331	421	406589-CAM- OPERADORA DE PLANOS DE SAUDE LTDA.	15049	421	403962-SÃO FRANCISCO ASSISTÊNCIA MÉDICA LTDA	14786	421	416070-ARCELORMITTAL BRASIL S/A	14812	421	351091-FREE LIFE OPERADORA DE PLANOS DE SAÚDE LTD	14838	421	362573-UNIMED DE UBA COOPERATIVA DE TRABALHO MEDI	13554	421	365238-UNIMED DE IBITINGA COOPERATIVA DE TRABALHO	12288	421	361461-CAIXA DE ASSISTÊNCIA À SAÚDE DOS EMPREGADO	11787	421	420751-IDEAL SAÚDE ASSISTÊNCIA MÉDICA AMBULATORIA	10724	421	402001-SISTEMA TOTAL DE SAÚDE LTDA.	10215
422	000884-ITAUSEG SAÚDE S.A.	15217	422	335762-IRMANDADE DA SANTA CASA DE MISERICÓRDIA DE	14935	422	335762-IRMANDADE DA SANTA CASA DE MISERICÓRDIA DE	14735	422	407534-ÔNIX OPERADORA DE PLANOS DE SAÚDE LTDA	14691	422	304158-UNIMED BOA VISTA COOPERATIVA DE TRABALHO M	14652	422	402001-SISTEMA TOTAL DE SAÚDE LTDA.	13375	422	418854-ASSOCIAÇÃO SANTA CASA SAÚDE DE SOROCABA	12267	422	370975-UNIMED VALE DO JAURU COOPERATIVA DE TRABAL	11605	422	415049-ASSOCIAÇÃO BENEFICENTE FNV	10721	422	414310-SAÚDE BRB - CAIXA DE ASSISTÊNCIA	10184
423	315567-FUNDAÇÃO AFFEMG DE ASSISTÊNCIA E SAÚDE - F	15163	423	330051-COMPANHIA DE ENGENHARIA DE TRAFEGO - CET	14903	423	364070-UNIMED TRÊS PONTAS - COOPERATIVA DE TRABAL	14687	423	413160-GS PLANO GLOBAL DE SAÚDE LTDA	14690	423	418731-ASSOCIAÇÃO DE SAÚDE DOS FORNECEDORES DE CA	14508	423	329355-IRMANDADE DE MISERICORDIA DE PORTO FERREIR	13326	423	361461-CAIXA DE ASSISTÊNCIA À SAÚDE DOS EMPREGADO	12261	423	372561-UNIMED ALTO VALE - COOPERATIVA DE TRABALHO	11592	423	420000-ASSOCIAÇÃO DO PLANO DE SAÚDE DA SANTA CASA	10698	423	315494-UNIMED NOROESTE DE MINAS COOPERATIVA DE TR	10180
424	334189-COMPANHIA NACIONAL DE ABASTECIMENTO - CONA	15101	424	353264-SANTA CASA DE MISERICORDIA DE SÃO JOSÉ DO	14816	424	413194-SANTA RITA SISTEMA DE SAUDE LTDA	14651	424	384585-SANAMED - SAÚDE SANTO ANTONIO LTDA	14648	424	350346-UNIMED CACERES COOPERATIVA DE TRABALHO MÉD	14479	424	410624-CONFIANÇA ASSISTÊNCIA MÉDICO HOSPITALAR LT	13293	424	319180-SÃO DOMINGOS SAÚDE- ASSISTÊNCIA MÉDICA LT	12233	424	402001-SISTEMA TOTAL DE SAÚDE LTDA.	11477	424	370975-UNIMED VALE DO JAURU COOPERATIVA DE TRABAL	10688	424	354996-UNIMED ALFENAS COOPERATIVA DE TRABALHO MED	10162
425	303178-UNIMED DE SOBRAL COOPERATIVA DE TRABALHO M	14902	425	300748-SANTA CASA DE MISERICÓRDIA DE ARAÇATUBA	14778	425	334189-COMPANHIA NACIONAL DE ABASTECIMENTO - CONA	14565	425	366455-FURNAS CENTRAIS ELÉTRICAS S.A.	14625	425	344800-ALVORECER - ASSOCIAÇÃO DE SOCORROS MÚTUOS	14446	425	418854-ASSOCIAÇÃO SANTA CASA SAÚDE DE SOROCABA	13195	425	417491-PORTOMED - PORTO SEGURO SERVIÇOS DE SAUDE	12097	425	412252-TUIUIU ADMINISTRADORES DE PLANO DE SAUDE L	11450	425	315648-UNIMED CATAGUASES COOPERATIVA DE TRABALHO	10674	425	354619-UNIMED DE SAO JOSÉ DO RIO PARDO-COOP. DE T	10130
426	319180-SÃO DOMINGOS SAÚDE- ASSISTÊNCIA MÉDICA LT	14818	426	312304-SERVIÇO SOCIAL DAS ESTRADAS DE FERRO - SES	14772	426	416070-ARCELORMITTAL BRASIL S/A	14563	426	335762-IRMANDADE DA SANTA CASA DE MISERICÓRDIA DE	14620	426	354325-UNIMED ARAGUARI COOPERATIVA DE TRABALHO MÉ	14403	426	406708-A.P.S ASSISTÊNCIA PERSONALIZADA À SAÚDE LT	13134	426	347230-UNIMED ILHEUS COOPERATIVA DE TRABALHO MEDI	12068	426	347230-UNIMED ILHEUS COOPERATIVA DE TRABALHO MEDI	11435	426	338346-SULMED - ASSISTÊNCIA MÉDICA LTDA	10665	426	330051-COMPANHIA DE ENGENHARIA DE TRAFEGO - CET	10108
427	324523-UNIMED PARAIBA - FEDERAÇAO DAS SOCIEDADES	14625	427	330809-FUNDAÇÃO DE SEGURIDADE SOCIAL DA ARCELORMI	14650	427	337498-UNIMED TRÊS RIOS COOPERATIVA DE TRABALHO M	14520	427	322547-UNIMED ANGRA DOS REIS COOPERATIVA DE TRABA	14467	427	363855-CAIXA DE ASSISTÊNCIA DOS EMPREGADOS DA SAN	14353	427	330116-SANTA CASA DE MISERICÓRDIA DE VOTUPORANGA	13016	427	343676-SAMOC S.A. - SOCIEDADE ASSISTENCIAL MÉDICA	11956	427	343684-UNIMED ALTO DA SERRA - SOCIEDADE COOPERATI	11384	427	354554-MULTICLINICA SERVICOS DE SAUDE LTDA	10590	427	365530-UNIMED DE TUPA COOPERATIVA DE TRABALHO MÉD	10094
428	335762-IRMANDADE DA SANTA CASA DE MISERICÓRDIA DE	14564	428	318035-UNIMED GUAXUPÉ COOPERATIVA DE TRABALHO MED	14640	428	330566-UNIMED RESENDE COOPERATIVA DE TRABALHO MÉD	14480	428	417548-CAIXA DE ASSISTÊNCIA OSWALDO CRUZ	14440	428	419052-AMAZÔNIA PLANOS DE SAÚDE LTDA	14164	428	313084-COOPERATIVA DE TRABALHO MEDICO DE ARAGUAÍN	13010	428	358754-CAIXA DE ASSISTÊNCIA DOS FUNCIONÁRIOS DO B	11931	428	318477-OPERADORA UNICENTRAL DE PLANOS DE SAÚDE LT	11379	428	327557-CAIXA ASSISTENCIAL E BENEFICENTE DOS FUNCI	10389	428	420751-IDEAL SAÚDE ASSISTÊNCIA MÉDICA AMBULATORIA	10087
429	318035-UNIMED GUAXUPÉ COOPERATIVA DE TRABALHO MED	14404	429	304123-UNIMED DE AVARÉ COOPERATIVA DE TRABALHO MÉ	14565	429	330051-COMPANHIA DE ENGENHARIA DE TRAFEGO - CET	14430	429	411931-CONMEDH SAUDE ASSISTENCIA INTEGRADA DE SAU	14431	429	361011-SINDIFISCO NACIONAL - SINDICATO NACIONAL D	13866	429	366064-UNIMED NORTE PIONEIRO - COOPERATIVA DE TRA	12840	429	311146-UNIMED COSTA VERDE RJ	11908	429	338346-SULMED - ASSISTÊNCIA MÉDICA LTDA	11144	429	358509-SANTA LUZIA ASSISTENCIA MEDICA S.A.	10374	429	362573-UNIMED DE UBA COOPERATIVA DE TRABALHO MEDI	10048
430	362140-UNIMED OESTE DO PARÁ - COOPERATIVA DE TRAB	14348	430	320897-UNIMED CENTRO SUL FLUMINENSE COOPERATIVA D	14436	430	409243-SAUDE PAS - MEDICINA E ODONTO	14428	430	343064-GARANTIA DE SAÚDE LTDA	14187	430	402001-SISTEMA TOTAL DE SAÚDE LTDA.	13864	430	305626-PRONTOCLINICA E HOSPITAIS SAO LUCAS S/A	12798	430	339270-CELULOSE NIPO-BRASILEIRA S/A - CENIBRA	11772	430	339636-FUNDAÇÃO DE ASSISTÊNCIA E PREVIDÊNCIA SOCI	11063	430	347736-UNIMED CARATINGA - COOPERATIVA DE TRABALHO	10364	430	354554-MULTICLINICA SERVICOS DE SAUDE LTDA	9944
431	358754-CAIXA DE ASSISTÊNCIA DOS FUNCIONÁRIOS DO B	14298	431	000884-ITAUSEG SAÚDE S.A.	14404	431	336858-UNIMED FRANCISCO BELTRAO COOPERATIVA DE TR	14378	431	402001-SISTEMA TOTAL DE SAÚDE LTDA.	14176	431	335614-SAMEDIL SERVIÇOS DE ATENDIMENTO MÉDICO S/A	13750	431	401196-SAÚDE GOIÂNIA LTDA	12771	431	406708-A.P.S ASSISTÊNCIA PERSONALIZADA À SAÚDE LT	11761	431	315648-UNIMED CATAGUASES COOPERATIVA DE TRABALHO	11018	431	330051-COMPANHIA DE ENGENHARIA DE TRAFEGO - CET	10212	431	414247-VOLVO DO BRASIL VEÍCULOS LTDA.	9940
432	384585-SANAMED - SAÚDE SANTO ANTONIO LTDA	14271	432	354511-OPERADORA UNIESTE DE PLANOS DE SAÚDE LTDA	14404	432	348261-UNIMED ALTO SÃO FRANCISCO COOPERATIVA DE T	14338	432	365238-UNIMED DE IBITINGA COOPERATIVA DE TRABALHO	14159	432	313084-COOPERATIVA DE TRABALHO MEDICO DE ARAGUAÍN	13727	432	323942-FUNDAÇÃO FILANTRÓPICA E BENEFICENTE DE SAÚ	12710	432	407011-GAMA SAUDE LTDA.	11736	432	360414-UNIMED NOROESTE FLUMINENSE - COOPERATIVA D	10938	432	310131-UNIMED PLANALTO - COOPERATIVA DE TRABALHO	10149	432	418749-CEDPLAN SAÚDE LTDA ME	9842
433	375268-AMERICLÍNICAS ASSISTÊNCIA MÉDICA HOSPITALA	14188	433	333808-IRMANDADE DE MISERICÓRDIA DO HOSPITAL DA S	14375	433	328073-UNIMED DE VOTUPORANGA - COOPERATIVA DE TRA	14334	433	351091-FREE LIFE OPERADORA DE PLANOS DE SAÚDE LTD	14153	433	319180-SÃO DOMINGOS SAÚDE- ASSISTÊNCIA MÉDICA LT	13687	433	361461-CAIXA DE ASSISTÊNCIA À SAÚDE DOS EMPREGADO	12633	433	353876-UNIMED PONTAL DO TRIÂNGULO - COOPERATIVA D	11710	433	346951-UNIMED CAÇADOR COOPERATIVA DE TRABALHO MÉD	10880	433	334189-COMPANHIA NACIONAL DE ABASTECIMENTO - CONA	10116	433	368148-UNIMED MURIAÉ COOPERATIVA DE TRABALHO MEDI	9820
434	416584-ASSOCIAÇÃO FUNDO DE PROTEÇÃO À SAÚDE	14174	434	328073-UNIMED DE VOTUPORANGA - COOPERATIVA DE TRA	14367	434	365238-UNIMED DE IBITINGA COOPERATIVA DE TRABALHO	14330	434	311146-UNIMED COSTA VERDE RJ	14009	434	402966-BIO SAÚDE SERVIÇOS MÉDICOS LTDA	13680	434	358754-CAIXA DE ASSISTÊNCIA DOS FUNCIONÁRIOS DO B	12550	434	328308-UNIMED DE MOCOCA COOPERATIVA DE TRAB. MÉDI	11690	434	354554-MULTICLINICA SERVICOS DE SAUDE LTDA	10857	434	365530-UNIMED DE TUPA COOPERATIVA DE TRABALHO MÉD	10103	434	414905-VITA ASSISTÊNCIA A SAÚDE LTDA.	9818
435	325465-AMPARA ASSISTÊNCIA MÉDICA PARAÍSO LTDA	14148	435	310522-PROASA - PROGRAMA ADVENTISTA DE SAÚDE	14218	435	402001-SISTEMA TOTAL DE SAÚDE LTDA.	14246	435	355593-UNIMED PATROCÍNIO COOPERATIVA DE TRABALHO	14000	435	317896-UNIMED VERTENTE DO CAPARAÓ - COOPERATIVA D	13503	435	365238-UNIMED DE IBITINGA COOPERATIVA DE TRABALHO	12493	435	418919-ASSOCIAÇÃO SAÚDE SÃO JOSÉ	11642	435	418854-ASSOCIAÇÃO SANTA CASA SAÚDE DE SOROCABA	10748	435	368148-UNIMED MURIAÉ COOPERATIVA DE TRABALHO MEDI	10099	435	418137-UNIX - SAÚDE LTDA	9788
436	304123-UNIMED DE AVARÉ COOPERATIVA DE TRABALHO MÉ	14114	436	416584-ASSOCIAÇÃO FUNDO DE PROTEÇÃO À SAÚDE	14215	436	312304-SERVIÇO SOCIAL DAS ESTRADAS DE FERRO - SES	13981	436	312304-SERVIÇO SOCIAL DAS ESTRADAS DE FERRO - SES	13981	436	406708-A.P.S ASSISTÊNCIA PERSONALIZADA À SAÚDE LT	13376	436	311146-UNIMED COSTA VERDE RJ	12430	436	343684-UNIMED ALTO DA SERRA - SOCIEDADE COOPERATI	11612	436	415049-ASSOCIAÇÃO BENEFICENTE FNV	10741	436	414247-VOLVO DO BRASIL VEÍCULOS LTDA.	10092	436	327468-UNIMED DE ITAPEVA - COOPERATIVA DE TRABALH	9767
437	333808-IRMANDADE DE MISERICÓRDIA DO HOSPITAL DA S	14113	437	402001-SISTEMA TOTAL DE SAÚDE LTDA.	14170	437	417548-CAIXA DE ASSISTÊNCIA OSWALDO CRUZ	13974	437	354325-UNIMED ARAGUARI COOPERATIVA DE TRABALHO MÉ	13977	437	402851-MULTI SAÚDE - ASSISTÊNCIA MÉDICA E HOSPITA	13356	437	347230-UNIMED ILHEUS COOPERATIVA DE TRABALHO MEDI	12425	437	354627-UNIMED DE CIANORTE - COOPERATIVA DE TRABAL	11607	437	340251-UNIMED EXTREMO OESTE CATARINENSE COOPERATI	10696	437	361852-UNIAO DE CLINICAS RIO GRANDE LTDA	10050	437	412252-TUIUIU ADMINISTRADORES DE PLANO DE SAUDE L	9739
438	417548-CAIXA DE ASSISTÊNCIA OSWALDO CRUZ	13868	438	416681-NM - NEUROCARDIO E MEMORIAL SAÚDE LTDA.	14081	438	418374-CAIXA DE ASSISTÊNCIA DO SETOR ELÉTRICO - E	13829	438	413194-SANTA RITA SISTEMA DE SAUDE LTDA	13944	438	305626-PRONTOCLINICA E HOSPITAIS SAO LUCAS S/A	13310	438	418137-UNIX - SAÚDE LTDA	12358	438	333808-IRMANDADE DE MISERICÓRDIA DO HOSPITAL DA S	11454	438	368148-UNIMED MURIAÉ COOPERATIVA DE TRABALHO MEDI	10640	438	354619-UNIMED DE SAO JOSÉ DO RIO PARDO-COOP. DE T	10039	438	343331-CAIXA DE ASSISTÊNCIA DOS EMPREGADOS DO SIS	9710
439	354511-OPERADORA UNIESTE DE PLANOS DE SAÚDE LTDA	13867	439	417548-CAIXA DE ASSISTÊNCIA OSWALDO CRUZ	13929	439	385620-UNIMED DE LORENA COOPERATIVA DE TRABALHO M	13816	439	402851-MULTI SAÚDE - ASSISTÊNCIA MÉDICA E HOSPITA	13882	439	413291-CGO SAÚDE - OPERADORA DE PLANOS DE SAÚDE L	13274	439	343684-UNIMED ALTO DA SERRA - SOCIEDADE COOPERATI	12327	439	372561-UNIMED ALTO VALE - COOPERATIVA DE TRABALHO	11403	439	410110-ASSOCIAÇÃO POLICIAL DE ASSISTÊNCIA A SAÚDE	10626	439	410110-ASSOCIAÇÃO POLICIAL DE ASSISTÊNCIA A SAÚDE	9962	439	410110-ASSOCIAÇÃO POLICIAL DE ASSISTÊNCIA A SAÚDE	9523
440	385620-UNIMED DE LORENA COOPERATIVA DE TRABALHO M	13849	440	337498-UNIMED TRÊS RIOS COOPERATIVA DE TRABALHO M	13897	440	335541-UNIMED VALE DAS ANTAS, RS - COOPERATIVA DE	13811	440	328073-UNIMED DE VOTUPORANGA - COOPERATIVA DE TRA	13730	440	329355-IRMANDADE DE MISERICORDIA DE PORTO FERREIR	13165	440	314170-COOPERATIVA DE USUÁRIOS ASSISTÊNCIA MÉDICO	12152	440	338346-SULMED - ASSISTÊNCIA MÉDICA LTDA	11359	440	417297-ELOSAÚDE - ASSOCIAÇÃO DE ASSISTÊNCIA À SAÚ	10619	440	305995-GOOD LIFE SAUDE LTDA	9947	440	358509-SANTA LUZIA ASSISTENCIA MEDICA S.A.	9455
441	310522-PROASA - PROGRAMA ADVENTISTA DE SAÚDE	13807	441	385620-UNIMED DE LORENA COOPERATIVA DE TRABALHO M	13842	441	413160-GS PLANO GLOBAL DE SAÚDE LTDA	13776	441	406708-A.P.S ASSISTÊNCIA PERSONALIZADA À SAÚDE LT	13729	441	311146-UNIMED COSTA VERDE RJ	13072	441	346951-UNIMED CAÇADOR COOPERATIVA DE TRABALHO MÉD	12143	441	410110-ASSOCIAÇÃO POLICIAL DE ASSISTÊNCIA A SAÚDE	11353	441	327557-CAIXA ASSISTENCIAL E BENEFICENTE DOS FUNCI	10475	441	355593-UNIMED PATROCÍNIO COOPERATIVA DE TRABALHO	9945	441	314706-HOSPITAL CÉSAR LEITE	9454
442	358720-INSOLVÊNCIA CIVIL DE FUNDAÇÃO ASSISTENCIAL	13792	442	355593-UNIMED PATROCÍNIO COOPERATIVA DE TRABALHO	13809	442	339539-IRMANDADE DA SANTA CASA DE MISERICÓRDIA DE	13776	442	416738-OESTE SAÚDE ASSISTÊNCIA A SAÚDE SUPLEMENTA	13724	442	335762-IRMANDADE DA SANTA CASA DE MISERICÓRDIA DE	12960	442	410110-ASSOCIAÇÃO POLICIAL DE ASSISTÊNCIA A SAÚDE	12107	442	368148-UNIMED MURIAÉ COOPERATIVA DE TRABALHO MEDI	11343	442	330892-SOCIEDADE DIVINA PROVIDÊNCIA - SAÚDE CONCE	10471	442	315494-UNIMED NOROESTE DE MINAS COOPERATIVA DE TR	9932	442	419516-MAIS SAUDE S/A	9401
443	355593-UNIMED PATROCÍNIO COOPERATIVA DE TRABALHO	13640	443	322547-UNIMED ANGRA DOS REIS COOPERATIVA DE TRABA	13801	443	000884-ITAUSEG SAÚDE S.A.	13743	443	363855-CAIXA DE ASSISTÊNCIA DOS EMPREGADOS DA SAN	13588	443	330116-SANTA CASA DE MISERICÓRDIA DE VOTUPORANGA	12830	443	319180-SÃO DOMINGOS SAÚDE- ASSISTÊNCIA MÉDICA LT	12029	443	324299-PLAMER PLANO MEDICO RESENDE LTDA	11280	443	418137-UNIX - SAÚDE LTDA	10407	443	366340-UNIMED DE CAPIVARI -COOPERATIVA DE TRABALH	9930	443	328073-UNIMED DE VOTUPORANGA - COOPERATIVA DE TRA	9384
444	320897-UNIMED CENTRO SUL FLUMINENSE COOPERATIVA D	13624	444	375268-AMERICLÍNICAS ASSISTÊNCIA MÉDICA HOSPITALA	13765	444	355593-UNIMED PATROCÍNIO COOPERATIVA DE TRABALHO	13720	444	314102-IRMANDADE DA SANTA CASA DE MISERICORDIA DE	13558	444	361461-CAIXA DE ASSISTÊNCIA À SAÚDE DOS EMPREGADO	12735	444	338346-SULMED - ASSISTÊNCIA MÉDICA LTDA	11959	444	360414-UNIMED NOROESTE FLUMINENSE - COOPERATIVA D	11226	444	361852-UNIAO DE CLINICAS RIO GRANDE LTDA	10378	444	414310-SAÚDE BRB - CAIXA DE ASSISTÊNCIA	9915	444	307751-FUNDAÇAO COMPESA DE PREVIDENCIA E ASSISTEN	9380
445	324299-PLAMER PLANO MEDICO RESENDE LTDA	13572	445	324523-UNIMED PARAIBA - FEDERAÇAO DAS SOCIEDADES	13705	445	414930-SAÚDE SANTA TEREZA LTDA.	13693	445	328308-UNIMED DE MOCOCA COOPERATIVA DE TRAB. MÉDI	13543	445	410624-CONFIANÇA ASSISTÊNCIA MÉDICO HOSPITALAR LT	12734	445	413291-CGO SAÚDE - OPERADORA DE PLANOS DE SAÚDE L	11935	445	330892-SOCIEDADE DIVINA PROVIDÊNCIA - SAÚDE CONCE	11212	445	330051-COMPANHIA DE ENGENHARIA DE TRAFEGO - CET	10374	445	418137-UNIX - SAÚDE LTDA	9874	445	338346-SULMED - ASSISTÊNCIA MÉDICA LTDA	9370
446	365238-UNIMED DE IBITINGA COOPERATIVA DE TRABALHO	13439	446	318566-UNIMED METROPOLITANA DO AGRESTE - COOPERAT	13642	446	311146-UNIMED COSTA VERDE RJ	13585	446	419141-ASSOCIAÇÃO SÃO FRANCISCO VIDA	13498	446	346951-UNIMED CAÇADOR COOPERATIVA DE TRABALHO MÉD	12664	446	418919-ASSOCIAÇÃO SAÚDE SÃO JOSÉ	11914	446	330051-COMPANHIA DE ENGENHARIA DE TRAFEGO - CET	11120	446	327468-UNIMED DE ITAPEVA - COOPERATIVA DE TRABALH	10346	446	327468-UNIMED DE ITAPEVA - COOPERATIVA DE TRABALH	9862	446	352519-UNIMED ALTO JACUÍ/RS - COOPERATIVA DE ASSI	9305
447	364070-UNIMED TRÊS PONTAS - COOPERATIVA DE TRABAL	13414	447	311146-UNIMED COSTA VERDE RJ	13642	447	324299-PLAMER PLANO MEDICO RESENDE LTDA	13507	447	418731-ASSOCIAÇÃO DE SAÚDE DOS FORNECEDORES DE CA	13450	447	343684-UNIMED ALTO DA SERRA - SOCIEDADE COOPERATI	12656	447	372561-UNIMED ALTO VALE - COOPERATIVA DE TRABALHO	11905	447	315648-UNIMED CATAGUASES COOPERATIVA DE TRABALHO	11099	447	301124-UNIMED GURUPI COOPERATIVA DE TRABALHO MÉDI	10319	447	343331-CAIXA DE ASSISTÊNCIA DOS EMPREGADOS DO SIS	9835	447	314251-CAIXA ASSISTENCIAL UNIVERSITÁRIA DO RIO GR	9301
448	337498-UNIMED TRÊS RIOS COOPERATIVA DE TRABALHO M	13392	448	417483-MASSA FALIDA DE CONMED SÃO LUIS - CONVÊNIO	13631	448	322547-UNIMED ANGRA DOS REIS COOPERATIVA DE TRABA	13505	448	348066-UNIMED DAS ESTÂNCIAS PAULISTAS - OPERADORA	13432	448	358754-CAIXA DE ASSISTÊNCIA DOS FUNCIONÁRIOS DO B	12646	448	407534-ÔNIX OPERADORA DE PLANOS DE SAÚDE LTDA	11902	448	339636-FUNDAÇÃO DE ASSISTÊNCIA E PREVIDÊNCIA SOCI	11078	448	000884-ITAUSEG SAÚDE S.A.	10271	448	362573-UNIMED DE UBA COOPERATIVA DE TRABALHO MEDI	9783	448	334189-COMPANHIA NACIONAL DE ABASTECIMENTO - CONA	9254
449	300748-SANTA CASA DE MISERICÓRDIA DE ARAÇATUBA	13373	449	358754-CAIXA DE ASSISTÊNCIA DOS FUNCIONÁRIOS DO B	13579	449	324523-UNIMED PARAIBA - FEDERAÇAO DAS SOCIEDADES	13411	449	418803-ASSOCIAÇÃO SANTA CASA SAÚDE DE ARAÇATUBA	13410	449	365238-UNIMED DE IBITINGA COOPERATIVA DE TRABALHO	12628	449	354554-MULTICLINICA SERVICOS DE SAUDE LTDA	11750	449	361852-UNIAO DE CLINICAS RIO GRANDE LTDA	10975	449	354619-UNIMED DE SAO JOSÉ DO RIO PARDO-COOP. DE T	10213	449	413721-SOCIEDADE BENEFICENTE DEZOITO DE JULHO	9661	449	361852-UNIAO DE CLINICAS RIO GRANDE LTDA	9244
450	416070-ARCELORMITTAL BRASIL S/A	13284	450	348261-UNIMED ALTO SÃO FRANCISCO COOPERATIVA DE T	13424	450	333808-IRMANDADE DE MISERICÓRDIA DO HOSPITAL DA S	13383	450	361011-SINDIFISCO NACIONAL - SINDICATO NACIONAL D	13251	450	419044-FUNDAÇÃO IRMÃO DIAMANTINO - EM LIQUIDAÇÃO	12599	450	000884-ITAUSEG SAÚDE S.A.	11640	450	000884-ITAUSEG SAÚDE S.A.	10968	450	343331-CAIXA DE ASSISTÊNCIA DOS EMPREGADOS DO SIS	10179	450	000884-ITAUSEG SAÚDE S.A.	9628	450	355577-UNIMED DE GUARATINGUETA-COOPERATIVA DE TRA	9199
451	304107-VI MED CENTRO MEDICO HOSPITALAR S/S LTDA	13283	451	416070-ARCELORMITTAL BRASIL S/A	13370	451	335801-MATERMED ASSISTÊNCIA MÉDICA - EIRELI	13357	451	000884-ITAUSEG SAÚDE S.A.	13088	451	347230-UNIMED ILHEUS COOPERATIVA DE TRABALHO MEDI	12488	451	333808-IRMANDADE DE MISERICÓRDIA DO HOSPITAL DA S	11607	451	418137-UNIX - SAÚDE LTDA	10877	451	334189-COMPANHIA NACIONAL DE ABASTECIMENTO - CONA	10174	451	354996-UNIMED ALFENAS COOPERATIVA DE TRABALHO MED	9546	451	000884-ITAUSEG SAÚDE S.A.	9063
452	358126-MASSA FALIDA DE ÔMEGA SAÚDE - OPERADORA D	13130	452	365238-UNIMED DE IBITINGA COOPERATIVA DE TRABALHO	13340	452	407011-GAMA SAUDE LTDA.	13284	452	329355-IRMANDADE DE MISERICORDIA DE PORTO FERREIR	12992	452	338346-SULMED - ASSISTÊNCIA MÉDICA LTDA	12478	452	353876-UNIMED PONTAL DO TRIÂNGULO - COOPERATIVA D	11529	452	327557-CAIXA ASSISTENCIAL E BENEFICENTE DOS FUNCI	10629	452	362573-UNIMED DE UBA COOPERATIVA DE TRABALHO MEDI	10104	452	333875-IRMANDADE DA SANTA CASA DE MISERICÓRDIA DE	9502	452	351270-POLI SAUDE OPERADORA DE PLANO DE SAUDE LTD	8953
453	312649-UNIMED AGRESTE MERIDIONAL - COOPERATIVA DE	13103	453	336858-UNIMED FRANCISCO BELTRAO COOPERATIVA DE TR	13309	453	343064-GARANTIA DE SAÚDE LTDA	13169	453	346951-UNIMED CAÇADOR COOPERATIVA DE TRABALHO MÉD	12985	453	000884-ITAUSEG SAÚDE S.A.	12392	453	354627-UNIMED DE CIANORTE - COOPERATIVA DE TRABAL	11486	453	365530-UNIMED DE TUPA COOPERATIVA DE TRABALHO MÉD	10624	453	365530-UNIMED DE TUPA COOPERATIVA DE TRABALHO MÉD	10086	453	352519-UNIMED ALTO JACUÍ/RS - COOPERATIVA DE ASSI	9411	453	323357-UNIMED CABO FRIO COOPERATIVA TRABALHO MÉDI	8740
454	353264-SANTA CASA DE MISERICORDIA DE SÃO JOSÉ DO	13076	454	413160-GS PLANO GLOBAL DE SAÚDE LTDA	13287	454	413780-MASSA FALIDA DE UNIÃO HOSPITALAR OPERADORA	13142	454	343684-UNIMED ALTO DA SERRA - SOCIEDADE COOPERATI	12891	454	314170-COOPERATIVA DE USUÁRIOS ASSISTÊNCIA MÉDICO	12384	454	368148-UNIMED MURIAÉ COOPERATIVA DE TRABALHO MEDI	11460	454	346951-UNIMED CAÇADOR COOPERATIVA DE TRABALHO MÉD	10571	454	414310-SAÚDE BRB - CAIXA DE ASSISTÊNCIA	9958	454	314706-HOSPITAL CÉSAR LEITE	9393	454	308811-UNIMED VALE DO PIQUIRI-COOPERATIVA DE TRAB	8622
455	410110-ASSOCIAÇÃO POLICIAL DE ASSISTÊNCIA A SAÚDE	13040	455	330566-UNIMED RESENDE COOPERATIVA DE TRABALHO MÉD	13285	455	354554-MULTICLINICA SERVICOS DE SAUDE LTDA	13070	455	355577-UNIMED DE GUARATINGUETA-COOPERATIVA DE TRA	12813	455	418137-UNIX - SAÚDE LTDA	12348	455	339270-CELULOSE NIPO-BRASILEIRA S/A - CENIBRA	11455	455	314170-COOPERATIVA DE USUÁRIOS ASSISTÊNCIA MÉDICO	10564	455	314170-COOPERATIVA DE USUÁRIOS ASSISTÊNCIA MÉDICO	9776	455	314251-CAIXA ASSISTENCIAL UNIVERSITÁRIA DO RIO GR	9379	455	401480-EVANGELICO SAUDE LTDA.	8562
456	361461-CAIXA DE ASSISTÊNCIA À SAÚDE DOS EMPREGADO	13029	456	402923-ASSOCIAÇÃO CASA FONTE DA VIDA	13262	456	363855-CAIXA DE ASSISTÊNCIA DOS EMPREGADOS DA SAN	12985	456	338346-SULMED - ASSISTÊNCIA MÉDICA LTDA	12765	456	410110-ASSOCIAÇÃO POLICIAL DE ASSISTÊNCIA A SAÚDE	12288	456	360414-UNIMED NOROESTE FLUMINENSE - COOPERATIVA D	11444	456	417297-ELOSAÚDE - ASSOCIAÇÃO DE ASSISTÊNCIA À SAÚ	10349	456	366340-UNIMED DE CAPIVARI -COOPERATIVA DE TRABALH	9763	456	307751-FUNDAÇAO COMPESA DE PREVIDENCIA E ASSISTEN	9313	456	367613-UNIMED CAMPO BELO- COOPERATIVA DE TRABALHO	8560
457	413160-GS PLANO GLOBAL DE SAÚDE LTDA	12996	457	364070-UNIMED TRÊS PONTAS - COOPERATIVA DE TRABAL	13185	457	358754-CAIXA DE ASSISTÊNCIA DOS FUNCIONÁRIOS DO B	12925	457	350346-UNIMED CACERES COOPERATIVA DE TRABALHO MÉD	12642	457	366064-UNIMED NORTE PIONEIRO - COOPERATIVA DE TRA	12269	457	324299-PLAMER PLANO MEDICO RESENDE LTDA	11358	457	343331-CAIXA DE ASSISTÊNCIA DOS EMPREGADOS DO SIS	10334	457	306444-PLASAC PLANO DE SAÚDE LTDA	9730	457	367613-UNIMED CAMPO BELO- COOPERATIVA DE TRABALHO	9055	457	314587-UNIMED VIÇOSA - COOPERATIVA DE TRABALHO MÉ	8430
458	363855-CAIXA DE ASSISTÊNCIA DOS EMPREGADOS DA SAN	12944	458	358126-MASSA FALIDA DE ÔMEGA SAÚDE - OPERADORA D	13132	458	361011-SINDIFISCO NACIONAL - SINDICATO NACIONAL D	12868	458	358754-CAIXA DE ASSISTÊNCIA DOS FUNCIONÁRIOS DO B	12552	458	418919-ASSOCIAÇÃO SAÚDE SÃO JOSÉ	12215	458	330051-COMPANHIA DE ENGENHARIA DE TRAFEGO - CET	11343	458	354619-UNIMED DE SAO JOSÉ DO RIO PARDO-COOP. DE T	10212	458	420000-ASSOCIAÇÃO DO PLANO DE SAÚDE DA SANTA CASA	9717	458	321087-UNIMED MARQUES DE VALENÇA COOPERATIVA DE T	8932	458	321087-UNIMED MARQUES DE VALENÇA COOPERATIVA DE T	8412
459	304468-UNIMED BARRA DO GARÇAS - COOPERATIVA DE TR	12813	459	324299-PLAMER PLANO MEDICO RESENDE LTDA	13104	459	304107-VI MED CENTRO MEDICO HOSPITALAR S/S LTDA	12841	459	344800-ALVORECER - ASSOCIAÇÃO DE SOCORROS MÚTUOS	12550	459	348066-UNIMED DAS ESTÂNCIAS PAULISTAS - OPERADORA	11998	459	328308-UNIMED DE MOCOCA COOPERATIVA DE TRAB. MÉDI	11316	459	340251-UNIMED EXTREMO OESTE CATARINENSE COOPERATI	10147	459	367613-UNIMED CAMPO BELO- COOPERATIVA DE TRABALHO	9621	459	341941-HOSPITAL DE PRONTOCLINICA LTDA.	8902	459	325465-AMPARA ASSISTÊNCIA MÉDICA PARAÍSO LTDA	8401
460	322547-UNIMED ANGRA DOS REIS COOPERATIVA DE TRABA	12662	460	410624-CONFIANÇA ASSISTÊNCIA MÉDICO HOSPITALAR LT	13066	460	328308-UNIMED DE MOCOCA COOPERATIVA DE TRAB. MÉDI	12789	460	317896-UNIMED VERTENTE DO CAPARAÓ - COOPERATIVA D	12416	460	324299-PLAMER PLANO MEDICO RESENDE LTDA	11898	460	330892-SOCIEDADE DIVINA PROVIDÊNCIA - SAÚDE CONCE	11313	460	334189-COMPANHIA NACIONAL DE ABASTECIMENTO - CONA	9940	460	347736-UNIMED CARATINGA - COOPERATIVA DE TRABALHO	9599	460	418854-ASSOCIAÇÃO SANTA CASA SAÚDE DE SOROCABA	8897	460	341941-HOSPITAL DE PRONTOCLINICA LTDA.	8397
461	402923-ASSOCIAÇÃO CASA FONTE DA VIDA	12627	461	329355-IRMANDADE DE MISERICORDIA DE PORTO FERREIR	13020	461	351091-FREE LIFE OPERADORA DE PLANOS DE SAÚDE LTD	12748	461	333808-IRMANDADE DE MISERICÓRDIA DO HOSPITAL DA S	12365	461	322547-UNIMED ANGRA DOS REIS COOPERATIVA DE TRABA	11890	461	311405-SMS - ASSISTÊNCIA MÉDICA LTDA	11308	461	414310-SAÚDE BRB - CAIXA DE ASSISTÊNCIA	9852	461	314251-CAIXA ASSISTENCIAL UNIVERSITÁRIA DO RIO GR	9544	461	328073-UNIMED DE VOTUPORANGA - COOPERATIVA DE TRA	8892	461	359122-CAIXA DE ASSISTÊNCIA DOS SERVIDORES FAZEND	8356
462	336858-UNIMED FRANCISCO BELTRAO COOPERATIVA DE TR	12609	462	414930-SAÚDE SANTA TEREZA LTDA.	12997	462	360414-UNIMED NOROESTE FLUMINENSE - COOPERATIVA D	12741	462	361461-CAIXA DE ASSISTÊNCIA À SAÚDE DOS EMPREGADO	12351	462	323942-FUNDAÇÃO FILANTRÓPICA E BENEFICENTE DE SAÚ	11851	462	315648-UNIMED CATAGUASES COOPERATIVA DE TRABALHO	11150	462	420905-ESTALEIRO ATLÂNTICO SUL S/A	9832	462	300012-CEMIL CENTRO MEDICO DE ITU LTDA.	9507	462	355577-UNIMED DE GUARATINGUETA-COOPERATIVA DE TRA	8822	462	310131-UNIMED PLANALTO - COOPERATIVA DE TRABALHO	8344
463	378216-FUNDAÇÃO LIBERTAS DE SEGURIDADE SOCIAL	12539	463	363855-CAIXA DE ASSISTÊNCIA DOS EMPREGADOS DA SAN	12962	463	346951-UNIMED CAÇADOR COOPERATIVA DE TRABALHO MÉD	12695	463	324299-PLAMER PLANO MEDICO RESENDE LTDA	12337	463	372561-UNIMED ALTO VALE - COOPERATIVA DE TRABALHO	11795	463	339636-FUNDAÇÃO DE ASSISTÊNCIA E PREVIDÊNCIA SOCI	11118	463	342408-PAME - ASSOCIAÇÃO DE ASSISTÊNCIA PLENA EM	9797	463	358754-CAIXA DE ASSISTÊNCIA DOS FUNCIONÁRIOS DO B	9490	463	401480-EVANGELICO SAUDE LTDA.	8807	463	314242-UNIMED DE PIRASSUNUNGA COOPERATIVA DE TRAB	8285
464	330566-UNIMED RESENDE COOPERATIVA DE TRABALHO MÉD	12538	464	328308-UNIMED DE MOCOCA COOPERATIVA DE TRAB. MÉDI	12834	464	418731-ASSOCIAÇÃO DE SAÚDE DOS FORNECEDORES DE CA	12675	464	410110-ASSOCIAÇÃO POLICIAL DE ASSISTÊNCIA A SAÚDE	12287	464	407011-GAMA SAUDE LTDA.	11786	464	343676-SAMOC S.A. - SOCIEDADE ASSISTENCIAL MÉDICA	11067	464	321087-UNIMED MARQUES DE VALENÇA COOPERATIVA DE T	9766	464	314706-HOSPITAL CÉSAR LEITE	9451	464	325465-AMPARA ASSISTÊNCIA MÉDICA PARAÍSO LTDA	8735	464	354678-UNIMED MACHADO COOPERATIVA DE TRABALHO MED	8263
465	343684-UNIMED ALTO DA SERRA - SOCIEDADE COOPERATI	12496	465	304107-VI MED CENTRO MEDICO HOSPITALAR S/S LTDA	12823	465	360961-MASSA FALIDA LAM OPERADORA DE PLANOS DE SA	12668	465	330116-SANTA CASA DE MISERICÓRDIA DE VOTUPORANGA	12267	465	360414-UNIMED NOROESTE FLUMINENSE - COOPERATIVA D	11778	465	322547-UNIMED ANGRA DOS REIS COOPERATIVA DE TRABA	10960	465	354996-UNIMED ALFENAS COOPERATIVA DE TRABALHO MED	9693	465	352519-UNIMED ALTO JACUÍ/RS - COOPERATIVA DE ASSI	9403	465	340162-SAMIG - SERV. DE ASSISTENCIA MEDICA DA ILH	8680	465	324175-UNIMED SUDOESTE DE MINAS COOPERATIVA DE TR	8256
466	331490-MASSA FALIDA DE MULTICLÍNICAS ASSIST.MED.	12446	466	410110-ASSOCIAÇÃO POLICIAL DE ASSISTÊNCIA A SAÚDE	12702	466	329355-IRMANDADE DE MISERICORDIA DE PORTO FERREIR	12635	466	418137-UNIX - SAÚDE LTDA	12143	466	355577-UNIMED DE GUARATINGUETA-COOPERATIVA DE TRA	11627	466	361852-UNIAO DE CLINICAS RIO GRANDE LTDA	10897	466	367613-UNIMED CAMPO BELO- COOPERATIVA DE TRABALHO	9595	466	321087-UNIMED MARQUES DE VALENÇA COOPERATIVA DE T	9363	466	324175-UNIMED SUDOESTE DE MINAS COOPERATIVA DE TR	8613	466	419362-HOSPITAL BOM SAMARITANO S/S LTDA	8223
467	311057-UNIMED VALE DO URUCUIA - COOPERATIVA DE TR	12444	467	413330-AMEP FREGUESIA OPERADORA DE PLANO DE SAUDE	12645	467	343684-UNIMED ALTO DA SERRA - SOCIEDADE COOPERATI	12604	467	413291-CGO SAÚDE - OPERADORA DE PLANOS DE SAÚDE L	12102	467	365530-UNIMED DE TUPA COOPERATIVA DE TRABALHO MÉD	11607	467	365530-UNIMED DE TUPA COOPERATIVA DE TRABALHO MÉD	10847	467	327468-UNIMED DE ITAPEVA - COOPERATIVA DE TRABALH	9553	467	315494-UNIMED NOROESTE DE MINAS COOPERATIVA DE TR	9348	467	359122-CAIXA DE ASSISTÊNCIA DOS SERVIDORES FAZEND	8572	467	340162-SAMIG - SERV. DE ASSISTENCIA MEDICA DA ILH	8219
468	303844-UNIMED DE ANDRADINA - COOPERATIVA DE TRABA	12441	468	343684-UNIMED ALTO DA SERRA - SOCIEDADE COOPERATI	12432	468	375268-AMERICLÍNICAS ASSISTÊNCIA MÉDICA HOSPITALA	12532	468	361852-UNIAO DE CLINICAS RIO GRANDE LTDA	12006	468	328596-UNIMED URUGUAIANA/RS COOPERATIVA DE ASSIST	11573	468	328332-AMI - ASSISTÊNCIA MÉDICA INFANTIL LTDA	10733	468	348066-UNIMED DAS ESTÂNCIAS PAULISTAS - OPERADORA	9546	468	355593-UNIMED PATROCÍNIO COOPERATIVA DE TRABALHO	9306	468	419851-CAIXA DE ASSISTÊNCIA À SAÚDE DOS TRABALHAD	8520	468	419699-OPERADORA DE PLANOS PRIVADOS DE SAÚDE - SA	8209
469	328308-UNIMED DE MOCOCA COOPERATIVA DE TRAB. MÉDI	12408	469	361461-CAIXA DE ASSISTÊNCIA À SAÚDE DOS EMPREGADO	12390	469	410110-ASSOCIAÇÃO POLICIAL DE ASSISTÊNCIA A SAÚDE	12424	469	315648-UNIMED CATAGUASES COOPERATIVA DE TRABALHO	12005	469	333808-IRMANDADE DE MISERICÓRDIA DO HOSPITAL DA S	11569	469	327557-CAIXA ASSISTENCIAL E BENEFICENTE DOS FUNCI	10672	469	325465-AMPARA ASSISTÊNCIA MÉDICA PARAÍSO LTDA	9538	469	420751-IDEAL SAÚDE ASSISTÊNCIA MÉDICA AMBULATORIA	9296	469	402478-ORALCLASS ASSISTENCIA MÉDICA E ODONTOLOGIC	8506	469	406945-ASSOCIAÇÃO POLICIAL DE ASSISTÊNCIA À SAÚDE	8146
470	335541-UNIMED VALE DAS ANTAS, RS - COOPERATIVA DE	12392	470	409243-SAUDE PAS - MEDICINA E ODONTO	12379	470	402923-ASSOCIAÇÃO CASA FONTE DA VIDA	12287	470	360414-UNIMED NOROESTE FLUMINENSE - COOPERATIVA D	11955	470	354554-MULTICLINICA SERVICOS DE SAUDE LTDA	11362	470	412252-TUIUIU ADMINISTRADORES DE PLANO DE SAUDE L	10466	470	314242-UNIMED DE PIRASSUNUNGA COOPERATIVA DE TRAB	9529	470	414247-VOLVO DO BRASIL VEÍCULOS LTDA.	9277	470	419052-AMAZÔNIA PLANOS DE SAÚDE LTDA	8498	470	306444-PLASAC PLANO DE SAÚDE LTDA	8132
471	318566-UNIMED METROPOLITANA DO AGRESTE - COOPERAT	12374	471	319180-SÃO DOMINGOS SAÚDE- ASSISTÊNCIA MÉDICA LT	12287	471	355577-UNIMED DE GUARATINGUETA-COOPERATIVA DE TRA	12273	471	314781-UNIMED DE DRACENA - COOPERATIVA DE TRABALH	11919	471	330051-COMPANHIA DE ENGENHARIA DE TRAFEGO - CET	11358	471	348066-UNIMED DAS ESTÂNCIAS PAULISTAS - OPERADORA	10462	471	366340-UNIMED DE CAPIVARI -COOPERATIVA DE TRABALH	9407	471	341941-HOSPITAL DE PRONTOCLINICA LTDA.	9236	471	351270-POLI SAUDE OPERADORA DE PLANO DE SAUDE LTD	8453	471	419851-CAIXA DE ASSISTÊNCIA À SAÚDE DOS TRABALHAD	8117
472	407534-ÔNIX OPERADORA DE PLANOS DE SAÚDE LTDA	12286	472	325465-AMPARA ASSISTÊNCIA MÉDICA PARAÍSO LTDA	12281	472	315648-UNIMED CATAGUASES COOPERATIVA DE TRABALHO	12269	472	360147-CAMBORIÚ SAÚDE LTDA.	11864	472	355593-UNIMED PATROCÍNIO COOPERATIVA DE TRABALHO	11336	472	343331-CAIXA DE ASSISTÊNCIA DOS EMPREGADOS DO SIS	10330	472	341941-HOSPITAL DE PRONTOCLINICA LTDA.	9369	472	333875-IRMANDADE DA SANTA CASA DE MISERICÓRDIA DE	9219	472	373141-PLAMHEG PLANO DE ASSISTÊNCIA MEDICA E HOSP	8452	472	412490-LÍDER COMÉRCIO E INDÚSTRIA LTDA.	8081
473	384003-MASSA FALIDA ADMEDICO ADMINISTRAÇÃO DE SER	12228	473	335541-UNIMED VALE DAS ANTAS, RS - COOPERATIVA DE	12149	473	413291-CGO SAÚDE - OPERADORA DE PLANOS DE SAÚDE L	12259	473	335614-SAMEDIL SERVIÇOS DE ATENDIMENTO MÉDICO S/A	11838	473	328308-UNIMED DE MOCOCA COOPERATIVA DE TRAB. MÉDI	11218	473	418951-MAPFRE SAÚDE LTDA	10313	473	314251-CAIXA ASSISTENCIAL UNIVERSITÁRIA DO RIO GR	9357	473	307751-FUNDAÇAO COMPESA DE PREVIDENCIA E ASSISTEN	9163	473	406945-ASSOCIAÇÃO POLICIAL DE ASSISTÊNCIA À SAÚDE	8444	473	321320-IRMANDADE DA SANTA CASA DE MISERICÓRDIA E	7924
474	416681-NM - NEUROCARDIO E MEMORIAL SAÚDE LTDA.	12215	474	361011-SINDIFISCO NACIONAL - SINDICATO NACIONAL D	12126	474	361461-CAIXA DE ASSISTÊNCIA À SAÚDE DOS EMPREGADO	12220	474	372561-UNIMED ALTO VALE - COOPERATIVA DE TRABALHO	11774	474	339636-FUNDAÇÃO DE ASSISTÊNCIA E PREVIDÊNCIA SOCI	11217	474	304158-UNIMED BOA VISTA COOPERATIVA DE TRABALHO M	10068	474	300012-CEMIL CENTRO MEDICO DE ITU LTDA.	9340	474	325465-AMPARA ASSISTÊNCIA MÉDICA PARAÍSO LTDA	9110	474	314587-UNIMED VIÇOSA - COOPERATIVA DE TRABALHO MÉ	8428	474	418854-ASSOCIAÇÃO SANTA CASA SAÚDE DE SOROCABA	7880
475	339539-IRMANDADE DA SANTA CASA DE MISERICÓRDIA DE	12187	475	416398-HOSPITAIS E CLÍNICAS DO PIAUÍ S/S LTDA	12126	475	313084-COOPERATIVA DE TRABALHO MEDICO DE ARAGUAÍN	11852	475	313084-COOPERATIVA DE TRABALHO MEDICO DE ARAGUAÍN	11674	475	339270-CELULOSE NIPO-BRASILEIRA S/A - CENIBRA	11179	475	321087-UNIMED MARQUES DE VALENÇA COOPERATIVA DE T	10042	475	352519-UNIMED ALTO JACUÍ/RS - COOPERATIVA DE ASSI	9322	475	366234-ITAIPU BINACIONAL	9081	475	314242-UNIMED DE PIRASSUNUNGA COOPERATIVA DE TRAB	8401	475	353264-SANTA CASA DE MISERICORDIA DE SÃO JOSÉ DO	7739
476	329355-IRMANDADE DE MISERICORDIA DE PORTO FERREIR	12110	476	300926-MASSA FALIDA DE SAUDE ASSISTENCIA MEDICA I	12125	476	415049-ASSOCIAÇÃO BENEFICENTE FNV	11743	476	312762-IRMANDADE DA SANTA CASA DE MISERICÓRDIA DE	11657	476	361852-UNIAO DE CLINICAS RIO GRANDE LTDA	11121	476	412635-ASSOCIAÇÃO VALEPARAIBANA DE ASSISTÊNCIA MÉ	10009	476	412635-ASSOCIAÇÃO VALEPARAIBANA DE ASSISTÊNCIA MÉ	9315	476	354996-UNIMED ALFENAS COOPERATIVA DE TRABALHO MED	9043	476	308811-UNIMED VALE DO PIQUIRI-COOPERATIVA DE TRAB	8310	476	371564-UNIMED FRUTAL COOPERATIVA DE TRABALHO MEDI	7724
477	416398-HOSPITAIS E CLÍNICAS DO PIAUÍ S/S LTDA	12082	477	360414-UNIMED NOROESTE FLUMINENSE - COOPERATIVA D	12033	477	324566-UNIMED DE CATALÃO COOPERATIVA DE TRABALHO	11726	477	347230-UNIMED ILHEUS COOPERATIVA DE TRABALHO MEDI	11628	477	315648-UNIMED CATAGUASES COOPERATIVA DE TRABALHO	11119	477	354996-UNIMED ALFENAS COOPERATIVA DE TRABALHO MED	9940	477	416576-UNIMED PIAUI FEDERAÇÃO DAS COOPERATIVAS DE	9242	477	328073-UNIMED DE VOTUPORANGA - COOPERATIVA DE TRA	9006	477	354678-UNIMED MACHADO COOPERATIVA DE TRABALHO MED	8256	477	420085-SANTA CASA DE SAÚDE - SCS	7696
478	361011-SINDIFISCO NACIONAL - SINDICATO NACIONAL D	12022	478	353060-UNIMED PATOS DE MINAS COOPERATIVA TRABALHO	11878	478	314781-UNIMED DE DRACENA - COOPERATIVA DE TRABALH	11720	478	366064-UNIMED NORTE PIONEIRO - COOPERATIVA DE TRA	11590	478	360147-CAMBORIÚ SAÚDE LTDA.	11093	478	325465-AMPARA ASSISTÊNCIA MÉDICA PARAÍSO LTDA	9841	478	306444-PLASAC PLANO DE SAÚDE LTDA	9218	478	401480-EVANGELICO SAUDE LTDA.	8963	478	300012-CEMIL CENTRO MEDICO DE ITU LTDA.	8213	478	421341-CAIXA DE ASSISTÊNCIA À SAÚDE DOS SERVIDORES	7692
479	415235-CENCOSUD BRASIL COMERCIAL LTDA.	12009	479	415847-ASSISTÊNCIA MÉDICO-HOSPITALAR LTDA.	11806	479	317896-UNIMED VERTENTE DO CAPARAÓ - COOPERATIVA D	11572	479	323942-FUNDAÇÃO FILANTRÓPICA E BENEFICENTE DE SAÚ	11568	479	354627-UNIMED DE CIANORTE - COOPERATIVA DE TRABAL	10915	479	355577-UNIMED DE GUARATINGUETA-COOPERATIVA DE TRA	9800	479	333875-IRMANDADE DA SANTA CASA DE MISERICÓRDIA DE	9203	479	340162-SAMIG - SERV. DE ASSISTENCIA MEDICA DA ILH	8890	479	306444-PLASAC PLANO DE SAÚDE LTDA	8108	479	418731-ASSOCIAÇÃO DE SAÚDE DOS FORNECEDORES DE CA	7677
480	357910-ASSOCIAÇÃO DE SAUDE DOS POLICIAIS E BOMBEI	11990	480	378216-FUNDAÇÃO LIBERTAS DE SEGURIDADE SOCIAL	11718	480	300926-MASSA FALIDA DE SAUDE ASSISTENCIA MEDICA I	11556	480	300926-MASSA FALIDA DE SAUDE ASSISTENCIA MEDICA I	11550	480	327557-CAIXA ASSISTENCIAL E BENEFICENTE DOS FUNCI	10855	480	406945-ASSOCIAÇÃO POLICIAL DE ASSISTÊNCIA À SAÚDE	9794	480	406945-ASSOCIAÇÃO POLICIAL DE ASSISTÊNCIA À SAÚDE	9188	480	322547-UNIMED ANGRA DOS REIS COOPERATIVA DE TRABA	8885	480	312282-INTERMEDICI PIRACICABA ASSISTENCIA MEDICA	8008	480	419958-ASSOCIAÇÃO PLANO DE SAÚDE SANTA CASA DE VA	7671
481	415049-ASSOCIAÇÃO BENEFICENTE FNV	11952	481	357910-ASSOCIAÇÃO DE SAUDE DOS POLICIAIS E BOMBEI	11711	481	416738-OESTE SAÚDE ASSISTÊNCIA A SAÚDE SUPLEMENTA	11535	481	330051-COMPANHIA DE ENGENHARIA DE TRAFEGO - CET	11421	481	401196-SAÚDE GOIÂNIA LTDA	10855	481	414310-SAÚDE BRB - CAIXA DE ASSISTÊNCIA	9700	481	420000-ASSOCIAÇÃO DO PLANO DE SAÚDE DA SANTA CASA	9116	481	406945-ASSOCIAÇÃO POLICIAL DE ASSISTÊNCIA À SAÚDE	8739	481	420085-SANTA CASA DE SAÚDE - SCS	7998	481	407534-ÔNIX OPERADORA DE PLANOS DE SAÚDE LTDA	7612
482	348261-UNIMED ALTO SÃO FRANCISCO COOPERATIVA DE T	11886	482	358720-INSOLVÊNCIA CIVIL DE FUNDAÇÃO ASSISTENCIAL	11684	482	325465-AMPARA ASSISTÊNCIA MÉDICA PARAÍSO LTDA	11488	482	365530-UNIMED DE TUPA COOPERATIVA DE TRABALHO MÉD	11346	482	330892-SOCIEDADE DIVINA PROVIDÊNCIA - SAÚDE CONCE	10833	482	328596-UNIMED URUGUAIANA/RS COOPERATIVA DE ASSIST	9626	482	344150-UNIMED DE SERTAOZINHO - COOPERATIVA DE TR	9085	482	359122-CAIXA DE ASSISTÊNCIA DOS SERVIDORES FAZEND	8730	482	419958-ASSOCIAÇÃO PLANO DE SAÚDE SANTA CASA DE VA	7927	482	300012-CEMIL CENTRO MEDICO DE ITU LTDA.	7596
483	348732-MULTICARE SAÚDE LTDA	11743	483	413780-MASSA FALIDA DE UNIÃO HOSPITALAR OPERADORA	11666	483	378216-FUNDAÇÃO LIBERTAS DE SEGURIDADE SOCIAL	11452	483	335801-MATERMED ASSISTÊNCIA MÉDICA - EIRELI	11316	483	368148-UNIMED MURIAÉ COOPERATIVA DE TRABALHO MEDI	10601	483	378038-IRMANDADE DA SANTA CASA DE MISERICORDIA DE	9563	483	314706-HOSPITAL CÉSAR LEITE	9081	483	312282-INTERMEDICI PIRACICABA ASSISTENCIA MEDICA	8561	483	420204-GREEN LIFE PLUS PLANOS MÉDICOS LTDA - EPP	7842	483	314781-UNIMED DE DRACENA - COOPERATIVA DE TRABALH	7590
484	300926-MASSA FALIDA DE SAUDE ASSISTENCIA MEDICA I	11726	484	378038-IRMANDADE DA SANTA CASA DE MISERICORDIA DE	11551	484	357910-ASSOCIAÇÃO DE SAUDE DOS POLICIAIS E BOMBEI	11319	484	354996-UNIMED ALFENAS COOPERATIVA DE TRABALHO MED	11305	484	343676-SAMOC S.A. - SOCIEDADE ASSISTENCIAL MÉDICA	10585	484	352519-UNIMED ALTO JACUÍ/RS - COOPERATIVA DE ASSI	9536	484	307751-FUNDAÇAO COMPESA DE PREVIDENCIA E ASSISTEN	9035	484	419851-CAIXA DE ASSISTÊNCIA À SAÚDE DOS TRABALHAD	8484	484	378216-FUNDAÇÃO LIBERTAS DE SEGURIDADE SOCIAL	7839	484	378216-FUNDAÇÃO LIBERTAS DE SEGURIDADE SOCIAL	7530
485	338346-SULMED - ASSISTÊNCIA MÉDICA LTDA	11696	485	407534-ÔNIX OPERADORA DE PLANOS DE SAÚDE LTDA	11540	485	338346-SULMED - ASSISTÊNCIA MÉDICA LTDA	11313	485	368148-UNIMED MURIAÉ COOPERATIVA DE TRABALHO MEDI	11262	485	357910-ASSOCIAÇÃO DE SAUDE DOS POLICIAIS E BOMBEI	10561	485	328073-UNIMED DE VOTUPORANGA - COOPERATIVA DE TRA	9472	485	301124-UNIMED GURUPI COOPERATIVA DE TRABALHO MÉDI	9017	485	324175-UNIMED SUDOESTE DE MINAS COOPERATIVA DE TR	8452	485	321320-IRMANDADE DA SANTA CASA DE MISERICÓRDIA E	7798	485	382281-PLANO DE ASSISTÊNCIA MÉDICA MINEIRA LTDA	7478
486	360414-UNIMED NOROESTE FLUMINENSE - COOPERATIVA D	11631	486	415774-CABERJ INTEGRAL SAÚDE S.A	11476	486	314102-IRMANDADE DA SANTA CASA DE MISERICORDIA DE	11302	486	385620-UNIMED DE LORENA COOPERATIVA DE TRABALHO M	11222	486	335801-MATERMED ASSISTÊNCIA MÉDICA - EIRELI	10559	486	354619-UNIMED DE SAO JOSÉ DO RIO PARDO-COOP. DE T	9458	486	328073-UNIMED DE VOTUPORANGA - COOPERATIVA DE TRA	9017	486	373141-PLAMHEG PLANO DE ASSISTÊNCIA MEDICA E HOSP	8411	486	353264-SANTA CASA DE MISERICORDIA DE SÃO JOSÉ DO	7788	486	366234-ITAIPU BINACIONAL	7464
487	324566-UNIMED DE CATALÃO COOPERATIVA DE TRABALHO	11627	487	324566-UNIMED DE CATALÃO COOPERATIVA DE TRABALHO	11434	487	378038-IRMANDADE DA SANTA CASA DE MISERICORDIA DE	11251	487	418919-ASSOCIAÇÃO SAÚDE SÃO JOSÉ	11204	487	414247-VOLVO DO BRASIL VEÍCULOS LTDA.	10523	487	341941-HOSPITAL DE PRONTOCLINICA LTDA.	9418	487	310131-UNIMED PLANALTO - COOPERATIVA DE TRABALHO	9010	487	378216-FUNDAÇÃO LIBERTAS DE SEGURIDADE SOCIAL	8395	487	407534-ÔNIX OPERADORA DE PLANOS DE SAÚDE LTDA	7785	487	302228-UNIMED VALE DO CORUMBÁ COOPERATIVA DE TRAB	7434
488	315648-UNIMED CATAGUASES COOPERATIVA DE TRABALHO	11467	488	331490-MASSA FALIDA DE MULTICLÍNICAS ASSIST.MED.	11425	488	417823-PREMIUM SAÚDE EIRELI	11236	488	344150-UNIMED DE SERTAOZINHO - COOPERATIVA DE TR	11170	488	354996-UNIMED ALFENAS COOPERATIVA DE TRABALHO MED	10332	488	419320-MEDICAL RIO ASSISTÊNCIA MÉDICA LTDA	9414	488	415049-ASSOCIAÇÃO BENEFICENTE FNV	8989	488	413721-SOCIEDADE BENEFICENTE DEZOITO DE JULHO	8394	488	382281-PLANO DE ASSISTÊNCIA MÉDICA MINEIRA LTDA	7744	488	416690-ASSOCIAÇÃO DE ASSISTÊNCIA À SAÚDE DA AMAGI	7362
489	413780-MASSA FALIDA DE UNIÃO HOSPITALAR OPERADORA	11453	489	313084-COOPERATIVA DE TRABALHO MEDICO DE ARAGUAÍN	11418	489	312762-IRMANDADE DA SANTA CASA DE MISERICÓRDIA DE	11213	489	339636-FUNDAÇÃO DE ASSISTÊNCIA E PREVIDÊNCIA SOCI	11061	489	406945-ASSOCIAÇÃO POLICIAL DE ASSISTÊNCIA À SAÚDE	10322	489	344150-UNIMED DE SERTAOZINHO - COOPERATIVA DE TR	9413	489	359122-CAIXA DE ASSISTÊNCIA DOS SERVIDORES FAZEND	8902	489	314242-UNIMED DE PIRASSUNUNGA COOPERATIVA DE TRAB	8315	489	418731-ASSOCIAÇÃO DE SAÚDE DOS FORNECEDORES DE CA	7718	489	328332-AMI - ASSISTÊNCIA MÉDICA INFANTIL LTDA	7341
490	327557-CAIXA ASSISTENCIAL E BENEFICENTE DOS FUNCI	11435	490	315648-UNIMED CATAGUASES COOPERATIVA DE TRABALHO	11348	490	361852-UNIAO DE CLINICAS RIO GRANDE LTDA	11175	490	357910-ASSOCIAÇÃO DE SAUDE DOS POLICIAIS E BOMBEI	11056	490	343331-CAIXA DE ASSISTÊNCIA DOS EMPREGADOS DO SIS	10319	490	371564-UNIMED FRUTAL COOPERATIVA DE TRABALHO MEDI	9363	490	312282-INTERMEDICI PIRACICABA ASSISTENCIA MEDICA	8874	490	355577-UNIMED DE GUARATINGUETA-COOPERATIVA DE TRA	8193	490	328596-UNIMED URUGUAIANA/RS COOPERATIVA DE ASSIST	7710	490	357715-UNIMED DE MINEIROS COOPERATIVA DE TRABALHO	7319
491	414930-SAÚDE SANTA TEREZA LTDA.	11394	491	312762-IRMANDADE DA SANTA CASA DE MISERICÓRDIA DE	11325	491	331490-MASSA FALIDA DE MULTICLÍNICAS ASSIST.MED.	11167	491	327557-CAIXA ASSISTENCIAL E BENEFICENTE DOS FUNCI	10990	491	321087-UNIMED MARQUES DE VALENÇA COOPERATIVA DE T	10313	491	327468-UNIMED DE ITAPEVA - COOPERATIVA DE TRABALH	9358	491	378216-FUNDAÇÃO LIBERTAS DE SEGURIDADE SOCIAL	8805	491	353264-SANTA CASA DE MISERICORDIA DE SÃO JOSÉ DO	8190	491	412490-LÍDER COMÉRCIO E INDÚSTRIA LTDA.	7659	491	342131-UNIMED VILHENA COOPERATIVA DE TRABALHO MED	7245
492	312762-IRMANDADE DA SANTA CASA DE MISERICÓRDIA DE	11393	492	339539-IRMANDADE DA SANTA CASA DE MISERICÓRDIA DE	11294	492	330116-SANTA CASA DE MISERICÓRDIA DE VOTUPORANGA	11138	492	386871-VONPAR REFRESCOS S/A	10928	492	385620-UNIMED DE LORENA COOPERATIVA DE TRABALHO M	10310	492	340251-UNIMED EXTREMO OESTE CATARINENSE COOPERATI	9339	492	355593-UNIMED PATROCÍNIO COOPERATIVA DE TRABALHO	8801	492	420085-SANTA CASA DE SAÚDE - SCS	8151	492	421341-CAIXA DE ASSISTÊNCIA À SAÚDE DOS SERVIDORES	7588	492	358282-UNIMED NORTE DO PARANÁ COOPERATIVA REGIONA	7183
493	340561-MASTER CLEAN ASSISTÊNCIA MÉDICA LTDA - EM	11342	493	413194-SANTA RITA SISTEMA DE SAUDE LTDA	11282	493	407534-ÔNIX OPERADORA DE PLANOS DE SAÚDE LTDA	11076	493	325465-AMPARA ASSISTÊNCIA MÉDICA PARAÍSO LTDA	10879	493	328073-UNIMED DE VOTUPORANGA - COOPERATIVA DE TRA	10264	493	417297-ELOSAÚDE - ASSOCIAÇÃO DE ASSISTÊNCIA À SAÚ	9303	493	347736-UNIMED CARATINGA - COOPERATIVA DE TRABALHO	8664	493	351270-POLI SAUDE OPERADORA DE PLANO DE SAUDE LTD	8118	493	418749-CEDPLAN SAÚDE LTDA ME	7555	493	410128-ASSOCIAÇÃO POLICIAL DE ASSISTÊNCIA À SAÚDE	7099
494	413330-AMEP FREGUESIA OPERADORA DE PLANO DE SAUDE	11294	494	346951-UNIMED CAÇADOR COOPERATIVA DE TRABALHO MÉD	11274	494	326089-UNIMED DE FERNANDOPOLIS - COOPERATIVA DE T	11058	494	300012-CEMIL CENTRO MEDICO DE ITU LTDA.	10829	494	325465-AMPARA ASSISTÊNCIA MÉDICA PARAÍSO LTDA	10212	494	367613-UNIMED CAMPO BELO- COOPERATIVA DE TRABALHO	9239	494	420085-SANTA CASA DE SAÚDE - SCS	8614	494	328596-UNIMED URUGUAIANA/RS COOPERATIVA DE ASSIST	8080	494	302228-UNIMED VALE DO CORUMBÁ COOPERATIVA DE TRAB	7512	494	351776-UNIMED DE REGISTRO COOPERATIVA DE TRABALHO	7084
495	410624-CONFIANÇA ASSISTÊNCIA MÉDICO HOSPITALAR LT	11282	495	413291-CGO SAÚDE - OPERADORA DE PLANOS DE SAÚDE L	11168	495	402851-MULTI SAÚDE - ASSISTÊNCIA MÉDICA E HOSPITA	10985	495	410926-MASSA FALIDA DE SOSAUDE ASSISTÊNCIA MÉDICO	10771	495	412635-ASSOCIAÇÃO VALEPARAIBANA DE ASSISTÊNCIA MÉ	10137	495	378216-FUNDAÇÃO LIBERTAS DE SEGURIDADE SOCIAL	9231	495	366234-ITAIPU BINACIONAL	8597	495	412635-ASSOCIAÇÃO VALEPARAIBANA DE ASSISTÊNCIA MÉ	8060	495	366234-ITAIPU BINACIONAL	7492	495	362832-UNIMED PLANALTO CENTRAL/RS - COOPERATIVA D	7042
496	413291-CGO SAÚDE - OPERADORA DE PLANOS DE SAÚDE L	11053	496	415049-ASSOCIAÇÃO BENEFICENTE FNV	11112	496	386871-VONPAR REFRESCOS S/A	10928	496	415049-ASSOCIAÇÃO BENEFICENTE FNV	10769	496	312282-INTERMEDICI PIRACICABA ASSISTENCIA MEDICA	10104	496	314251-CAIXA ASSISTENCIAL UNIVERSITÁRIA DO RIO GR	9159	496	355577-UNIMED DE GUARATINGUETA-COOPERATIVA DE TRA	8587	496	308811-UNIMED VALE DO PIQUIRI-COOPERATIVA DE TRAB	7965	496	325082-UNIMED DO OESTE DA BAHIA COOPERATIVA DE TR	7401	496	334847-UNIMED DE JATAÍ COOPERATIVA DE TRABALHO MÉ	6941
497	378038-IRMANDADE DA SANTA CASA DE MISERICORDIA DE	11003	497	311057-UNIMED VALE DO URUCUIA - COOPERATIVA DE TR	11088	497	300012-CEMIL CENTRO MEDICO DE ITU LTDA.	10922	497	378038-IRMANDADE DA SANTA CASA DE MISERICORDIA DE	10725	497	378038-IRMANDADE DA SANTA CASA DE MISERICORDIA DE	10073	497	300012-CEMIL CENTRO MEDICO DE ITU LTDA.	9143	497	353264-SANTA CASA DE MISERICORDIA DE SÃO JOSÉ DO	8525	497	407534-ÔNIX OPERADORA DE PLANOS DE SAÚDE LTDA	7946	497	328332-AMI - ASSISTÊNCIA MÉDICA INFANTIL LTDA	7341	497	309524-UNIMED DE MONTE ALTO - COOPERATIVA DE TRAB	6940
498	325236-ASSISTÊNCIA MÉDICA SÃO MIGUEL LTDA	10987	498	338346-SULMED - ASSISTÊNCIA MÉDICA LTDA	11041	498	327557-CAIXA ASSISTENCIAL E BENEFICENTE DOS FUNCI	10922	498	330892-SOCIEDADE DIVINA PROVIDÊNCIA - SAÚDE CONCE	10633	498	338362-SEISA SERVIÇOS INTEGRADOS DE SAÚDE LTDA.	10048	498	314242-UNIMED DE PIRASSUNUNGA COOPERATIVA DE TRAB	9088	498	414247-VOLVO DO BRASIL VEÍCULOS LTDA.	8450	498	321320-IRMANDADE DA SANTA CASA DE MISERICÓRDIA E	7926	498	416690-ASSOCIAÇÃO DE ASSISTÊNCIA À SAÚDE DA AMAGI	7335	498	327352-UNIMED SÃO SEBASTIÃO DO PARAÍSO COOPERATIV	6913
499	401960-CENTRAIS ELÉTRICAS DO NORTE DO BRASIL	10937	499	327557-CAIXA ASSISTENCIAL E BENEFICENTE DOS FUNCI	10968	499	366064-UNIMED NORTE PIONEIRO - COOPERATIVA DE TRA	10914	499	413780-MASSA FALIDA DE UNIÃO HOSPITALAR OPERADORA	10530	499	344150-UNIMED DE SERTAOZINHO - COOPERATIVA DE TR	10036	499	359122-CAIXA DE ASSISTÊNCIA DOS SERVIDORES FAZEND	9080	499	324175-UNIMED SUDOESTE DE MINAS COOPERATIVA DE TR	8381	499	347591-GAMEC - GRUPO DE ASSISTÊNCIA MEDICA EMPRES	7885	499	412635-ASSOCIAÇÃO VALEPARAIBANA DE ASSISTÊNCIA MÉ	7335	499	326089-UNIMED DE FERNANDOPOLIS - COOPERATIVA DE T	6837
500	386871-VONPAR REFRESCOS S/A	10928	500	386871-VONPAR REFRESCOS S/A	10928	500	365530-UNIMED DE TUPA COOPERATIVA DE TRABALHO MÉD	10913	500	339270-CELULOSE NIPO-BRASILEIRA S/A - CENIBRA	10529	500	300012-CEMIL CENTRO MEDICO DE ITU LTDA.	9910	500	333875-IRMANDADE DA SANTA CASA DE MISERICÓRDIA DE	9014	500	338915-ASSOCIAÇÃO BRASILEIRA DOS EMPREGADOS EM TE	8374	500	354678-UNIMED MACHADO COOPERATIVA DE TRABALHO MED	7824	500	314781-UNIMED DE DRACENA - COOPERATIVA DE TRABALH	7334	500	420271-R.M.I. OPERADORA DE SAÚDE INTEGRADA LTDA	6831
501	300012-CEMIL CENTRO MEDICO DE ITU LTDA.	10889	501	418374-CAIXA DE ASSISTÊNCIA DO SETOR ELÉTRICO - E	10888	501	339636-FUNDAÇÃO DE ASSISTÊNCIA E PREVIDÊNCIA SOCI	10903	501	378216-FUNDAÇÃO LIBERTAS DE SEGURIDADE SOCIAL	10504	501	378216-FUNDAÇÃO LIBERTAS DE SEGURIDADE SOCIAL	9761	501	307751-FUNDAÇAO COMPESA DE PREVIDENCIA E ASSISTEN	8957	501	418731-ASSOCIAÇÃO DE SAÚDE DOS FORNECEDORES DE CA	8343	501	418731-ASSOCIAÇÃO DE SAÚDE DOS FORNECEDORES DE CA	7823	501	357715-UNIMED DE MINEIROS COOPERATIVA DE TRABALHO	7318	501	385620-UNIMED DE LORENA COOPERATIVA DE TRABALHO M	6814
502	343676-SAMOC S.A. - SOCIEDADE ASSISTENCIAL MÉDICA	10812	502	317896-UNIMED VERTENTE DO CAPARAÓ - COOPERATIVA D	10732	502	323942-FUNDAÇÃO FILANTRÓPICA E BENEFICENTE DE SAÚ	10893	502	371564-UNIMED FRUTAL COOPERATIVA DE TRABALHO MEDI	10484	502	412252-TUIUIU ADMINISTRADORES DE PLANO DE SAUDE L	9743	502	385620-UNIMED DE LORENA COOPERATIVA DE TRABALHO M	8913	502	315494-UNIMED NOROESTE DE MINAS COOPERATIVA DE TR	8314	502	419958-ASSOCIAÇÃO PLANO DE SAÚDE SANTA CASA DE VA	7744	502	351776-UNIMED DE REGISTRO COOPERATIVA DE TRABALHO	7270	502	412635-ASSOCIAÇÃO VALEPARAIBANA DE ASSISTÊNCIA MÉ	6793
503	311146-UNIMED COSTA VERDE RJ	10727	503	311359-FUNDAÇÃO DE SAÚDE ITAIGUAPY	10701	503	347230-UNIMED ILHEUS COOPERATIVA DE TRABALHO MEDI	10883	503	354554-MULTICLINICA SERVICOS DE SAUDE LTDA	10446	503	367729-SAÚDE QUALITY LTDA.	9705	503	415049-ASSOCIAÇÃO BENEFICENTE FNV	8873	503	412490-LÍDER COMÉRCIO E INDÚSTRIA LTDA.	8286	503	314587-UNIMED VIÇOSA - COOPERATIVA DE TRABALHO MÉ	7698	503	323357-UNIMED CABO FRIO COOPERATIVA TRABALHO MÉDI	7239	503	386901-UNIMED LEOPOLDINA COOPERATIVA DE TRABALHO	6684
504	346951-UNIMED CAÇADOR COOPERATIVA DE TRABALHO MÉD	10645	504	368148-UNIMED MURIAÉ COOPERATIVA DE TRABALHO MEDI	10575	504	372561-UNIMED ALTO VALE - COOPERATIVA DE TRABALHO	10869	504	343676-SAMOC S.A. - SOCIEDADE ASSISTENCIAL MÉDICA	10383	504	373141-PLAMHEG PLANO DE ASSISTÊNCIA MEDICA E HOSP	9645	504	306444-PLASAC PLANO DE SAÚDE LTDA	8869	504	385620-UNIMED DE LORENA COOPERATIVA DE TRABALHO M	8240	504	420204-GREEN LIFE PLUS PLANOS MÉDICOS LTDA - EPP	7621	504	309524-UNIMED DE MONTE ALTO - COOPERATIVA DE TRAB	7187	504	313904-FUNDAÇÃO ELETROBRÁS DE SEGURIDADE SOCIAL -	6616
505	343331-CAIXA DE ASSISTÊNCIA DOS EMPREGADOS DO SIS	10486	505	339636-FUNDAÇÃO DE ASSISTÊNCIA E PREVIDÊNCIA SOCI	10564	505	360147-CAMBORIÚ SAÚDE LTDA.	10847	505	343331-CAIXA DE ASSISTÊNCIA DOS EMPREGADOS DO SIS	10374	505	323349-CIME CIRURGIA E MEDICINA S/C LTDA - EM LIQ	9583	505	410365-IRMANDADE DA SANTA CASA DE MISERICORDIA DE	8855	505	314609-UNIÃO SAÚDE LTDA.	8229	505	309699-CENTRO MEDICO SAPIRANGA LTDA	7608	505	358754-CAIXA DE ASSISTÊNCIA DOS FUNCIONÁRIOS DO B	7165	505	306754-ASSOCIAÇÃO DOS FUNCIONÁRIOS DO FISCO DO ES	6602
506	344150-UNIMED DE SERTAOZINHO - COOPERATIVA DE TR	10471	506	366064-UNIMED NORTE PIONEIRO - COOPERATIVA DE TRA	10551	506	368148-UNIMED MURIAÉ COOPERATIVA DE TRABALHO MEDI	10821	506	406945-ASSOCIAÇÃO POLICIAL DE ASSISTÊNCIA À SAÚDE	10368	506	341941-HOSPITAL DE PRONTOCLINICA LTDA.	9575	506	366340-UNIMED DE CAPIVARI -COOPERATIVA DE TRABALH	8787	506	419851-CAIXA DE ASSISTÊNCIA À SAÚDE DOS TRABALHAD	8131	506	302228-UNIMED VALE DO CORUMBÁ COOPERATIVA DE TRAB	7607	506	414905-VITA ASSISTÊNCIA A SAÚDE LTDA.	7110	506	358754-CAIXA DE ASSISTÊNCIA DOS FUNCIONÁRIOS DO B	6593
507	417483-MASSA FALIDA DE CONMED SÃO LUIS - CONVÊNIO	10422	507	365530-UNIMED DE TUPA COOPERATIVA DE TRABALHO MÉD	10491	507	354996-UNIMED ALFENAS COOPERATIVA DE TRABALHO MED	10751	507	415863-MASSA FALIDA DE DAYMED - ASSISTÊNCIA MÉDIC	10312	507	414310-SAÚDE BRB - CAIXA DE ASSISTÊNCIA	9492	507	312282-INTERMEDICI PIRACICABA ASSISTENCIA MEDICA	8715	507	419958-ASSOCIAÇÃO PLANO DE SAÚDE SANTA CASA DE VA	8109	507	325082-UNIMED DO OESTE DA BAHIA COOPERATIVA DE TR	7584	507	362832-UNIMED PLANALTO CENTRAL/RS - COOPERATIVA D	7093	507	416118-DANA INDUSTRIAS LTDA.	6585
508	409243-SAUDE PAS - MEDICINA E ODONTO	10413	508	326089-UNIMED DE FERNANDOPOLIS - COOPERATIVA DE T	10487	508	409839-SOCIEDADE LITERÁRIA E CARITATIVA SANTO AGO	10630	508	414247-VOLVO DO BRASIL VEÍCULOS LTDA.	10302	508	410365-IRMANDADE DA SANTA CASA DE MISERICORDIA DE	9400	508	314706-HOSPITAL CÉSAR LEITE	8700	508	328596-UNIMED URUGUAIANA/RS COOPERATIVA DE ASSIST	8060	508	412490-LÍDER COMÉRCIO E INDÚSTRIA LTDA.	7554	508	410128-ASSOCIAÇÃO POLICIAL DE ASSISTÊNCIA À SAÚDE	7062	508	342386-UNIMED DE TRES LAGOAS COOPERATIVA DE TRABA	6571
509	355071-ASSOCIAÇÃO DAS PIONEIRAS SOCIAIS	10399	509	343676-SAMOC S.A. - SOCIEDADE ASSISTENCIAL MÉDICA	10474	509	417483-MASSA FALIDA DE CONMED SÃO LUIS - CONVÊNIO	10432	509	312282-INTERMEDICI PIRACICABA ASSISTENCIA MEDICA	10219	509	340162-SAMIG - SERV. DE ASSISTENCIA MEDICA DA ILH	9287	509	416576-UNIMED PIAUI FEDERAÇÃO DAS COOPERATIVAS DE	8698	509	321320-IRMANDADE DA SANTA CASA DE MISERICÓRDIA E	7976	509	357715-UNIMED DE MINEIROS COOPERATIVA DE TRABALHO	7532	509	334847-UNIMED DE JATAÍ COOPERATIVA DE TRABALHO MÉ	6986	509	335754-ASSOCIAÇÃO DOS SERVIDORES FISCAIS DO ESTAD	6323
510	326089-UNIMED DE FERNANDOPOLIS - COOPERATIVA DE T	10351	510	300012-CEMIL CENTRO MEDICO DE ITU LTDA.	10447	510	344150-UNIMED DE SERTAOZINHO - COOPERATIVA DE TR	10422	510	321087-UNIMED MARQUES DE VALENÇA COOPERATIVA DE T	10215	510	354619-UNIMED DE SAO JOSÉ DO RIO PARDO-COOP. DE T	9233	510	355593-UNIMED PATROCÍNIO COOPERATIVA DE TRABALHO	8674	510	340162-SAMIG - SERV. DE ASSISTENCIA MEDICA DA ILH	7950	510	382281-PLANO DE ASSISTÊNCIA MÉDICA MINEIRA LTDA	7528	510	358282-UNIMED NORTE DO PARANÁ COOPERATIVA REGIONA	6983	510	327638-UNIMED SÃO JOÃO NEPOMUCENO COOPERATIVA DE	6302
511	317306-CLINICARD ASSISTENCIA MEDICA S/A	10315	511	415863-MASSA FALIDA DE DAYMED - ASSISTÊNCIA MÉDIC	10312	511	343676-SAMOC S.A. - SOCIEDADE ASSISTENCIAL MÉDICA	10395	511	327468-UNIMED DE ITAPEVA - COOPERATIVA DE TRABALH	10133	511	359122-CAIXA DE ASSISTÊNCIA DOS SERVIDORES FAZEND	9213	511	301124-UNIMED GURUPI COOPERATIVA DE TRABALHO MÉDI	8644	511	351776-UNIMED DE REGISTRO COOPERATIVA DE TRABALHO	7894	511	419052-AMAZÔNIA PLANOS DE SAÚDE LTDA	7456	511	385620-UNIMED DE LORENA COOPERATIVA DE TRABALHO M	6876	511	421944-ÚNICA ASSISTENCIA MEDICA LTDA	6295
512	415863-MASSA FALIDA DE DAYMED - ASSISTÊNCIA MÉDIC	10312	512	343331-CAIXA DE ASSISTÊNCIA DOS EMPREGADOS DO SIS	10311	512	415863-MASSA FALIDA DE DAYMED - ASSISTÊNCIA MÉDIC	10312	512	410365-IRMANDADE DA SANTA CASA DE MISERICORDIA DE	10115	512	353876-UNIMED PONTAL DO TRIÂNGULO - COOPERATIVA D	9141	512	412490-LÍDER COMÉRCIO E INDÚSTRIA LTDA.	8587	512	325082-UNIMED DO OESTE DA BAHIA COOPERATIVA DE TR	7891	512	421341-CAIXA DE ASSISTÊNCIA À SAÚDE DOS SERVIDORES	7411	512	313904-FUNDAÇÃO ELETROBRÁS DE SEGURIDADE SOCIAL -	6848	512	325082-UNIMED DO OESTE DA BAHIA COOPERATIVA DE TR	6190
513	415847-ASSISTÊNCIA MÉDICO-HOSPITALAR LTDA.	10284	513	330116-SANTA CASA DE MISERICÓRDIA DE VOTUPORANGA	10280	513	343331-CAIXA DE ASSISTÊNCIA DOS EMPREGADOS DO SIS	10273	513	412635-ASSOCIAÇÃO VALEPARAIBANA DE ASSISTÊNCIA MÉ	10110	513	401137-IRMANDADE DA SANTA CASA DE MISERICÓRDIA DE	9140	513	373141-PLAMHEG PLANO DE ASSISTÊNCIA MEDICA E HOSP	8473	513	351270-POLI SAUDE OPERADORA DE PLANO DE SAUDE LTD	7872	513	314781-UNIMED DE DRACENA - COOPERATIVA DE TRABALH	7401	513	342131-UNIMED VILHENA COOPERATIVA DE TRABALHO MED	6844	513	406937-ASSOCIAÇÃO POLICIAL DE ASSISTÊNCIA À SAÚDE	6090
514	313084-COOPERATIVA DE TRABALHO MEDICO DE ARAGUAÍN	10224	514	314781-UNIMED DE DRACENA - COOPERATIVA DE TRABALH	10247	514	406945-ASSOCIAÇÃO POLICIAL DE ASSISTÊNCIA À SAÚDE	10246	514	401196-SAÚDE GOIÂNIA LTDA	9967	514	340251-UNIMED EXTREMO OESTE CATARINENSE COOPERATI	9123	514	357715-UNIMED DE MINEIROS COOPERATIVA DE TRABALHO	8412	514	302228-UNIMED VALE DO CORUMBÁ COOPERATIVA DE TRAB	7845	514	351776-UNIMED DE REGISTRO COOPERATIVA DE TRABALHO	7401	514	326089-UNIMED DE FERNANDOPOLIS - COOPERATIVA DE T	6790	514	305995-GOOD LIFE SAUDE LTDA	6079
515	314781-UNIMED DE DRACENA - COOPERATIVA DE TRABALH	10222	515	351776-UNIMED DE REGISTRO COOPERATIVA DE TRABALHO	10177	515	410624-CONFIANÇA ASSISTÊNCIA MÉDICO HOSPITALAR LT	10213	515	354627-UNIMED DE CIANORTE - COOPERATIVA DE TRABAL	9931	515	419486-PLADISA PLANOS DE SAÚDE LTDA	9108	515	366234-ITAIPU BINACIONAL	8348	515	358282-UNIMED NORTE DO PARANÁ COOPERATIVA REGIONA	7819	515	385620-UNIMED DE LORENA COOPERATIVA DE TRABALHO M	7265	515	342386-UNIMED DE TRES LAGOAS COOPERATIVA DE TRABA	6724	515	413372-SOCIEDADE PORTUGUESA DE BENEFICÊNCIA	6015
516	358509-SANTA LUZIA ASSISTENCIA MEDICA S.A.	10206	516	360147-CAMBORIÚ SAÚDE LTDA.	10135	516	401196-SAÚDE GOIÂNIA LTDA	10209	516	416894-AMAZONAS DISTRIBUIDORA DE ENERGIA S/A	9887	516	416924-INSTITUTO DE ASSISTÊNCIA À SAÚDE DOS SERVI	9066	516	315494-UNIMED NOROESTE DE MINAS COOPERATIVA DE TR	8321	516	340146-ASSOCIAÇÃO AUXILIADORA DAS CLASSES LABORIO	7809	516	309524-UNIMED DE MONTE ALTO - COOPERATIVA DE TRAB	7259	516	306754-ASSOCIAÇÃO DOS FUNCIONÁRIOS DO FISCO DO ES	6675	516	419834-HALSA OPERADORA DE MEDICINA DE GRUPO LTDA	5906
517	366064-UNIMED NORTE PIONEIRO - COOPERATIVA DE TRA	10184	517	406945-ASSOCIAÇÃO POLICIAL DE ASSISTÊNCIA À SAÚDE	10069	517	335614-SAMEDIL SERVIÇOS DE ATENDIMENTO MÉDICO S/A	10173	517	402966-BIO SAÚDE SERVIÇOS MÉDICOS LTDA	9783	517	333875-IRMANDADE DA SANTA CASA DE MISERICÓRDIA DE	9049	517	314781-UNIMED DE DRACENA - COOPERATIVA DE TRABALH	8245	517	354678-UNIMED MACHADO COOPERATIVA DE TRABALHO MED	7800	517	416690-ASSOCIAÇÃO DE ASSISTÊNCIA À SAÚDE DA AMAGI	7227	517	371564-UNIMED FRUTAL COOPERATIVA DE TRABALHO MEDI	6532	517	410888-FILOSANITAS SAUDE LTDA	5822
518	339636-FUNDAÇÃO DE ASSISTÊNCIA E PREVIDÊNCIA SOCI	10162	518	412635-ASSOCIAÇÃO VALEPARAIBANA DE ASSISTÊNCIA MÉ	10046	518	351776-UNIMED DE REGISTRO COOPERATIVA DE TRABALHO	10077	518	341941-HOSPITAL DE PRONTOCLINICA LTDA.	9720	518	306444-PLASAC PLANO DE SAÚDE LTDA	8987	518	401137-IRMANDADE DA SANTA CASA DE MISERICÓRDIA DE	8219	518	357715-UNIMED DE MINEIROS COOPERATIVA DE TRABALHO	7784	518	313904-FUNDAÇÃO ELETROBRÁS DE SEGURIDADE SOCIAL -	7195	518	386901-UNIMED LEOPOLDINA COOPERATIVA DE TRABALHO	6497	518	313149-UNIMED DE BATATAIS - COOPERATIVA DE TRABAL	5770
519	350729-OPERADORA DE PLANOS PRIVADOS DE ASSISTENCI	10083	519	351091-FREE LIFE OPERADORA DE PLANOS DE SAÚDE LTD	10000	519	410365-IRMANDADE DA SANTA CASA DE MISERICORDIA DE	10025	519	414948-PREV SAÚDE - ASSOCIAÇÃO DE ASSISTÊNCIA MÉD	9672	519	314242-UNIMED DE PIRASSUNUNGA COOPERATIVA DE TRAB	8964	519	419052-AMAZÔNIA PLANOS DE SAÚDE LTDA	8117	519	314781-UNIMED DE DRACENA - COOPERATIVA DE TRABALH	7648	519	362832-UNIMED PLANALTO CENTRAL/RS - COOPERATIVA D	7105	519	327352-UNIMED SÃO SEBASTIÃO DO PARAÍSO COOPERATIV	6487	519	421359-RIO DOCE SAÚDE	5759
520	311359-FUNDAÇÃO DE SAÚDE ITAIGUAPY	10068	520	323942-FUNDAÇÃO FILANTRÓPICA E BENEFICENTE DE SAÚ	9976	520	418137-UNIX - SAÚDE LTDA	10024	520	323349-CIME CIRURGIA E MEDICINA S/C LTDA - EM LIQ	9658	520	314251-CAIXA ASSISTENCIAL UNIVERSITÁRIA DO RIO GR	8956	520	351776-UNIMED DE REGISTRO COOPERATIVA DE TRABALHO	8091	520	382281-PLANO DE ASSISTÊNCIA MÉDICA MINEIRA LTDA	7642	520	410128-ASSOCIAÇÃO POLICIAL DE ASSISTÊNCIA À SAÚDE	7084	520	327638-UNIMED SÃO JOÃO NEPOMUCENO COOPERATIVA DE	6467	520	312282-INTERMEDICI PIRACICABA ASSISTENCIA MEDICA	5731
521	412635-ASSOCIAÇÃO VALEPARAIBANA DE ASSISTÊNCIA MÉ	10066	521	361852-UNIAO DE CLINICAS RIO GRANDE LTDA	9966	521	412635-ASSOCIAÇÃO VALEPARAIBANA DE ASSISTÊNCIA MÉ	10017	521	351776-UNIMED DE REGISTRO COOPERATIVA DE TRABALHO	9644	521	417297-ELOSAÚDE - ASSOCIAÇÃO DE ASSISTÊNCIA À SAÚ	8914	521	419851-CAIXA DE ASSISTÊNCIA À SAÚDE DOS TRABALHAD	8078	521	413721-SOCIEDADE BENEFICENTE DEZOITO DE JULHO	7593	521	358282-UNIMED NORTE DO PARANÁ COOPERATIVA REGIONA	7046	521	335754-ASSOCIAÇÃO DOS SERVIDORES FISCAIS DO ESTAD	6382	521	369233-UNIMED PALMEIRA DOS ÍNDIOS COOPERATIVA DE	5615
522	361852-UNIAO DE CLINICAS RIO GRANDE LTDA	10051	522	325236-ASSISTÊNCIA MÉDICA SÃO MIGUEL LTDA	9912	522	321087-UNIMED MARQUES DE VALENÇA COOPERATIVA DE T	9990	522	414310-SAÚDE BRB - CAIXA DE ASSISTÊNCIA	9500	522	367613-UNIMED CAMPO BELO- COOPERATIVA DE TRABALHO	8858	522	302490-PRONTOMED NOVO HAMBURGO - PRONTO SOCORRO M	7998	522	302490-PRONTOMED NOVO HAMBURGO - PRONTO SOCORRO M	7581	522	326089-UNIMED DE FERNANDOPOLIS - COOPERATIVA DE T	6968	522	419699-OPERADORA DE PLANOS PRIVADOS DE SAÚDE - SA	6318	522	352861-UNIMED ANDRADAS COOPERATIVA DE TRABALHO MÉ	5597
523	406945-ASSOCIAÇÃO POLICIAL DE ASSISTÊNCIA À SAÚDE	10028	523	344150-UNIMED DE SERTAOZINHO - COOPERATIVA DE TR	9878	523	411868-EXTREMAMEDIC PLANOS DE SAÚDE LTDA	9894	523	412252-TUIUIU ADMINISTRADORES DE PLANO DE SAUDE L	9412	523	357715-UNIMED DE MINEIROS COOPERATIVA DE TRABALHO	8782	523	414948-PREV SAÚDE - ASSOCIAÇÃO DE ASSISTÊNCIA MÉD	7991	523	308811-UNIMED VALE DO PIQUIRI-COOPERATIVA DE TRAB	7570	523	420905-ESTALEIRO ATLÂNTICO SUL S/A	6940	523	406937-ASSOCIAÇÃO POLICIAL DE ASSISTÊNCIA À SAÚDE	6230	523	412058-SBC SAÚDE LTDA.	5534
524	371564-UNIMED FRUTAL COOPERATIVA DE TRABALHO MEDI	9999	524	412252-TUIUIU ADMINISTRADORES DE PLANO DE SAUDE L	9860	524	402796-SOCIEDADE PORTUGUESA DE BENEFICENCIA	9876	524	384054-BENEFICENCIA NIPO-BRASILEIRA DA AMAZONIA	9301	524	415049-ASSOCIAÇÃO BENEFICENTE FNV	8753	524	302228-UNIMED VALE DO CORUMBÁ COOPERATIVA DE TRAB	7969	524	419052-AMAZÔNIA PLANOS DE SAÚDE LTDA	7521	524	334847-UNIMED DE JATAÍ COOPERATIVA DE TRABALHO MÉ	6738	524	413372-SOCIEDADE PORTUGUESA DE BENEFICÊNCIA	6088	524	420981-S1 OPERADORA DE PLANO DE SAÚDE LTDA	5376
525	368148-UNIMED MURIAÉ COOPERATIVA DE TRABALHO MEDI	9941	525	416738-OESTE SAÚDE ASSISTÊNCIA A SAÚDE SUPLEMENTA	9837	525	416894-AMAZONAS DISTRIBUIDORA DE ENERGIA S/A	9822	525	354619-UNIMED DE SAO JOSÉ DO RIO PARDO-COOP. DE T	9254	525	318477-OPERADORA UNICENTRAL DE PLANOS DE SAÚDE LT	8720	525	414247-VOLVO DO BRASIL VEÍCULOS LTDA.	7953	525	407534-ÔNIX OPERADORA DE PLANOS DE SAÚDE LTDA	7520	525	348066-UNIMED DAS ESTÂNCIAS PAULISTAS - OPERADORA	6731	525	302490-PRONTOMED NOVO HAMBURGO - PRONTO SOCORRO M	6085	525	335789-CAIXA DE ASSISTÊNCIA DOS EMPREGADOS DO BAN	5375
526	413194-SANTA RITA SISTEMA DE SAUDE LTDA	9882	526	372561-UNIMED ALTO VALE - COOPERATIVA DE TRABALHO	9829	526	371564-UNIMED FRUTAL COOPERATIVA DE TRABALHO MEDI	9800	526	359122-CAIXA DE ASSISTÊNCIA DOS SERVIDORES FAZEND	9235	526	307751-FUNDAÇAO COMPESA DE PREVIDENCIA E ASSISTEN	8712	526	351270-POLI SAUDE OPERADORA DE PLANO DE SAUDE LTD	7891	526	334847-UNIMED DE JATAÍ COOPERATIVA DE TRABALHO MÉ	7369	526	302490-PRONTOMED NOVO HAMBURGO - PRONTO SOCORRO M	6717	526	419516-MAIS SAUDE S/A	5949	526	417211-ASSOCIAÇÃO MINEIRA DE ASSISTÊNCIA À SAÚDE	5327
527	351776-UNIMED DE REGISTRO COOPERATIVA DE TRABALHO	9843	527	402265-BRASILCENTER COMUNICAÇÕES LTDA.	9675	527	314251-CAIXA ASSISTENCIAL UNIVERSITÁRIA DO RIO GR	9781	527	416924-INSTITUTO DE ASSISTÊNCIA À SAÚDE DOS SERVI	9066	527	371564-UNIMED FRUTAL COOPERATIVA DE TRABALHO MEDI	8550	527	324175-UNIMED SUDOESTE DE MINAS COOPERATIVA DE TR	7847	527	418781-SAUDE CASSEB ASSISTENCIA MEDICA LTDA	7364	527	342131-UNIMED VILHENA COOPERATIVA DE TRABALHO MED	6682	527	313149-UNIMED DE BATATAIS - COOPERATIVA DE TRABAL	5945	527	415901-SAME-SERVIÇO DE ASSISTÊNCIA MÉDICA EMPRESA	5303
528	310581-INSOLVÊNCIA CIVIL DE COOPTASIM-ES - COOPE	9750	528	354996-UNIMED ALFENAS COOPERATIVA DE TRABALHO MED	9608	528	323349-CIME CIRURGIA E MEDICINA S/C LTDA - EM LIQ	9608	528	410624-CONFIANÇA ASSISTÊNCIA MÉDICO HOSPITALAR LT	9064	528	314781-UNIMED DE DRACENA - COOPERATIVA DE TRABALH	8535	528	321320-IRMANDADE DA SANTA CASA DE MISERICÓRDIA E	7833	528	362832-UNIMED PLANALTO CENTRAL/RS - COOPERATIVA D	7337	528	323357-UNIMED CABO FRIO COOPERATIVA TRABALHO MÉDI	6670	528	421359-RIO DOCE SAÚDE	5832	528	416703-MINERAÇÃO CARAÍBA S/A	5248
529	315630-SOCIAL-SOCIEDADE ASSISTENCIAL E CULTURAL	9703	529	355071-ASSOCIAÇÃO DAS PIONEIRAS SOCIAIS	9574	529	414247-VOLVO DO BRASIL VEÍCULOS LTDA.	9579	529	353876-UNIMED PONTAL DO TRIÂNGULO - COOPERATIVA D	9061	529	351776-UNIMED DE REGISTRO COOPERATIVA DE TRABALHO	8514	529	354678-UNIMED MACHADO COOPERATIVA DE TRABALHO MED	7823	529	314587-UNIMED VIÇOSA - COOPERATIVA DE TRABALHO MÉ	7336	529	306754-ASSOCIAÇÃO DOS FUNCIONÁRIOS DO FISCO DO ES	6595	529	369233-UNIMED PALMEIRA DOS ÍNDIOS COOPERATIVA DE	5771	529	408794-ASSOCIAÇÃO POLICIAL DE ASSISTÊNCIA À SAÚDE	5191
530	340162-SAMIG - SERV. DE ASSISTENCIA MEDICA DA ILH	9640	530	416894-AMAZONAS DISTRIBUIDORA DE ENERGIA S/A	9530	530	414948-PREV SAÚDE - ASSOCIAÇÃO DE ASSISTÊNCIA MÉD	9551	530	340162-SAMIG - SERV. DE ASSISTENCIA MEDICA DA ILH	9059	530	366340-UNIMED DE CAPIVARI -COOPERATIVA DE TRABALH	8506	530	334847-UNIMED DE JATAÍ COOPERATIVA DE TRABALHO MÉ	7791	530	410128-ASSOCIAÇÃO POLICIAL DE ASSISTÊNCIA À SAÚDE	7244	530	333328-ASSOCIAÇÃO PRÓ-SAÚDE	6594	530	412058-SBC SAÚDE LTDA.	5620	530	418501-FUNDAÇÃO PLAMHUV - PLANO MÉDICO HOSPITALAR	5171
531	302490-PRONTOMED NOVO HAMBURGO - PRONTO SOCORRO M	9613	531	321087-UNIMED MARQUES DE VALENÇA COOPERATIVA DE T	9477	531	311057-UNIMED VALE DO URUCUIA - COOPERATIVA DE TR	9541	531	333875-IRMANDADE DA SANTA CASA DE MISERICÓRDIA DE	9051	531	334847-UNIMED DE JATAÍ COOPERATIVA DE TRABALHO MÉ	8421	531	325082-UNIMED DO OESTE DA BAHIA COOPERATIVA DE TR	7704	531	416690-ASSOCIAÇÃO DE ASSISTÊNCIA À SAÚDE DA AMAGI	7215	531	342386-UNIMED DE TRES LAGOAS COOPERATIVA DE TRABA	6510	531	408794-ASSOCIAÇÃO POLICIAL DE ASSISTÊNCIA À SAÚDE	5526	531	410179-EVERCROSS PLANEJAMENTO DE ASSISTÊNCIA MÉDI	5133
532	317896-UNIMED VERTENTE DO CAPARAÓ - COOPERATIVA D	9601	532	409839-SOCIEDADE LITERÁRIA E CARITATIVA SANTO AGO	9450	532	339270-CELULOSE NIPO-BRASILEIRA S/A - CENIBRA	9486	532	314251-CAIXA ASSISTENCIAL UNIVERSITÁRIA DO RIO GR	8968	532	301124-UNIMED GURUPI COOPERATIVA DE TRABALHO MÉDI	8412	532	358282-UNIMED NORTE DO PARANÁ COOPERATIVA REGIONA	7668	532	326089-UNIMED DE FERNANDOPOLIS - COOPERATIVA DE T	7205	532	386901-UNIMED LEOPOLDINA COOPERATIVA DE TRABALHO	6480	532	335789-CAIXA DE ASSISTÊNCIA DOS EMPREGADOS DO BAN	5449	532	418650-MÚTUA DOS MAGISTRADOS DO ESTADO DO RIO DE	5087
533	359122-CAIXA DE ASSISTÊNCIA DOS SERVIDORES FAZEND	9593	533	371564-UNIMED FRUTAL COOPERATIVA DE TRABALHO MEDI	9411	533	370975-UNIMED VALE DO JAURU COOPERATIVA DE TRABAL	9472	533	311057-UNIMED VALE DO URUCUIA - COOPERATIVA DE TR	8957	533	302490-PRONTOMED NOVO HAMBURGO - PRONTO SOCORRO M	8236	533	347736-UNIMED CARATINGA - COOPERATIVA DE TRABALHO	7636	533	421341-CAIXA DE ASSISTÊNCIA À SAÚDE DOS SERVIDORES	7134	533	330027-CAIXA DE ASSISTÊNCIA A SAÚDE DA UNIVERSIDA	6452	533	418501-FUNDAÇÃO PLAMHUV - PLANO MÉDICO HOSPITALAR	5437	533	350648-UNIMED REGIÃO DA CAMPANHA/RS - COOPERATIVA	5013
534	365530-UNIMED DE TUPA COOPERATIVA DE TRABALHO MÉD	9559	534	414948-PREV SAÚDE - ASSOCIAÇÃO DE ASSISTÊNCIA MÉD	9384	534	373141-PLAMHEG PLANO DE ASSISTÊNCIA MEDICA E HOSP	9454	534	402141-CLIMED LTDA. ASSISTÊNCIA MÉDICA A EMPRESAS	8918	534	366811-UNIMED MACAPA COOPERATIVA DE TRABALHO MÉDI	8226	534	419486-PLADISA PLANOS DE SAÚDE LTDA	7599	534	313904-FUNDAÇÃO ELETROBRÁS DE SEGURIDADE SOCIAL -	7119	534	413372-SOCIEDADE PORTUGUESA DE BENEFICÊNCIA	6449	534	352861-UNIMED ANDRADAS COOPERATIVA DE TRABALHO MÉ	5392	534	408883-CENTRO MÉDICO FÁTIMA LTDA	4890
535	307751-FUNDAÇAO COMPESA DE PREVIDENCIA E ASSISTEN	9529	535	307751-FUNDAÇAO COMPESA DE PREVIDENCIA E ASSISTEN	9258	535	350346-UNIMED CACERES COOPERATIVA DE TRABALHO MÉD	9400	535	334847-UNIMED DE JATAÍ COOPERATIVA DE TRABALHO MÉ	8838	535	366234-ITAIPU BINACIONAL	8216	535	313904-FUNDAÇÃO ELETROBRÁS DE SEGURIDADE SOCIAL -	7522	535	373141-PLAMHEG PLANO DE ASSISTÊNCIA MEDICA E HOSP	7029	535	371564-UNIMED FRUTAL COOPERATIVA DE TRABALHO MEDI	6392	535	419362-HOSPITAL BOM SAMARITANO S/S LTDA	5262	535	323004-UNIMED DE PENAPOLIS - COOPERATIVA DE TRABA	4884
536	414948-PREV SAÚDE - ASSOCIAÇÃO DE ASSISTÊNCIA MÉD	9482	536	401196-SAÚDE GOIÂNIA LTDA	9238	536	354619-UNIMED DE SAO JOSÉ DO RIO PARDO-COOP. DE T	9365	536	402478-ORALCLASS ASSISTENCIA MÉDICA E ODONTOLOGIC	8790	536	321095-IRMANDADE DO HOSPITAL DE NOSSA SENHORA DAS	8149	536	362832-UNIMED PLANALTO CENTRAL/RS - COOPERATIVA D	7515	536	401480-EVANGELICO SAUDE LTDA.	6928	536	327352-UNIMED SÃO SEBASTIÃO DO PARAÍSO COOPERATIV	6276	536	417211-ASSOCIAÇÃO MINEIRA DE ASSISTÊNCIA À SAÚDE	5213	536	328375-UNIMED REGIÃO DA FRONTEIRA - RS COOPERATIV	4837
[truncated: 484 more rows]

## Sheet: Serie OPS Regiao
Operadora 2011	Norte	Nordeste	Sudeste	Sul	Centro Oeste	Não Identificado	Total	Operadora 2012	Norte	Nordeste	Sudeste	Sul	Centro Oeste	Não Identificado	Total	Operadora 2013	Norte	Nordeste	Sudeste	Sul	Centro Oeste	Não Identificado	Total	Operadora 2014	Norte	Nordeste	Sudeste	Sul	Centro Oeste	Não Identificado	Total	Operadora 2015	Norte	Nordeste	Sudeste	Sul	Centro Oeste	Não Identificado	Total	Operadora 2016	Norte	Nordeste	Sudeste	Sul	Centro Oeste	Não Identificado	Total	Operadora 2017	Norte
[truncated: 1,021 more rows]
[truncated: 30 more columns]

[truncated: 8 more sheets: NORTE, NORDESTE, SUDESTE, SUL, CENTRO OESTE, Matriz Nome, Matriz Atividade, Resumo]
